# Supplementary material for: Comparative Genomics of a Bacterivorous Green Alga Reveals Evolutionary Causalities and Consequences of Phago-Mixotrophic Mode of Nutrition
Source: Genome Biol Evol. 2015 Jul 29;7(11):3047–61. doi: 10.1093/gbe/evv144 (PMC5741210; doi:10.1093/gbe/evv144)
Supplement: Supplementary Data [file evv144_supplementary_data.zip]

Archive with 8 entries (8 files):
- SD4.xlsx
- SD5.xlsx
- SD6.xlsx
- SD7.xlsx
- Cymbomonas_Suppl_Final_v2.pdf
- SD1.xlsx
- SD2.xlsx
- SD3.xlsx
