# Supplementary material for: Comparative Genomics of a Bacterivorous Green Alga Reveals Evolutionary Causalities and Consequences of Phago-Mixotrophic Mode of Nutrition
Source: Genome Biol Evol. 2015 Jul 29;7(11):3047–61. doi: 10.1093/gbe/evv144 (PMC5741210; doi:10.1093/gbe/evv144)
Supplement: Supplementary Data [file evv144_supplementary_data.zip › SD4.xlsx]

## Sheet: Sheet1
CymbomonasID	BestSwissProtHit	HSSPscoreOfHit	CymbomonasAAsequence
augustus_masked-scaffold_1017-processed-gene-0.0-mRNA-1	Q05895	15.6242	PLPPLPPHPRYPLPPPPVPSPPPSPAPPTPPPPPPTSPSPPIPPTSPPVPLLPGQPPHLPDAPSGVDFSAVQLNQSFQLSSPHLHSPPASEATSSSPSVISSAAPLSPSSSPLLSHPVAWAEITFVFDDISVSDLLANDTAYSLFISKFKLAVAVSANQALGQVEGSGVVPSVGLVVKKWLEWLEGQRVVVLSAGSVVGRWLGQLRGLWLHGRGAALVVETSFITIKSISGGSTQVISVVAWMEEHVNAGASPDSFISIAISSPSQIFASSALSEDSVSSHSIRASGDVTIVVPSSSACVAWEPCFPGAQCSDDNSVEEGFACASCPEALFLPKPTQQGTCVTRKLDLRAASRLEASHKELSGLAWSRYTGNGQTCQDVDECGAGDPRSNATTLACSQL…
augustus_masked-scaffold_11145-processed-gene-0.0-mRNA-1	NA	NA	LVAHADDNSHPSHSRFLLVGVALNLQLPDIPPTLSSVHMAIEELNSDSNFLPAFQLRFQLNDTKCNTEAALDSAKSFERRHVDVVLGASCSGASMSMQDWLSRDSIAQISGSATSMSLSTSAASSSDPYPYFLRTIPSDVFQVEVMAEMVAHYGWTVVATVAEDSAYATSGTDAFHDLAPQMGISIAAALTYDIDEVDFAEVVQGLLEAQVYIIVTFGRPDTTGMLMEQAYSAGVGGKGYVWIGSEATTVSEPWESMSDDLTVEEKNAIMRGFLSIHPYIDKSAPQYAEFLQRWRSKAPTIDEGTGECSAEVDAAGAPIWRRYDFDGNLTTYVACLGMNYSSQLPDAYAAYFFDAVHVAARALHELLEVEGREEVVGAELRDAMLAQNFIGISGAVAFD…
augustus_masked-scaffold_12686-processed-gene-0.0-mRNA-1	O15442	10.8845	MRPAVEHAHLLEVTALVPSTVPELTLLCLSDTHDQQDFMLHPLPRADVLIHAGDFSCRGSREEVANFIKWSDRLLDDGLVRYIVFVCGNHELNMQLSAKSPAVRQAQEDMKRALIDRDNVYYMQDSMCVIEGLRFYGSPWTTKFGDHWAFQLPDTEDIDHGLGGKFKSIPEGVQVLVTHQPPLGQGDHGDGNRRHGSRALLQRVLEVEPLVHVFGHIHSGYGASKREDLNTIFVNAAVCDDDYQPDNKPVLIKLQHAVAAESDHGTP
augustus_masked-scaffold_12918-processed-gene-0.0-mRNA-1	Q8T9S7	19.1175	MLSAWARKIVSKKKRRFQDGDFDLDLTYVTENIIAMGFPAGDESSGWFVKMEGFYRNHMEEVVRFMDSRHAGRFKIYNLCSERSYDASKFDGLVASFPFDDHNCPPLRLIGSFCESAKQWLKGGMDNVVVVHCKAGKGRTGLMVCCLLLYIGFCKTMDEAIKFYNNRRTEDGKGVNLPSQLRYCRYYESSVQYDKAVEQGAKRILTEPRVLKELIIHNCPEYINPGLKITSDSVDVLFHSKDPSDVWQGTFGPQGKLTFVPQRKLVFHGDFKFQFLDRGGNFYFWAHTDFIGDRLWLTSDQIDHYRRRRKFCPKFEIELVLDALPPPESAKAAADSKDVNEEVAPLDEHAQTLKGLCDLGLDSVITSGLSREDCEDETAYRSLGAPCEEVKGRSEENGP…
augustus_masked-scaffold_14444-processed-gene-0.1-mRNA-1	Q54DK4	8.86427	MMRTMYEPPRCTSTSKLVGQSVPVPLRRPRLVPSCVREVSNRGNVLQTGTRGPSSERCCKLGQRTGSQGRGSVAAMAMRPVHLATLIEKQRVDIENALSNNTYIVYNNAVDCSNNALRQALVIEECDVDVARDNDATRAQVYNLDNPFEEGTFRYVAKGVYTSGNRAGEECVCKWFKTGVVFEDWYFEKDLEVVDKAIEFIDEFNQAGIIDVHVRVNRPEIWRFRQGERRAGQRHLIEPFIPNFEKFNSNSGWNEPNTEIQRAMQALSHFSYHVSGGRFVLCDLQGGLVKNGAEVVLTDPVILSYNRSFGSMDLGKEGIGSFFSRHVCNEFCQGHWSKPRDVRSRVQNHRGTSMLTPDSQHCQPVQEQPNHLPNVHWAQPAEQPSHLPIVRPSHLPVVR…
augustus_masked-scaffold_20748-processed-gene-0.0-mRNA-1	Q9NV35	20.5836	MSASRLPIKESKVKDFRIVSSWDAKEFHYGVGVGVIVVSDEYPGCVLLGKRKGSDGAGQWALPGGHLMFGEELEAAAVRELKEETTLDLDVPTSQVVHWDNSIEPHDDYHYITAFVKCQVLPDRQGVYPSVVNTEPDKCEGWYWKDWEELARGNPPRSELFTGLRNMKDKGFSPFSSSEPACKSRSPSLGIMAFGTSALALGVFIGCQYVRSLHHR
augustus_masked-scaffold_2138-processed-gene-0.4-mRNA-1	Q8RVL1	13.0752	LLYNAITIYLLPCVGIYISRTLSFVCCGCFRGFSCYMYEDSSFTGAKALGKLSGYQESELDSTFEWVRTSQVVSESSPSSSVKEDVPPMRLFQGKIEPADVCQGAVGDCWLIAAFACLAEFPGAIQKVFVTREQNSRGKYIIRLYDAIAEQWVRVTVDDTVPRKKGESGAFFVQPNGNELWVVLLEKAFAKFCGSYQALDGGQVVWAWQALTGDNVLELHLNQQGEWVRKDVVYPKERDERNRRAIRYRVSDEKFDDETVFKMLKQYNAQRSVMAGAITSGAGEVKHENVGLVAGHAYSIIEVVEVSSIKLLQLRNPWGSFEWKGDWSDNSTKWQEHPDIKTSLAFEPKDDGTFWMSYTDFCKHYNRVYICDRTADDDLRLDIREDEGCLGPTKGCVTG…
augustus_masked-scaffold_2182-processed-gene-0.0-mRNA-1	NA	NA	MCKVANGIFVVVTLLQVIHVKCDSDVSMILLEQFTDAANTSVNFVRRSVASSEKVGKGRTLAQDKVNDIRGGKYSGNVKIAGLFPLFKTAAGDCQFDSAGARRLQAFLMALEEINNSSDILPNTRLSYSLYDSKRDAGISFFQAIAAQVWGSRVVVGPANSGSSVNSQLVLREYAIPQISYSSTSASLSVVEDYPYFMRTCPSDALQAVGMADLCKYYNWTSVATLSETTAYGSAGIEAFQVAARERGIDILSTQSFPPNADDFSTQIQATLESKALIIMIFCNLDAATHLLEQGYGMGLGGSGYVFLGSDSVTNKQIYDRFTEGVDVPNIMRGFHGFHAYSGYGTYAHDAFIENWTTLAPTYNESTGWCSDAKDDAGAFLWRRYDVECIDESFITYDA…
augustus_masked-scaffold_28023-processed-gene-0.0-mRNA-1	P43295	8.83305	MASYCVFLILALASVGLCLEAPEAAYDETFFSRLAPGQLQRERATMRETLGQYPFKTFPQEYVQKALSSGIDWRPIAVTPAKNQGGHGYCGTFGRVAAAEGQYAIRSGYFKRNFSEEQLIDCVGWDLNQLPMILDTGFMSSEDYPYNTTGPDMDPPIPYNPCRLNTSKIIPGSKLFTNTTAVPPSAGEDQFAAFIFHNGPSQAGINADVFGERAKGCEATLNCFITRDMCEMHAGKSIDHSVTIVGFGVDKEHGEYWEIKNSWSTAFANNGFIKIARGVNCGNLAKDAAIDLFTIGDPSSYYV
augustus_masked-scaffold_346-processed-gene-0.1-mRNA-1	Q7RTR2	7.58622	MRVLIADNNLCYSCVSTFGRKQFDPSGISALAAALVLNNSMDTLDVCGNLIAGKDAEKLAEAVLRHPSLQVFNKIAMQDMRDDKLTELDLSDKNIGVLEALVLSKLLVFNGSLNTLILDGNRLAGHRFTGDTEHAECLEALGDALKENATLTSLSMCNNMLGPKCAAALAEGLACSGSLNTLTLIGNQIGYEGAKALAAALTPNGEGWFNGSLNTLNLRCEPSPNFFCLYLLRFVINYQEGDERGGLRAAQIGVAVKGGADLGVCVKADAKNAFNAVCREAMFEAIERDFPELWARTDLCYGVEANLGFRLGGVDGTPMKSAAFSPEGDTSCFEDGMPGARGELDFIDVLGVPVGKAEAVSAKMLKNVEELCGILPLLNKLGHAQVQGLLLRFCAHPRL…
augustus_masked-scaffold_40201-processed-gene-0.0-mRNA-1	Q09614	12.6338	MPSRHHHELMLAIRQSGRVCLPEARGTPAPSATRLWVLRSALVGGACVRGVPLPGLSANLCEESPTRLDAPHTLRATLRHHAYGVPGRAAARHAARXSDPKNDSRRCVYSETACEEYSAMCTCPWMVLPSEEIFWEHFHIFLHSGVTGQFVENLVKISDTPSTGMLGNVSVDNRPLDASMTVVYTRGMETLENTLDHIRQARKITGDNALAGTSGTEVFPFSIQVYAFFEQYLGLVRYTLAVVGISLMAATGVMYILLLDGRMLLINLVVIAVIEVQLFGFLTFLDIKLNAITMVNLIMSVGFAIEFTAHISRAFMLSVGTRSERSSQAVFKMVQPVSNGALTTLLGLLGIGFSAYAIFVKYFFVMYIFFIVCCWLNGVIVLPIVLSFIGPSSSNPWQN…
augustus_masked-scaffold_4215-processed-gene-0.0-mRNA-1	Q9UBR2	19.4545	RKTEHCQALGSVAEANTSRNTFTSLVPGGQDMKSAVVAVLFAAIVGLVSGSRGTSKFAESAEKLISKAIGLKHDAHLAPRRGEVWTREQEEDAGIVRNNYKAGTAPHELMTEDAAYPTEFTWCDKDGVNYCTMSRNQHIPQYCGSCWAHGSVSALGDRIKIARGAKGIDINLSVQHILNCGNVGSCHGGSIVGPYSWLHGLSADGGGLSYETSQPYMACSSESQEGFCPHADWSCKPENIARTCSTFPPTGFCSKITSYPNVTIAEYGEISGRKAMMAEIYKRGPIACGIDAVPLHKYQSGVATDAGDGIDHVVSVVGWGNDSKEGGYWIVRNSWGEYWGEMGYVKVKFGALLLEDDCAWATVAAFTAPELNNQVHCYEDGSNCVN
augustus_masked-scaffold_5095-processed-gene-0.0-mRNA-1	NA	NA	MAIAKLFPTSLLLAALLLAITQVGASETSGLEHHEEDQRMSSLHRDNESFPAMLQSRSVGSAAAKETARRRSAASIGDPVEDEECTFECNFGELKTTVNVCEAPDNFIAAECVSYREAPAEEICFTDDLPAPPLFDSDGKQIEIVLEYNNWLSQQMITEIAAIYLREKFGFKVVYYDSPSASPPQGSAFRAATGFIHANMEYWYLGKEKDWTKWSTEYGLALLHATGYPGSSGLFSSNWEHEHSDDVYWDYYKEYQKVENSQLLPSLESVNLTSPRYATLSSGEVFQAALCDKSWCESNSFYPQPQCPFDDSTQSSPCHDLFLVSPGWDTGWFEATILNFGLHMRAFYLGAGNYEKVLLDMMSSATPAIFYWYSPDPLLAKLPNKRVYFPEYTPGCSLS…
augustus_masked-scaffold_5360-processed-gene-0.1-mRNA-1	Q9NQE7	12.338	MLAVLQKFATLLCLLAVFRCASGRASGKRHTMGDYLTIRSDRASGDSEGPPPRYFVQKQDHFDGSNAQTWLQAYYVNDTFWKPGSDAPVFLCVGGEGPALXGAAVESSVHCNVAVEFLKDTQALMFAVEHRYYGCHNMSACPVSSFAEPARDLRFLSSRQALADLAEFHAHATXHYGLTGNNKWVTFGGSYPGMLAGWARLRFPHLFHASIASSAPVQAKLDFPEYNDVTRYAYTVTSVGGSGACAEAIAQGHAEIGKLLGDASGRELLSRKFKTVPNASWLEDREHQREFAGEGVAYFPSQGNDPACESPACNIGKICAIMTDSKRGDAVNRLAAVAESQAQWLDASSNNADVGWVDYWGWQTCTEFGFYQTCEVGSQCFYTQGLDTLQDNMAFCTEI…
augustus_masked-scaffold_669-processed-gene-0.4-mRNA-1	Q13255	7.09361	LGAPIWKRYDVDEDLTTYDACVGMNFSNGNMPAHFAAYYYDAAYVVGRALHDLTQNWTQGTQGGARLGGAELRDAMLAQAFLGVSGPVAFDSAGDRSVGLVYEVVNHAGNSDLRGVAQWSVEQGYVECGADTGGGDCWPVQWSTGHLAPSKEGYSLVGIALALLDNGVSADLSAAKMAIEEINHDDSMLPNVEMKFILHDSKCNEQVGEDVSYAQYEAGVDAVIGLTCSAGALGAQHVFNRYYIPQVSGSATSTALSDNAEGNGKDPYPYFMRTVASDTYQARAMADLVHFYGWRYAVTVAIEDDYGLSGISAFHDNAAALGIAITAQLTYAAGTSDFSEVVRGLQEARCYIIVTFGFSTETGRLMEQAYASGVGGAGYVWIGSESAASADTWEAMSSD…
augustus_masked-scaffold_6776-processed-gene-0.0-mRNA-1	Q55BJ6	19.623	MGSLRPWLAASILIVMFLGSQAVSSREAEVWCQSRRCKISWGGANGTSTATAWGVFWDKVNVTGWGELTVQSNEQSEDLEQAFAAGYVEGALTPELIHNHWSNFYEATFGDDLNGSRYAIASSFVTDNDQYIQKHIQTANLTDPYWYQVQLIWSQLDGLIAGYKAVHDAQRLPPLSRLDFLLLQAMVDLSSLIHRPFMDEKHATWTYDLAKAYMRHTTHCSAMVKVTADFSELWATHNTWTGYFSMLRIAKRYHLPFHAAPIQVDSPSVSAPTSVFSGYPGILASTDDFFVLSSGLVVLETTNAVFNQALLDTITPVCVLTWARSILANRVATDGPSWVEAFKPFNSGTINNQWMIVDYNLFTPGKPLKANTLWILEQLPGFIQAADVTDILRYGYWPS…
augustus_masked-scaffold_6897-processed-gene-0.0-mRNA-1	Q80V70	13.3956	MIYDSVMHCPCLQVLLDSCGTIMTVQRHVEGDSSALQVAVACDLPDASTGTASCEYDGGGFIDELEGWFSEEQNVTALVTVSVTYGGAEIATSDTHHVILAQQVAHGPRMEAGLLMTLPLSPRFAGDMITCQVTAHTGGFAMSAVGFTMYYDTTALQYAGFEGAAAFLTPTLSDHTEGRLGVLFSGLAAGVDASTVTGDDVALATVSLHVRDDAVDGLYSTAVSAVVIEMVSMEMVTIPGTVDVPAEIRDERAADVEGDARYKGQLTLESPRVVGLYAYLGRAELFNTAPLDGADVRTTVTALRVLNRFGTPDEAVASTEAVCSVSLLEVADAEAAPSDTEGIACEVVLQSERHTKGASTVTLSVTDGLSGYAAAVPVRVWFPEAVAVELADTELNAIA…
augustus_masked-scaffold_6969-processed-gene-0.0-mRNA-1	P25807	19.7867	MAHTTCVFLVLGLVCAHGLTELHELHNAARSKLIDEINAVPGILWKAGRNPRFEGHPVGAAKTLCGVKKESHEKLQALRNNGTVQVLKADSTVVPSSFDSEKHFSMCAKVIGDIRDQSNCGCCWAFGAASAASDRLCIATNGTIQVALSAQETCFCAESDGCDGGDLYTPWEYIQSSGLATGGQYQNSGPFGKDGLCSDFSLPHCHHHGPQGNDPYPAENQPGCPSVSRSPKCPTKCDAESKAPYSNFKRDRYSFSGNIISPDSERAIQQTIMKYGPVEAAFTVYGDFENYVSGVYHQTSSEVLGGHAIRIVGWGVESGTKYWKVANSWNPYWGEDGYFRIKRGTNECGIEDDVTANSGADWNGPGI
augustus_masked-scaffold_7325-processed-gene-0.0-mRNA-1	Q9JLG8	12.354	MQGSPKALQYVADQKAAAEEAEGAKLQREREAAASWDTPPAERSEGERVPLLGCVNDEEYLAALRHCEDGGEKYYDNAFPPSREYFVGAQPMATGMRGDGTNSVDWDSLGWEAVFVDGIAPSDIMQGGLGDCWLMAALSILAEFPQRFERLFVQKEGNEFGCYAVRVCKNGTWRTVMVDDYLPSREQSAAFSRTFGGELWVSLIEKTMAKLHGSFAWIEVWQIRHALTDHTGAPSAMFHFSNLDVERLWGILREADDAKYCIGTSIGLVDEKGELKTTVGLANLHAYGVIQARELSNPHSDGPLRLVQVRNPWGQGVEWNGDWSDSSELWTEELKAELGWAEKEDGTYWMTAEDFHLYFEWVGIACIRDKWHHSSIVLTEGANAERTYAPLCTDEVACW…
augustus_masked-scaffold_9768-processed-gene-0.1-mRNA-1	Q18161	7.73744	MRLMLLSEIQVIPYAPDAALRDSSNPLCGQVDVIVACDCVFTPLYGDSYPLLHALQLLADQSTCIIIAVERRNNDGVDDFFDNAKATYRIETLYDFEGVGIYELRAHGRGDCCPSSASLSSAPVPGETFARASPAQTTTDGVAYNLESLPPEVESALREVAPRSDWYQWARRAGLYITREELISRRAAGKPVLVVDTRDEDAAGGRIRGAVHLPDGRFTSASIADLLRHIDALRVCTEGPLAESCHGQAIPLVVLHCMESARRAPRCARRVDVALQALRGSQCGARVAPEVEIRVLEGGFDQWVRRFWQDPDKVAGYDDEYWGFELMEGTQFAGGSPAHALYDRPTDQPATPWSGAGCDLSSASTSPPMPPPPPPLPTPLTAPSRLSVVQNLPPPPPLP…
maker-scaffold_10060-augustus-gene-0.5-mRNA-1	NA	NA	LFLVVARYAGFERGTYGIFGEATIDGTGHHISGEVVVLSAPPPPSPPLPNHPPPPLSPVTESPSTDLPTTSPFTASPTIVPTAPPSTMPTTSPTAFPTGSPTGTPTSVFPTALPTSSPTAPPSVQPSMSPTTTVPTISPTLNPTQGPPPPPAPPPPPSPPPPTITITDQGSGPISLYWTGQISSTCFTMTGLSSDMSTFVVYSVRVPAGSSALEWSFSEAEICSVAGNCEMTLCGFAVGTTVLEGVATFSAASTLPSSNINGTVVVLNSPPPPTPPPSPLPFPPLLPPPSPPPDTLPPSSFPPTHAPSASPTIFPSFLPTFSPTAVPTSAPPTASDGMSPTAAPAVTGMSPTAAPAVTGMSPTAAPAVTGVSPTAAPAVTGVSPTAAPAVTGVSPTAAP…
maker-scaffold_10393-snap-gene-0.14-mRNA-1	Q99829	8.16716	MGVFDAYYACVSCCYSGKADKDFDAIGNDYPTENFATTEALQRLHTDEDDQVMRIEMQVSADDLTNAEILGKVDPFCVLFTREIGESGAPDGFWVEHGRTEIISNENSPIFVASFTLDFHFQKLQPLRVVVLDAAEGSDSNTLDWGKQIFLGQAEFLLSDLATLESQSLTVELTNSEDLNAWSGVTGSLTFTFEEVTVTSAEPTFLQYIQSGCEMNFMVAVDFTASNGKPSDPASLHYAESSAAPSPYEQAIRAIGADCLGRCDPFLNIYRSTQDGSGTDKVYKSEVTHGNEPTWAPATLAIQRLCNGDFERPLLVDVLDRKRNGEHALLGSVTTSLQDLQTKAQSGSPLILRNGKGKPKGELVVSEATVRNRGQVLECYDKDKMFPGYGFGGRPSMDE…
maker-scaffold_1048-snap-gene-0.10-mRNA-1	Q6NZL8	5.14847	LFWSWAPPNVTCTDGTVAAPPPAELACEDWSQNSVGQRAHTVDGQTVGFIPGYGANAASIPHSLSLSPPNMTDHSSGSVLAPAVTVKVIDSYQQVMTWDALLGEDNLVNISRGAQETASTMLLAGIVQAAVFNGTVAVSPNVTASQQVFHRMVVAAAQGQDPTEPMTATLGLTTRGCVTGEYLDGMMCAACSFGRYMNTSGTDATQWCPVCPEGSYSSLEAASTSCTSCPAGTMQPHTGRNSSADCQACLSSYISGDAFSSCVACPSGAEDVDRVRCRCSPGYTRAATSSSSISSEAQRLTGSASVAFTCSACPAGTYSSQYDSSACTECPAGTYNALAGQGSFTKCLSCSDGTYSAAGASSCSSCPAHAVDVSRLSCQCPSGFQRSDTGTASFTCQAC…
maker-scaffold_10531-augustus-gene-0.2-mRNA-1	P27398	10.7156	MGAGASSQVTTAAAKFSASTAKLNTRDTSILTPTQAVAMLNDIEAACQQSGTLFEDTSFPPEITSITGEKTSPSTLPGIQKILPQIVWKRPDEFTRDTPTLMKAGATFDDVQTGRMGSCNLHAGLCVLAASRPDAIEQLFVCGSDTSSFGAYGVRFFVNARWQTVIVDDRIPCDDKGPVFGCSTDTDELWVSIIEKAYAKMHGSYAKISGGSVESIWPELTGGLAEIFDLKEFKKGKKDDVLWSKLGDYFASQSFIACSADVSNREQNLKQGIHSAHAYGILEIADAMDNKLIRMRNPKGRFEWTGDWSDTSPLWTNDMKRAVGIDKVQNKDDGTFWMSLKNFREVFDELYQIRDDYSVLPAARIKGSWTMLEQTCGGPDTVEENPCFWLTFQDAADSA…
maker-scaffold_106-snap-gene-0.15-mRNA-1	Q8JHW2	16.9707	MVGAVGDSITVAVPSTPSPPPPPPPSPPTPECAPGFAGVWGDGSWEVPCVDVDECAVSNGRCDNLTQCIDLPAGRGRECGECPLGFTGSGETACLDINECAENNGGCDFQTDCINSAPGFACTDCPVGFSGDGLSGCNDIDECTSEAAPCDERTECINVLGTFTCTPCPSPYLGTGREGCWLAEDCSSQPCDPNTACTMAAGAVVCSACPAGFAGTGATSCIDVDGCADNPCYLGVACTDIPAPGVGYTCGDCPMGYVGDGVLCNEDLCATGTACSTDPLVTCSMLPSGDLDCGPCPDGYSGTGVTCEDIDECQDGTDGGCHFLTECINLPGGHICSACPEGYIGSGETRCSAVTDCSENNGGCWDNGIEHVTCEATQSVDTSAVVTVGVLCGDCPVGY…
maker-scaffold_107-snap-gene-0.25-mRNA-1	Q00449	6.91182	LKCIARQYMPTSGEVHVSGNALETVDIPKMFSVMEQNRVLFDDTVRFNIGFEEEYSAQHIEEAATKAGVLGRKDTKWVLPNGLDTPRIGVASVLVRNTPVRLLDEPTSGMVSENVHLVTESLVKSTFKYLDSIGKQIEKPATVLASISTLDVLPQYDAVAFLEDGQIAEYGSYAELMAKRQLFY
maker-scaffold_1079-snap-gene-0.9-mRNA-1	Q05895	12.3818	MSHVAARDAEPGFMSHVAASDAEPGIMSHVAARDAEPGFMSHVAASDAEPGFMSHVAESDADPGFISHVVACDAEPGFMSHVATRDTELGFMSHVAESDTKPGFTSHVAARDAEPEFMSHVAASDAESGFMSHVAARDADPGFITHVAASDAEPGFTSHVAARDAEPGFMSHVAESDAEPGFTSPVAASDAEPGFMSHVAASDAEPGFMSHVAARDAEPLFMSHVAARDAEPGFMTHVAARDAEPGFMTHVAARDAEPGFTSHVAARDAEPGFMSHVAEIDAEPGFTSHLAASDAEPGFMSHVAESDAEPGFVSHVAESDAETEFMSHVAASDDGVCRDVALAECTNTEGGRVCGGCPYGHLGSGYTKCVPASACSSNNGGCSRDPLVACTDTPSGPPD…
maker-scaffold_10880-augustus-gene-0.2-mRNA-1	NA	NA	LETDMYNLINSFRGLLGQRDRQPDSLQTSEHTLISHTHGRERRTERSIEKRELQEAIKYGRKERANPGRNGEARWKYTHRGVVYVTDSTSRHEITCWRLDDAEVPEAQCANSAYGAHVVFVVDNSGSMRKSDVPGYDTRTAAVYDCLARDLVQPQLKGAIPGDVHVSLITMEDKAKVVMEKVAVDMQLAKFLEKRKGQRARSHGNYLPALDALTELFVRHDSFNEKQLFVIFLSDGAPSDHNNLTCPHGVQVWQPDPHQLVSAGGKKQLRQCGGKAACRQILKANVQLDCLKRLDNLGDLLGRDRLHFHTVAFGSPDENYDTLRLMAKQLPRASFQKLGLSAGSLRTALTSLTSSLTSMRTEAASKMLTLRKEKQQVASGRDIAQYDVYTGPKFYSKRR…
maker-scaffold_10926-snap-gene-0.6-mRNA-1	Q8IX30	5.0385	MLSAALKKGQSWSSTHSLEISGTTFTGNSAASGGTIASLNSYLWLGGVVAIDSRATRAGGAFEIRSNYVLNVTNCTLLRNLCTGEGGAIFIESTPVRIQGLMAANNTGRHGGALAVVGASPVHMRAMLLRGNAAVERGGAMYLSSSRSIDAIRDSQMVGNLAMEGSGLYLVPADGLVHRLSNIQLSNNTAHSDGGGIEVLTPHTGGGVSTSHLQMSMMQMRGNLAETGGGGGIFSSSPIECADCILDGNNALYGGSQAGPVSTLMLSQWEFNTSSYSTLPAWSVTSLDLVNNTVRSHGDGLEMSCVRCAGQTVLEGVSSLIFADGVARVETMKVIGPPNSTNLISVHTEDKYGLPVQANILVHLRECTSQEFLSEDGLSCNACDGFIQNGSCVVCNEGE…
maker-scaffold_10943-augustus-gene-0.6-mRNA-1	NA	NA	LHRPYHACVSLLPSQMPLRRTVVQLCTIWLCVLCIVPPNLGAQIECDVIYPPPPFSVVQQPLNHSVGVSGGTLPQRVQVIDKYYQSGGPVLFYAGPENAANLYSLMCLQLPNFAKQLGAVIIGVEHRYFGESKPLSPADWSHLTLNNVLADYASVIENNTVAPASRFHGAKVIVFGGSYGGFLSMLMRVRYPQIVLGSLASAAPVLLWGNPDLEGGLWYDTVAKIFQEKNATCARAVSNGFKLVVDQLSKKQFAEIEKDLNLCSAPSEITTEQFLIYLQHATQLVAQFEFPFKSADKVPFPFEVTCDSFVREENAYMAMRTLLDTAYNNTLKLSCFWIESGEQSELPFFTARRVIDDSFPASLHLNEIKERKEKQDGVIPLSDINFELSWSYICCSYFF…
maker-scaffold_10964-snap-gene-0.15-mRNA-1	B3EWY9	16.048	MVTCDTEPCFPGVSCTDLHNASQGFACGVCPDGYIDGDPTSRGTECADVDECADAALVNGGCDPLTVCTNLLGGRECSTCPDGYVGNGASGCVRWCPDNNGGCDALTTCTEMVDGTTDCSACPTGYEGTGSTACIDLDRCAAQPCFPGVTCTDEPAPGLGYACGDCPDGYWGDGQNCEVDQCRSEPSPCSTLVECANVPGGGYTCSACPSGYDGDGTTCSDVDECAGLDHGGCDVLAECVNILGGRTCGECPSGYRGSGYTQCTLASPCNVDNGGCDRLVTCLDTTAGVPECGPCPEGYTGTGTTGCLDEDGCAAAAAEGGGCYPGVACADAPAPASGYTCGTCPVGMDGDGTDCRENLCFNANGGCSPRASCTNDPSHPAGRVCGACPEGYSDEYADG…
maker-scaffold_1109-snap-gene-0.17-mRNA-1	P48733	13.5849	AVVITSIASSSVSVASSVEIPVAAVGVSTEQFESTLASDTGSIFTSPEFSSYGSMAASEVVTTTAAVVYSPPPSPPPVPYPPSHPKPPPAPPPSPPPPSPSPPPPSPLPPLPFPSPPPPSPSFPPPSPSLPPPSPSLPPPSPSTPPPSPSLPPPCPSSPLRATCSSAPCSADVQCTDVPAPGSGYLCDECPEGYTGDGITCNDTDGCSSAPCFADVQCTDVSAPGAGYLCDECPEGYTGNGISCETDHCAMNNGGCDMLTTCTSTPGGGVVCGSCPQGGYECGACPSGYLGSGATGCILSTSCEVDNGGCHDTVTCLEGNDGEVVCGDCGEGYTGTGATGCVDEDGCAEMQCYEDVHCEDVRAPGTGATCGECPTGMVGDGVLCEENPCWRFNGGCALQ…
maker-scaffold_11104-snap-gene-0.3-mRNA-1	Q4KLT0	8.46775	LLSRAESAKQLADLKVKLELQQEEAEQASEKAITGISQGSSGEQESRAGASSAEEIWFCSICMSGITLQNRCLNICGEQCQVCISCMEGYLRHEVCNNRLPVRCPCAALHRPGSPQALPPQGMPELLRHVTGDEDLVNKYERFRVARADPAVRECPQCGHLQAGSKEKPNITCDKCTTQFCFLCSCSHPGKDCRTSKQATLTKMQTWAWERLHATKCPKCRLPVQRNKGCSHMTCRCGCEFCYHCGKELKSGSIFHHMRVFPGYRGVLQHGMCHSPSMWAQRVGAMTLAVPAIAVGMLYYTGKGMYKSGKAAPKMARWLISGSHEGPHESRQLRHALRRFTSTELESMAQAVGIVELSRALRVNTLDLVRHIMPLQEARVNVATNNSSSTPDVVTAIGS…
maker-scaffold_11274-snap-gene-0.8-mRNA-1	Q9FKP1	8.13629	MARGALCEYGGGVVGMWCVSLILLGIAQESQSWTPITTNPLELKDMVLNGTLMKGITDNIKGVTGTTASEDETAGSSTEEGATEGHLFPPAGSEAIQDMTNKEPDAEASADHADSMESTESAGPAEPLECAPELAEDKCDYYLSSPHCWTERKQVLIDYKQFYYCTLGGNPVGLVLLLLWALVVFQVLAIAADDFFSPAVDAVVDIFKVPSDIAGAVLLSFGNGAPDVFTQVSAVCTDGASPDVLLALSSVTGSGLFINCIVLGIVVLVSRNVIVVDKTFRRDSLAYLVSLVLVLGVMVDGKVELWQSSMLAAFYTAYLCVVIFTGRQDEAPTEKEEPSAIEDCLLNKIDSLEKAQGLQDDEPSIPKSASSERLVGLHATMVFLKEKVDWENKTQMQKV…
maker-scaffold_11413-augustus-gene-0.5-mRNA-1	P92133	20.9625	MGKVLAFLVQGLAATASARSLLEESSSMVNDPVWHAKLNDGNSTWVAGHNEFFNGWTHEKAKGLCGTILDGENTDIPVVDFELIDDSSIPDTFDATTQWPKYIHPIRDQQQCGSCWAFSASEVLSDRFTIASQGAIDVVLSPQDMVACDKTDQGCNGGRLGSAWNYLKNTGIVSDKCDPYTAGDGQSGTCQTKCVDGEAWKKYKATDSFQMRSVSAMQKEIMTNGPIQVAFTVYKSFMSYKSGVYVKKPFEFIPEGGHAVKAVGWGTEDGVDYWLIANSWNTNWGLNGFFKIKRGVNECGIEGQAYAGHAAVSTLSLAPQVE
maker-scaffold_1147-augustus-gene-0.5-mRNA-1	Q54PS7	13.0604	MKSPNLLRSLLMLACFVSLHAQPTPAQFVQEALRYNTSAHSQETVKVSASAYRTRDGMLLIKQGLNSSSLAFGVYDETNVAVSGWATLNLQIGDSIKSAEADFLEERFFALGYLEGFLTCQRIFEYYQNFYQSSFDGAPSAELDSFMRENLAWVKQMSLENKATSDYWAATYNLLRQFEGLVGGYNAAIAKSKAHHFSSKKPSSSQETPLPVCRGAPLTEMQFFYLNADGDLFDLVTKFGQPSRTSTFNRSTGANGTNQKLLRPTQLRYSRHTDSLRKSENASSNEAAIHPTLRCSSLIRITEDDVLFSHATWDTYATMAPRIYKTYQVGLLRDGGFIKHAVTFSSSPGFLASIDDWYIIKYSSDLVVIETTNDVYDHSIYDALTPKSVLCWLRSVVAN…
maker-scaffold_11581-snap-gene-0.3-mRNA-1	NA	NA	MKISTLVLLCVWNFFARASSSGVNTPISQHGSEVKPDLIPGVGEISTYEKPFQLVDAQDDTLRILPEGLHQLRSIVQSIDVISVVGPFHSGKSYLLNRIMNCDREYAFELGYTVDPTTKGIWMQVAYLSGGSAVAFLDTEGFAASDRTADYDAKIFSLAALLSSHLIYNSVRIIDASAVEYLELLARRARLFQMKTALSDSTQNRMNIQKPIAFPPLTWVVEDFFQDFPEGETPKMWLDRVLDAQPSDGAERTSLRDIFASTDCFPLFLPATSSSALRALDALEPAELTGEYTEGLSSLRDHLTSSLHVLRNPPAQETDASYLAQKTSGAKWTSGTHMAAILELLVDAANTNKMDSIPSLWTLFLERQVSQATEAAKVIFDKEVRTALDVSDYLLPLTE…
maker-scaffold_1166-snap-gene-0.14-mRNA-1	Q8JGW0	14.0085	PTSDHPTSAQPTTVHPTSAHPTSTHPTSVHPTTANPATAHPTSVHPTTFNPTTEHPTSANPTIAPTTGPPTTSAPTTLHPTTMNPATSQPTSGPTSGPTFTPPPPPNPPPPSPPPPTIELTEGAAALYWTGFPNTTCVTFSGLTNISSLTVISSSVPNGTSALAYSLSGAAICSEDNWTCSFDLCGFSLGTTTLDGTIVFTAESGTPTSHLSGQLITYDAPPPPTPSPPPPPRPPPPPSPSPPPGTVTVSTVSSTISFSALSLTSFSSSSFNTSFRADFASQMAEAAGVSSDLVSISSISAGSVQVDSIVYITDSFPNASAAVFEAVLSTSVGTVFTYSSFSSYGAISVSSVITGSAVRVYSPPPSPPPPSPPLPPSPPPNPPPPPPSLPPSPTPPPPP…
maker-scaffold_11806-snap-gene-0.8-mRNA-1	P09648	25.618	MSKFQIAVLCLCLVSAEAGFLSKLSLLGNAFKEASLGNVVKKVTTAQTHDEFSAFKAKYAKEYASAEEHLRRQLIFTANLEIIAELNSEQAPHATFAVTKYADLTQAEFKEVMRCRKANSSEVMPAAEAYYPDLEAAPASVDWVAKGAVTPVKDQGQCGSCWAFGTTGVVEGAWFLAGNPLVSLSEEELVQCEKGDDGCDGGLQATALKWILKEGGLVSEKDYPYTSGSGTTGSCNKKKEKKAVAASIKSWKNVMPHTAAALKSAVAKQPVTIAVNAGTSVFQFYDSGIMKGNKRTCDPTDLDHAVLNVGYGTSNGMDFWKVKNSWNTDWGEDGYFRIERGSNTCGCESDAQIATA
maker-scaffold_11969-augustus-gene-0.3-mRNA-1	P10605	30.2069	MANMRLLFLSMCVIAAVASRSDLPKGLELSAEATKPGLCGPKGCALYQNRDLPEGNVNDEALIARVNSLNIGWLAAESERFHNHSYTDLSKLCGTVMKGEKGYFELEAQSAPLQTMDLPENFDSREKWTQCPTIGTIRDQSDCGSCWAFGSTEAFEDRACIAGKATVLRSVEDTASCCGIFNCAFSMGCNGGQPSGAWNWFKNTGVVTGGDYGDIGAGTTCRPYTLAPCAHHVAPGKYPACPSSEYPTPKCTSSCSESGYSTPFSEDKLKAKSAYSLSGVQNIMQDIYTYGPVTGAFSVYSDFPTYKSGVYTKTPGSSMLGGHAIKIMGWGVENGVDYWLVANSWNEQWGDGGTFKIKRGVDECGIESQISAGQV
maker-scaffold_1271-snap-gene-0.13-mRNA-1	A7SMW7	11.0969	MSTATKVHGSKGVICGGEWIDIEDCGEWSKGCPSGPPATTRQATTSAAKADGSYDVVIIGAGCIGSAVARELSKTNNSVLVIEKADDVTQGATKGNSGIVHSGFDDTPGSNRAKFCWKGNQMFEQLDRELHFGYLKNGSLVVARNAEDEKTLQELLERGETNGVKDLRIIGKEELLSMEPHLNQEATAALWSPHAGTVTPYEYTIAVAENAADNGVEIQVNKQVTGIDKVEGGGFLVHAKPSNWDPNAKNWTPESSAPSSAPSTSASQAILGPVLCSLGPGCAIAAALGLMPVAALPVVLVLLAAAWYFLVFAATKAEAEVHIRTRYVVNCAGLFSDKIAEMVGDKSFYVKPRLGEYLLLHKDQGHLAGATLFPCPGKMGKGVLVQTTLWGNLILGPTA…
maker-scaffold_12873-snap-gene-0.10-mRNA-1	Q9JLG8	10.8611	LCTVQPYSKALTSAVYEQRFGSRLYPTQSMRRGIELRSSRLTCAELQRTHFSRHRAQPDAHVALTRKVRGRLLTIPGSSRPTDMSSRAFKYEQGCLGGGNDYKSESMSLEEAMEAASCDECIGFTWNGEREPEGAVHVFVKNTACSTKVKKSEGWHTLLRVPDKAPDSTDAHKEEWAVASEKQRRRHFEYHPGFLRGLQDVEGEKLPLQEAMRRCASVDGTLGLCWEGDKDPGAEGATVFIVSSEGSREVSAVDGWNTLLLQPEGQFEYAAGSLPGGNDLITGPMSLEEAVEAADCPQACGFTWSGEREPEGQVPMFVKTTECGAPNNAAQGWHTMLRVTDTSPDAEVRTLPVTPRTYVVPSEALGTWPEEALATLVRAGDVGAGFDEDPLPAVLAALP…
maker-scaffold_1301-snap-gene-0.14-mRNA-1	Q8TDG4	12.0909	MLAARKPKLCHRLTLASWDVPPAVQAVYRRKGVSQIYPWQAAAIEAAEEGQNLVYCAPTSGGKSLVSEVLLIRQLLRQKSDTRYKVLIVLPYLSVVSEKEAHLSDVLKPLRCKVKGFHGLDAGMPFSNPKGEAVAICTMEKANMVIDSLGKRLQLVYTTSDGTGKPTSSQQPEHELQIVGMSATVGGVEVLSKWLQAELFLTNFRPVPLTEYAKCGDDLYKLEGGQLHLVRTLQSENPKDKDGLLPLCTEVLQDGHALLIFCSSRAQCESCARLIASLLPLEL
maker-scaffold_1317-snap-gene-0.7-mRNA-1	O70244	15.5787	TSTVTVLVDVSWYENDLAVVNASNGEIAADPDDFINTLLSDPGTVFAGAQSAVLARAVVSTTLVMSSGGITVATPGYPPPNPPLPPPPPACEVYDPCFAYGDRAAECVNVGITENSTEGWMCLDCPEGFDGNGTHCDDVDECLRGNGGCDNRTSCANAYGTRVCGPCPEGFTGNGAPEAGGCIDTDECTTANGGCDFMAVCHNTPGGFYCGACPAGFSGTGDTECVDINECLDAAACDELTICSNSAGGYACTACPPGYSGTGKTGCRFASSCEEAPCDPLTQCSVVNGRVTCSECPTGYSGSGFVGCEEVDGCAVTASAPNGPCFPGVQCTDVPAPGLGFACGPCPEGYIGEYGIGELGCKLDLCPLGSACSLDPKVTCTMVTATAFSCGLCPSGYSG…
maker-scaffold_13185-augustus-gene-0.4-mRNA-1	P09648	30.2209	MFRSVICVALFAAVAVSAFEDIELANTPNALEEANARGIFDSWMSKMEKSYESAEEKESRFQVFHMNMRFVSEHNTNEQNTHKVGLNGLADLNVDEYRKLLGFQKVEKTSTTDFMYADTAPADSVDWRTKEAVTPVKNQAQCGSCWSFSATGAIEGINAIKTGKLVSVSEQELVSCDKVDSGCQGGLMDNAFDWVVQNGGLNTEEAYPYVSGSGNVPACDSSKASVDAVTIDGHEDVPKDSDSAMMKALTNQPVSVAIEADQQAFQLYTSGIFSAPCGTQLDHGVLAVGYGSGYWIVKNSWGASWGDKGYIKMANGVSGAGQCGILSSASYPTKSGSGPSPGPGPSPGPGPSPGPSPPGPVQCNAGTTCPSGNTCCCAIEILGMCLEYGCCPLPNASCC…
maker-scaffold_14166-snap-gene-0.3-mRNA-1	A7WM73	9.4606	LISGSLLFGSLTAVLGCPHFAVLHSAMGKISAVGTYFYLSFVVIFTATIANLVRNSHHVHLHGISRSTEHRDTLMQSQYSVLTGGSPTGAQEVHAGELVTAKQTDEARGASMESPLPAVLPKPVNLTFVQSDPVHRDTLTSSQHDFLDGSSPAGVQEVHTEERVTDQERGPLPTVWPKPVNFTLLESGPCLSVSSTVVNNEGAFSDMDAEFVAALLLDKRGQRSTPPESGLPREDPSALKVTLIRVKGAATDEAYSLEVTKSVATITAASRVGIVHGLQTLKQLIQAANVDNHTKSSAMQVCGLPIHITDAPAFSYRGFLLDSARFQMPVQHVKTLIEVMSFLKYRHLHWHLTDDSSFALPLASLPHAVKDVASYTREEIRQIVRHAYLHAVVIVPELD…
maker-scaffold_14173-augustus-gene-0.2-mRNA-1	P13466	8.30104	MAAPSVVSTFELLTTGFKKKVVVADVRINIVGNCKPAKLEITQQKDGGFLVTYILAMSGKYRIDISVQGVTAEEDYRISCLPPRVDVTNTTLSDNGKGSRNGFLGELCSFQITALDQFGLQMKSGGDTFAADVMDGDSDEVLFPADIADLGDGTYDLSFYPEVAGLYRLAITCRGEPLQGSPYEVIVRKDETVAARCKAVGIGLALGTVGEPNTFTLQAIDGKGSTRTTGGDYFKVEARSLWATEEAPLTIGHVTDHFNGTYTVSWETEISGQHSIEITLYGEHVDESPYTCTISAGAIDGSKSECYGEGLRRAAAGTSSNFTIVARDKFGNQREAAGDANNIKVFLLDPGRPNWTGLAGRVDITSDGECLGSYIPTHAGSYEVGVFVHGTHVKGSPFP…
maker-scaffold_14686-augustus-gene-0.4-mRNA-1	Q50KB1	15.5648	LYSLLYKHVCNSTHPSIKQSQTSLLSTIMGKHLTAICLLGLVGVACGATELTAKDFDDVVFNSGKNSFVKYLAPCAEYEHSSSVVVADVDCTVESDLCQKHGVKGYPTIKYYTAETGKDGESYNQGRGYEQLKQFVESELEVKCLVASPEGCSEKEVEFMDKMKAKGVEDIEKQHTRLQGMAGKSMTPDLKKWLFQRINILAQLKDQ
maker-scaffold_1469-snap-gene-0.14-mRNA-1	Q8RVL2	16.4748	MFTDEEFPPNASSLNGSEQVVTGVRADSTASVAWDDLQWLRASECAKIFGADSAVFVDGISPLDIAQGELGTCYFLSALSTLAEVPERIESLFVDSAHNEHGCYAVRVCKAGVWRTVILDDYLPCRGSAPAFARTQDGELWVSLLEKMWAKIHGDYARTESGWIKEVFTDLTGAPSYQYRIQGANGESDADWVWNVILESDRAGFAIGATVPDVPDVDLKELLGLPEGHAYAVLQAREVLSAGKPARLLQIRNPWGQTEWNGDWSDHSELWTEELKAELQLAPADDGLFWIPLEDFTSCFAYFTVTFCRQGWRHTSLQLTEGGDSRYALLCSPAADCWVTTFEILEATLADIGLHQTDRRSTGEAGHVYRGLSLALVQEVGGEVVCPVVPVGEAVRDLW…
maker-scaffold_14723-augustus-gene-0.2-mRNA-1	P82473	24.9631	MPANAAACAFLACYLVASVCATHDDTLLSTPNALEEARGIFETWMVDLTKRYDTEEEKEHRFGIFRDNMRRIRDHNLRNESYLMGLNQFSDLTAEDLKQHLGYVALEALPETPFRYADAVPNDEIDWRAKGAVTSVKNQDQCGGCWAFSAVGAMEGIVQIKTGSLNSLSSQQMIDCDTGGQFDSGCDGGISQFGIQWAIKNGGLDSDEDYPFTSGPSGKTGTCDATKSAKHVASVDGVEAISPQTEDALKKAVSNQPVAVAINMNNALAAYKTGVFDSACDDSLNHGVLAVGYGNEGGVDYWLIKNSWGSTWGDQGYFKMKMNSGQQYGLCGIAKQACYPTKGASPGPSPGPGPGPGPGPGPSPGPGPGPGPGPGPGPTPPGPNQCGDGTSKTCQEGET…
maker-scaffold_14727-snap-gene-0.3-mRNA-1	Q6VEU1	8.217	MAAWAGGASFAAKLRADAPEEAVEESDHGCSVQNPTRVVVDTNAIVKRMRLDELADIAVTIPEILEETRDKSSRQFLATLPFGIQTKEPSDESMLAGKYEVKKFASVTGDLSALSFADIKLIALAYTLEADEYGIDHLNALPKQKQTTTKKSVTFKQALPGWGTVPNPEEWEEFEEDADTASCSRVSRQILDLKSSFFEELGSEANPAQEDEDVEEPPPEAGENVGDAPPIDEQDEGDWEKPCSRGIKMKRYKRQAKAQALEEADRAVEEECEREVTAILNMSSAATKPEAAKELAQAEMETEATRTEPATEEIKQADEAPEDEEHLEGEIMNEEEEEVKEADFDSRVSIITSDFPMQ
maker-scaffold_14979-snap-gene-0.5-mRNA-1	O35604	9.64492	MLGTPSLKDDIVSWELDRYLEDCQDAALEPHWKTLSCFAASSYQQESDRAIAEDTDSYEEMSQVIVSFSMLVMIIYVTVVLGRCHPIDSKVVLGLSIIVTVGLSLAVAFGITSYFNVPFTTLSMMAIFILLGVGIDDMFILTDGFDRFHQAMHREADLAEILGKTMAKVGPSILLTSATDMFAFMVGASITIPAIRYFCITAGIAVVAVFVIQVLLFAPLMMCDKRRQMAGRYDLLPCVVNQSYVDAVAAQAEGPVTTPTTPHTPTPLLTEMAVVEDSIVKPPTEIIVEEMAGNQDEHPGEGHGASGDSNANAITVEDASTMMASMKSAGDSTSVELGGDVSTSQVQAVAGK
maker-scaffold_15049-augustus-gene-0.3-mRNA-1	Q14416	6.49021	MEVPTLRKRKDVAGSGAISGLTLCMDSPSTWLDKDGDSCQSYGQLGWCTEDGLPGESLLKEELTLEDFEADGLTAADVCCVCGAGIPIFRIGVALDLMEQRLAHDWPVDVVVGATCSSASIGVQKVLGLKDVTQISGYSTSTFLVTPEGSSSEDHYPYFMRTILSAKYEARAMADVPATMDAETGECSSEVDDADAPIWRRTIVDDNGTSCEMCIGMSYSTEDLEGSPMSAYYYDAAYVVAQALDASFRVASGDLVGAELKDAMLAQDFLGVSGHVAFDSFGDRSDGLMYQVWNHAGQSKLEPVGYWTSESGYRECDGIRSYCSTIVWSTGDHQVPVDGTCDEPGYGFNSEIAECRPCPAGTFLAAGSNTCVMCAVGTVSLDPGATMCLRCQEIQPSFY…
maker-scaffold_15487-snap-gene-0.3-mRNA-1	Q6NZL8	5.38182	NTSHWSTNSITKVSNLFYNNIVCAPPFFLREQNCVTAETLAVMCKDACGIFVAFTLLQVTHVISDTNTVLEQFTDTAKSSGVQATESHLNAGFGYHIANGKKGRLLAQDNLNGISGDEYGGNVKIGAMYPLFKTTAGDCQYDPAGARRLQAFLLALEEINNSSDILPNTRLSYSVYDSKRDAGQSFFQAIAAQTWGADVVVGPANSGSSVNSQLLLREYDIPQISYSSTSAELSVVEQYPYFMRTCPSDAFQAVGMAELCIHYNWTSVATLYSSSAYGTAGIEAFVVAARERGIDVLSTQSFQPDADDFSTQIQATLDTEAKVIIIFCSSHAAAHLMEQGYSMGLGGSGYVFIGSDSASNIHIYDHFTEAADVPNIMRGFHGFNPFSGDGTEAHDAFIE…
maker-scaffold_1611-augustus-gene-0.10-mRNA-1	Q9UHL4	11.7961	LLVIDNLQNMIPCRSLCLAARLSTLLAICVTSLCHPFPTYQEKFFNQTLDHFHPESKATWLQRYLYNDVHWTGSGRLINGCRGPILFYTGNEGDITDFWGVNGFMIETLAPKWGALLVFPEARYFGKSLPFGDASYTAENLVYLSTEQILEDYVKLLNFVKKSVRAAHNCPVVAFGGSYGGTLTTFLRVAYPSVVVGGLASSAPIGYYDKDGWSAHNVTEYTWSDIATGNYAKEHPRCLDAIQAASIAIDATPIREVVDAFHVCSAAALGPNVPSELFAYALESLPQMNYPYPIGSRPAWPVRQVCDIMVAAGGSAAELIRAAANVTDTFFGWDGKNCIPALPEGPGGVPGDGPGPGPWGWQSCTENLHEFSARGLRNYSFDLERSARAPCRELFNGTV…
maker-scaffold_16454-augustus-gene-0.2-mRNA-1	P83654	29.1784	LPNMPRTLLCLVFFAATTVFSFEDIELASTPDALEDANARAIFDSWLSKFEKSYETSQEKESRFQVFHQNMRFVTEHNSDEGNTHKVGLNALADLKVDEYRNLLGFKKVERPSTSEFMYVDTTPADSIDWRSNGAVTPVKNQAQCGSCWSFSTTGAIEGINQIKTGTLVSVSEQELVSCDNVDSGCQGGLMDNAFDWVVQNGGITTEETYPYVSGSGNVPTCDTSKEGRKTVTIDGHQDVPKDSDTAMMQALSNQPVSVAIEADQQAFQLYTSGIFSASCGTQLDHGVLAVGYGPGYWIVKNSWGPSWGDKGYIKMANGVSGAGQCGILSSASFPIKSGSGPSPGPGPSPGPGPSPGPGPSPPSPVQCNAGTTCSAGNTCCCAVEILGMCLEYGCCPIP…
maker-scaffold_16721-augustus-gene-0.5-mRNA-1	P82473	22.7738	MVPRLPKTRTSLSYCNSSGNKRNSSITLLLCAIKAAKMREDVSKIGWLLCTASCLSVVHSRTTWRHLEAAAYDYNFEAYCSEFNKTYPAEEVPQRSQLFAKRLAEIQQHNTNTNSSWKMGVNEFTDMTFDEIGRFKGYTKYAGDAPQAPELTVAVEQLPDSVDWRTKGVVTPVKNQGGCGSCWAFSSTEVIESHAAIASGKLEVLSPQQLVSCAPNPDKCGGTGGCQGSTQPVAFQYVETAGMTTDASYPYTAQTGTCDPDKVKPVVSIKSHVVLPLNDYSSLLKAVATKGPIAISVAADWFGYEEGVYDGACGSTIDHAVTLDGYGSENGKDYWLVRNSWGAGWGEGGYIKLFREPNPSCAVDKSPEDGTGCAGGPATQKVCGICGMLSESSYVLGAN…
maker-scaffold_17408-snap-gene-0.3-mRNA-1	Q8T9S7	28.0642	MSSIIRSLVSKKKRRFQQEGFDLDLTYVTERIIAMGYPSEGREGYYRNPMSEVVRFLNKRHPGKYRVYNLCSEREYKTHFFEDRVARYPFPDHQAPTVECMVQFCEDADNWLNDDPGNVFIAHCKAGKGRTGVMICCYLLHCKRFSDPDAAMKFYALMRTKNGKGVTIASQARYINYYAKYLEEGMRPERFIELSKLVLRMPEELNLIVVLYQRHPVSQEVVPKLSSQPAECGAEMSSNFEVVRESGGYVLRASKTLFISGDVKFEFFDGSISKKHSLFYMWFNTSYLPVDGPEVFQSKSLDKVRKSLDKSLELKVHFIDAPKSIALELNSNPSPSGGRAMSRTIIEEGLPRTLSSAPASPSASKHCTSSGPGAEDSLTSLKSSSDKLNAKGKPDTIEQ…
maker-scaffold_17642-augustus-gene-0.2-mRNA-1	Q9UHL4	13.169	MRHPAGNTVTLIAIFILLAAGDAWPLSDASNPLVLRRDDELRDSLLNRESLGYDVRVYQQQLSHFNAQVNGTFPQRYLVNSTFWAGAARQGPIFVFTGAEGGDVERTAGAYGWVTQMARRSSAMLVFLEHRFFGKSLPFGPDNSYVAEASRVGLLSVEEALADYSEILHALRDELAAWHCPLMTFGGSLAGTLSAFMRIKYPGLVDLALASSSPIRGYLNVDGISQFSWRKQITDNFESFAPGCPELVRQGFRALQYADSEELHRAYNTCDVPGKDGWEQIQSIVWSKLEGIGEFCYPPERAQIKPACQRMGNAGSPLGIFASLINTPPKQCLNLTRHGIETPDQKGWLYLACTEIIHPIGANNVTDMFPPFNFSLTSLAESCAPRWHAAPRPYWLPKE…
maker-scaffold_179-snap-gene-0.24-mRNA-1	O62446	13.8036	LISGFRVPAFLGTSSELLEKSKKRYSTMRLGFGLAATFLLATQGAELERKTEVATSSFTGVELPLHGPTEHAPEDWDAYWTEHLSHHHPQMHGQPHSHDHSNQTGHHQVRAQHYCPHEVYTRPMIQSQQAARRSVPLEAHRHANAVGPPRERRLTDVDPTSIRIQVEYSISDLDNDKQTYVMEKLVPDATAALKRVVQVISPPTGNLFLARSCGNYYDLNGEIVCNTVREPGTCGSFEGAATLDEDYFGDYQTCTCFQGSQSSADCDCTTHTGVPLADAVLYVTAAVTAACCTDCTTVAVGGYCYQETDTNRPVALFANICPDMLSTANSSHGTNLDTFVHELIHGLAMSSDLYGYFQDSSGNLIGSENVMVDDHIVTTRVREAMASQYSCSSTTGAPL…
maker-scaffold_18324-augustus-gene-0.2-mRNA-1	P59481	11.2845	MFAAKAYPRAREALTVLLLFSCAALVSGDDYDGDHEEHYGGDHDEDYDHGYYNHWRTEPPEKLEDLSFSSPFQAHFAYNGDRHITNWDLGGDAVVHKHFLRLAGESQSQSGWLHTELPCGRDSWNVDMNIRISGSGEMFFGDGLAFWYVDRSFHIGGSVMGSEDQWNGLAIFFDTFQNSDLGHDQPHPYIYALLNDGTKKYHHADNNHNYTHEEKIIPGNHGENSGCASDIRFYEHRDDFGVTRNFTTARITYDLAKQTLTLKLRSAGTDSWTDCISLTDVVLPKENYFALSAQTGDLVDNHDILSFTVTETVPTDEAAVSSESQKPVSAENYLEVIQSQKEEIAELKDTLSEMQHYIEYHLTDVKHNVKKQEKEKMDPSKIAELVDDATQGVSNRLSR…
maker-scaffold_1846-augustus-gene-0.5-mRNA-1	Q5RGJ8	22.8949	MHTTNLPRKSSSRPKLIKRLHKKFFSLWNDRFGAIALLMCAVWALTSVLNIMPSVLYYFEGDCHCDHKGEGRVCAPEIDLVYTWVNGSDPVFLRDMLHYKRLLLDSRSPHAAPDANSNATANTTTNATSPEDSIDKEVEEIASASRYRDNDELRYSLRSVEMNLPWFRHIYLVTNGQVPTWLNVEHPKITVVPHSMIFPNRSHLPTFSSPAIEAHLHRIPGLSHQFIYLNDDVFFGQPVWPDDWPGPPGLRSPSRLSSGGTGHVWHEFRTRTWPWWPAVQKPCGLLLLLLLLLLLLLLLLLLLLLLLLLLLLLLLLLLLLRTTLSAGQKVFLTWDVPGCNEGCAASWLHDGYCDRACNVAECNFDEGDCVNVSTTGYSSGSSSGGLYNMERAPNDRECA…
maker-scaffold_18612-snap-gene-0.3-mRNA-1	O95671	16.1515	MIHNTCDTLTSNFRWFTFNEKRNRKKIVSSEKVRNPKSSSIFLRYPIMLIQYLPKLKPKKIVLASASPRRSELLRGLGLSIEIVPSTFDEKLDKVRMCKFAPQFSSLSYGIVECNPDHLGARNVANFAMALQSSFASGADYAKETATHKAIEVAGKTAGPDLVVGADTVVELNGEVLEKPDGFEGAFKMLRGLSGSKHKVHTGVVLVLPKVHSFSETTHVEFAELSDE
maker-scaffold_1914-snap-gene-0.12-mRNA-1	Q9H0R5	19.1621	MSKPLQLISFDAEGKFVVGFEALALLQKLRGPVGVLAVCGRARQGKSFILNRIAQTGSGEGFEVGPTHRPCTKGLWMWSEPIPQTTPDGRKYHMILLDTEGIDAYDQTGQYSVQIFSLALLLSSMFIYNQMGGIDEAALDRLSLVTEMSKHIRVRASQKNGNGELGVFSPHFLWLLRDFYLDLSEEGRQITPKEYLEISLRNTAGTSQAALNKNSIRDSIRELFPQRDCFSLVRPMHDERQLQHMATLDPQQLRPEFAAGVDDLMQYIFLQACPKVVGSVEMNGPLLA
maker-scaffold_19313-snap-gene-0.7-mRNA-1	NA	NA	LGLRGLPAQVAGVPAKAVSRLCEASRAAKKLRRLLGRCQFDLEELLDMAADETVDDSQVAEMRARAEEVRGRLHTAQGQAHAAMCEISTLQGQFPEVLRHMQHAVPPELLTLWWPDHLMEDFVECVMQPRVSCSRHETGRVKDRDGQYYAVKYLMVTSDDTEVLTMFWRQASRLHRLRHRAIAPILAIFGGRRVFNKICYTIQMPWYEHGQLDQWKAARQPHEAVVRRGMLKVLEAMAHLHHAWVVHCDIRPANILVDGAERPHLVGFTMSLDSATCSKWVPRDSTVPEHDARVTQGYMAPEMARTGPTTASDVYAFGVTLAEVSPPEELRGVDLCALLQELTALDPAQRLSALEACQHPYFFEARTRQDEVMRQCCVVPEQSVCGGGRHHLGEGVECS…
maker-scaffold_19402-snap-gene-0.4-mRNA-1	Q9SJC6	26.1542	LRGFMLQGWKFLALKVNSRRAPHILLKSDCRSHLAAITPGQSKARSLYPTSRILPQTVQQQRAIAMASSGNDSSLTSMFSAITTTSDKSEQLLVHTEDQYGGVLIDASQLPESKTDFTVKLAASLTAWKKLAKRGIWLKVPIECSDFIASAVKEGFEFHHAETNYVMMTKWLADVPSTIPPNASHQVGVGAFVLNSKNEVLVVQETSGPAAARKDFWKLPTGLVNQGEEIADGAIREVLEECGIRTKFLSMVGMRSAHNIGACKKSDLFFVCTLQPLSEDIKIQESEIAAAKWMDVEEWLALDFMKDSLYKQMYEWSLQSVNGSYVGMRATEMPIGFRPGTNMVYHMDQRSSWDFPDFPSLDSCQIQ
maker-scaffold_19430-snap-gene-0.6-mRNA-1	B5DFC9	12.838	VTCDDSSGRVVCGDCPKGYAGQGSVSCVDHDGCADQPCFYLSEAVKVPCIDVPAPNVGYDCYSLCDADDNCCPTDYIGDGMRCNRDLCATKEACHAQAASCSMLPTGQAECGTCVAGFTGDGYLSGTSCTDVDECATGNGGCFFKSECINKPGSHECGPCPPGYRGDGVTCTIPTMSCADNNGGCFKSGSIMAACNDLDTDGVTKIMPECGACPPGYEGDGVSCRDTPGCFPFACHADVQCLDVPAPGTGFQCTSCPTGYLGDGFGNASGVEDYTGCYVNKCFSNNGGCSTYTTCTNDRSTAAGRTCGACPVGMRDVNLDGTSCIEHDACDDDYGDPCFRVGDLAVKCTDIPAPGTGRTCGPCPKGYEGDGETCTDIDECSANADPPYGGCFRNGTVVT…
maker-scaffold_1945-snap-gene-0.9-mRNA-1	Q54KX3	9.4636	LPHIYSKSGIMFEGQLLSALNQVLGDYVDGVNKDDLKLSVWKGEICLRNLKLKPEALRDLQLPVQVKAGILGSLTLDIPWSNLGKKPVIAKIDRLYLLAVPNEEFYDEDATAKTILLEKQQRLAAAEKQWLESFEKTKKDDSAESDGGWVQSYLDTILGNLQLEVTNVHVRFEGNFQSRSIAAGVTLESISASTVDKDGNAKFDVAGLAKRLYKSVDLKRLAVYVDPDAAPFMPTKPWKSMLAEEMDQFFLPGIKQEAKGRQFVFKPLSGNLQYTKRGTKEPAVDCEPEHKMSLSLGSIALLVTELQLRDSQLLLEGLSTATMRAPYNHIRPQCGIQADTRAWWKFAFEGVMISIGGRRSKFCWDDVLRVAQARRRYVELYKKQLLSKHPDKGITKELE…
maker-scaffold_196-augustus-gene-0.13-mRNA-1	Q9R1T3	20.6975	MKSEFICIMLLASFGLTSGSRGTTNFFESAENFVARAAEAVEDLLEKKPEVPRRPSEVIQPPIETQVWTREQEDAAGIIRSNYTVGTAPHELLTAEQTYPDEFTWCDKDGVNYCTMSRNQHIPQYCGSCWAHGAVSALADRIKIARGAKGIDINLSVQHILNCGKVGSCHGGSVVGPYAWIHSLSQNDATGGISYETSNPYMACSSESQEGFCPYADWTCKPDNVARTCSTFPPTGFCSKIVEYPKATIAEYGEISGKKAMMAEIFARGPISCGIDAAPILKYQSGVATDLGEQVDHVVSVVGWGNDPKEGGYWIVRNSWGEYWGEMGYIRVKFGAMRLEDDCAWATVATYTAAEMKNQVHCFEDGSNCVN
maker-scaffold_2064-snap-gene-0.12-mRNA-1	F6QZ15	23.4143	LFSFHYLGLVHNQKSEKFSASRRSIAMADPVKLTQAYFRAETFADILSSLREVRAVCGSESCGRPAYDLLKSKTSGNFQCKQLWDILDKKRASCTTYEAEVCCGLRVLVVGAGPAGLRTAIDLMLKGADVLVVEKRPYLSRNNVLHLWKSTVAEGIELGMKFFYKKFCAGGMDHISIRRMQIILAKVFLVGVTFNGIRHPTGGGTGWGADLSYDPSPAEIQGFPVPNLESLVVDVVIGADGEATHVGKVAQFDYKTFQENLAEMNDLLSKSNIDQSKFEAFARVVAVKCGLPETQGFAMDRYGKPDMGIFDFTKKKAVTHPCKVLEQGGHRLLVAMVGDALIAPFWPQGTGSNRCFLGARDLAFMLGEYVAAGGTQAPASAAEERDIKQHEARKAAKAE…
maker-scaffold_2077-snap-gene-0.12-mRNA-1	Q54K09	7.81075	MYERALFLFGGKSMTDTSETLYNDLHRLDPATSAWTQISPAADPYLPARRAGAHLMLQGSTLLLAGHADMSIQESTVYAVDLAVAAPAWTERLTESTLVNGSTAAFAAGGEYLYAYTADGGFYALDTGRQIYFPSESAGLLGARMRASAPSTTFHLENAEFQLPRAVVLDDGFPRGMTLRSSDSGSDPATFTQSASTLLFNLSGVNNVSLRGVKFQRTAATETPEMIHIEQYSSSASCPIISDCAFSGAGTDWSPAVTMDNVACTAVFDGVQFTALNLSLSGAAGGTPDASLVPVGCRACGLKAKSSLSPLSGRHGRSTGWRGAPEQEGSAIRMHLAGANLSECTFSNNTGGTGGALHAIASSVAVSHSTFAWNSARAQGGAIYALLTALSLDNTTFES…
maker-scaffold_21069-snap-gene-0.3-mRNA-1	Q5RBU7	14.3136	MRTFLVLVWFAAYTFVAAELPRLQQWTIGPLSRAKKFIPPVHPETKQPQPGVANCTVHWFTQTVDHFSWVTPSSGGRTFQQRYFVYDKYHTAGGPIFFYAGNEANVELYVNATGLMWENAARFRALLIFAEHRYYGSSQPFGAPKDWREQPLQYLTHDQALADYAALLYRLRAERVLPTTTATIAFGGSYGGMLAAWLRIKYPGSIDGAIAASAPILAFAGESPAFDTNTYWQVVTADASPAKGAAAECIPNIRAAWQVLFAMGATQEGRDVLQASLGICEPIMSREQVEAVAMLELNVLDTLAMGNFPYPSNYLVFQQTEDPSLMLPAWPMRAACREMTSEPKVNKQVMDGAVPGTNPTSSGARALLARLRAATNILSNITQSVQCLHLPDPKDVECD…
maker-scaffold_2134-snap-gene-0.8-mRNA-1	Q66PY1	7.14634	MPGCYRLSFVVDLHMRSSYNYSTECVEGASGHLENAFFWDWVMREPVEIDPSTSQGAKLLYGITQESQETIDAAWENITCGITPILNVKATCPVGYAVGETQPCMVCPEGTYSSEQDAAECTACQPGTYTDREGQSACVICPSGTFNNVTGASEPCTLCPPGTAQEEDGMTKCAVCPSGYYSNMAGGDRCLECPAGSLSFSEAAEKCVSCKDAEGITCLGSDRYSIDNGYWLSPAAAECSAAECLLDLVYRCDNPSACETEAESRHGTGAAAATTLDLCGHGHRSDVVLCSACDEGFDEALVGSCRECPSVEALAWFQAVMSVVSMCGCTYGCYLVADYAGRKILQAIHMSHMPDAQDVSITEANFQAAGGLVTITLGFLQVLGPTLTLFKDEVEEDGL…
maker-scaffold_21431-snap-gene-0.4-mRNA-1	Q9W0T5	7.55627	LLVSPSSWLSVGPCESRAVLNFETMVNKESLHIAVRQGDAQRVKSLLLRNPELVNLKDTDGRSALHHAANLTPESAGVSMVNALLSVGAEVDVFNNHHATPLHRAILSKNHAVSLALVEGGADVRARNKAGKSALELCVDGSLRESLLALTEARGAVSDRPLYNVPRSAGNTTKGPRGRAASLPASRFFAASRYSSAVNKTQDHLDLAQTPGRDDPAVLSEGIESSWRPIITPSQAAVTEARAKWKKVLADMNVGGDGRVQISKQAIRLAYSGIPSELRGKLWHLASGE
maker-scaffold_21756-snap-gene-0.4-mRNA-1	Q9UBR2	10.6711	MEAIYVFLLLFSATSLASVQAGQNHGFTMANERKELRKSASRLREVTEMPKTHDPLSVLDPTKPTIASKSRNQHIPNYCGACWSFAATSALNDRIKLMTNNSIAPEIDLAMQVILNCDKYDQGNRLTPLSFGGQPYQASGHDMGKTCEAEDVCRNCSPLSGCSAVSDFKKYNIDEYGLVNGTAAMMTELLANGPIACTVAVPQAFEAYTGGIFEDKTGDVSMDHSISVVGWGEADDGTPFWIGRNSWGSYHVLNQPQAWKLGSS
maker-scaffold_2221-augustus-gene-0.5-mRNA-1	Q9NQE7	12.507	MYEMARKYGALILALEHRYYGESYPVPDMTTPNLAYLTSEQALSDLARFRNYIASAGLTDTRSSPTLNLKAPADGPWVVFGGSYPGNLAAWFKLKYPSLAAGAISSSAPLHAEYDFQQYAEVVGTALAYSKIGGSDACYSAVNKAVDRVQELISLGRLSELPTGLRPCGKLSSREDLATYQGELFGNFQGVVQYNLEGRPPTVAQVCKIMVNGTDPLVQFAQATQLIVGQQGGQKCVSSSFQKDTVDFLSNATFSGYGCDRQCTSFRQWIYQSCNEFGYFQTTTGTDHPFTAFSALDVNVAGEQLCEAVYNLSKYGGPNTEFANMNYGSRDLSGANITLSNGNMDPWHALGIVNRTDRFYESCSGEGCKSKQLLTKSESIVFIDGTSHCRDMYKPEVFG…
maker-scaffold_22564-snap-gene-0.3-mRNA-1	Q86KB1	6.05662	MMGFGMTSNKKKAAPSAPVRASSKLQDTRFAQTMSRSTEDRVHAPNGWITNEIGQEETHGSTQTLGATADPSNEMRASYVEADEMLYLYVLVMEARNLAAADLSGKSDPYCKVQINGKTEAKTEIIENTLDPYWNQTLCIPMEASRLCCGKKGSPICVSVWDYDTFRVGKPDFLGQITIPAHDFKVTGRKSMTSGWIVDDNILSESFEWRTLEKRQGKTDKNVKGEIRCGAWWGGRMDFKTGVQQEVEYTEPEITYLSVFVRSARNLAAMDRVFPPSLPLIPSHDPALEAPCVKRCPCLIAMQRVTGWALRPPPRDPFAKITLGSHNGTCSTTSWQTKTKLKTLNPIWNEKFVLPEGGAWAPGGV
maker-scaffold_2270-snap-gene-0.19-mRNA-1	Q9VE61	7.26464	MVPAAAITVDMHQYQELGFEVEENMPLTESYSGFNQSNAQGRVVFPVYASLRHRLSFWHADSQGNAAVTSGAHRDAFAPEITIVESNLVTIRGTHALMCNSILYTEAIEGTIPALDTLTDVGVNPGSTCQWIIQPEPPAQRIELVFDRSNLTKNDRILLFTKNKELIQSRQGSDSAPWVVTFSNAEIIVMYEASKADRHPLGSGFIATYSSVSSNENLYMIMIAVGVFTITILFLIGFLYLWRNMAICMHLHIYFMGPEAAARQRAAAEASAAAQEPASRALHKDAVDRLATAIYQLRGGAEEGVGDDEGEATCSICLEEFEELEMYCELPCKHNFHHECIRLWFQRERVCPLCKQDVAVMMGVSPPPEGESEPQNEYLPSVGEDGDEEEGTTPRVPPE…
maker-scaffold_22702-snap-gene-0.4-mRNA-1	Q2M389	29.6995	VFVERVADAKDRKHVNTIGIRHVANSIRTHGMGIMNTTVNFAYQYLAKKFNIFSQFLYDDHIRSRLMNEVRFFHERHAELNNEYPIPRAEKLIKGMKRLGLSEDGHSFLDQFRRLIAELGNALGFVRMFVPVLGEVGEVSLEEAARREALSPECVEAAKNLDSVLQDLRENSAEGVDYFSVLVSVFSETLCSEQNAHLKEFYMILPALFLSHVEALMLAKDKLAKRGRDSMNASFTDDGLALGVAYLLK
maker-scaffold_2275-snap-gene-0.12-mRNA-1	Q5G872	5.52798	LCTSSCQPGYAPQQGSSGDHSHEESGVNCTICPMGTFSNGGSDPCTPCSPGQYSMFEGSYTCLPCEAGEFMDEPGGIRCKLCDSGNYQEEFGQSECLPCPPGYFSDFPGQAECSTCASGFYSEQAGTVNCTACPQYTNNFQRANMVERNTTNPTTYYIPNSRLECLPVPGYYGVPGEDAKECPAEGGVCCTCPARSFTTLEEGLTKLKQINGFNYNDYCACVSGAIPYPYPRNGFMRSDEKGYEHRMVLCGLEDSCLGALAVETIMEIELITDLQSRAGMTSDIHQSRTAPYTSGRCDKGFTGRLCMRCETGFFATNDNCVRCPSGFWVKLGFTLSVVVAVVAAWIFLGVIMAGTFQSLSILLMYLQIGSMLQGFKLDWPNAVKEWAEVQTIVNFDVDL…
maker-scaffold_2291-snap-gene-0.9-mRNA-1	Q18161	11.8142	MAERRQESLGGGAEEVRDVPGATDCRQRTVRVVVLSDTHSLHKSLHNIPDGDILIHCGDFTNKGTKDEISSFATWMASLPHPTKLVVGGNHEISVFGDFNPTRAAELLPGCTYVENQVVEVQGLRIFGVPWKCQYDAQKKLAQAAARQPVDILFSHEPPEGVLDSGFGCPTLRTMMLPSHTPTPRVSVFGHVHEAAGVHRTPDSILVNCAVANDGMRAKCLPRPVRYFDIQPLLPSVPNEPAATSVSTTEPTNPLYEGPEPVEKKQLVIGCEKVKMTSHCLVLPDDAPDTLMAAVDVLLERLATEETRLLPPLQESKWLSNRAFHKCGAAEGAHQTRARTPLAIGCSERMLHELGLDGVVPLSAASTFRVDTIEYVDSVVELADDSFVSIRETALCVQA…
maker-scaffold_22968-snap-gene-0.3-mRNA-1	Q21268	8.56259	LLFPPPLLYLQTTLEFGSSARILKPWCSIFHCTTTHRLSVTQIFVEMTKRGSFRGELEAFIFRTITGLFGPLYRIGLELRILCIRQKIRNRGSIDISLSSQRTESSETKATNEFRVVIISDTHCHHRHAGTLPHGDLLIHCGDVLLRSHEDIGAGEALKDFNAWLGEQSHPHKIVIAGNHDHYLQEMGVSAVRRNLTNAIYLENELWTSPAGLTVYGTPYSVTNGGNSPNIAFQPQDEQAALDTVNSIPKCDILVTHGPPLGKGDDGTRGIFGCEHLERRVRSIVQPALHCYGHVHQSFGHAIEGRTTFVNASVMDILYAPTQPTVLFTLAKVDKCWVGK
maker-scaffold_23-snap-gene-0.29-mRNA-1	Q9Z899	7.22159	LEAGVYSLSRAINLTATSAVGLKLNGAGVSSTTLTTSRTDSAVLSLQGVMNFTLKGLNIRDVASSTSGGAVSIVDFPLGCPTFEDIEFHNTSSSRLGGAISMQLTYCAVNLTNVKFYDCSAGDGGAVYMDAASAEFTSAVFQANQANSAGAVLASSSMVTFVESSFTSNSASTLHGGAVEAIDSDVRLTACTLSANHAKDSGGAVYTMHGDATFTSCAFSSNVADERGGAVSAFRSDVYSVSSTYTGNRAVYGGALDVSEASGASAVVLEGDTLQDNTASVFGGGLLIHHSNEQLDVATISVSGAAFTGNSAHAGGAYALWSITAVNILISTSTFTSNSAFTGGAVYVDKTQTVNAVSHNLTSVVMLSNTARGGGGGAIFFPVVCDADRCSLVSPISVL…
maker-scaffold_2305-snap-gene-0.4-mRNA-1	Q5UQD2	11.1344	MLSTPHAPISSDLTWTGVAFCLPCKQGEVCVHRERSWAPRRLESRSQEGRRRSSTSIAVHYAGVSLAAHAAGVSIAAHAAGVSLAAHAAGVSLAAHDASVSIAPHDACVSMAAHAAGVSIAAHDARECVVIDNTNPTKVARHAFLALALAANVPVRCIILETPLEICFHLNMVRERTGGVKHIPAVAYNIYRSKYEEPDSSEGFSEIVKVPFSPSFDVVEKKTLLEHT
maker-scaffold_2308-snap-gene-0.8-mRNA-1	P48733	14.3188	IDPCFPGTLCTEHNDTAAFICHACPQGYHGDGIDCLDIDECAEGGNHTCNNMTTCINTEANFTCSDCPEGFVGTGRTECKDFDECAAENGGCDAHSLCTNYIGGRYCGPCPAHTYGTGYTSCLDIDECLTNNGDCDFLTDCVNIYSSSNCTACPEGYVGSGQEGCVDIDECSMGMNGGCSMEPFVTCTNKAPGVTCGACPFGYRGDGIGAGGCRKSANCTVDNGGCDLLSSCLDSPDGTGPICGECPDGYSGTGATSCKEIDGCAVGPCYTPDLCTDIPAPGIGYLCADCPVGMVGNGVSCEPDKCTTGEACSALVLCTTTPGGGYTCDPCPEGFDGDAIGTEGCQDVDECAIARGGCDMLVDCVNIVGSYYCTNCPEGYRGSGEPQRCLPKTECRVDN…
maker-scaffold_233-augustus-gene-0.5-mRNA-1	Q1PSW8	9.04221	LEAHWFELIDFDLPSPVYVTVLEGAMPENPTQVYCRFGNRVDFAESYRYQAGEPRRTDTIVECRSPKGTEGTVVQVSVSFDNRVWAYSAFSWYYYHSRPTLKSVTPAFGPSRGGYIVEVNLGTRDVLNNFPPTFDREAAAAGAKCKFDTIQGNATATYKCTASDGSKTYDTFCVQCVVPQLSSDVGTAKLQVALNGKDFGTRSLDFAVVYIPGDDDSPATNSDVVQTQSTDIGPFYTAFPNFYQDGFYSYYGEMTSNAGLASFCLIAISPALGPAAGATEVSLKAQGRIPQGHKDFYCFFDKTSVTAHSIYYDSDDDSLVVLCYSPAGTALTTSVVHISLDGASYSSSGVDFHYHTDIEISQINPPTGPNTGGTQVQITIDGDDPLPDAASSSIVLASC…
maker-scaffold_23399-augustus-gene-0.2-mRNA-1	NA	NA	MATKTAVKFLSRQYKELTEKPLLGVAAEPLNEGEDLFHWHGNFFFPHDHPVYAGLCLHFKMDFDSDYPSSSPKVELCTAMRHSHVHGSRICFSLLPDFRGYFEASSTPSTAYWNSARTLRSFLEDLFIFLVVDEDKEVHVGISDGVTARQQAEGFACKSCQHTYAKPNPAPQVEEASLQAPGNTSVVPESIPVLSANEYLQRHRLSVIFEELKLQLCQSQPDSPYDFCSEYFKHLSEAPSEVPKAAAALSYDIQCSITGVSFTSPGVVMGIGVEVIPCTRGAAAFQITTDLHPLSYEAFTDGIRLSAGGNRFTHFLPLVINETHWQERACPLSLECIEKIAASAGLADNAEWRRGSDPHCKVCLLVMGELWKGMAVSLMSGHEHASEKALNGFFTIHHL…
maker-scaffold_2352-snap-gene-0.6-mRNA-1	Q09614	6.60871	LPFPSFTQSPVDAPSPTRMAEVENAEKQGFRKSATRKNPFQDGRDSKNHIEALKDGSFIKRLLYPLVKLEFHAQNIFMQLGAKCAEFPWAYLGVVVSLFVCFMIGLTEITFETDIHSQWIDDGTRLTNELKFLEDEYVTSKGLAVVLTTKEGGNLLTKEAWTELHHIVNKTLNVTIEKDGEVYDFETFCYLAKGYDEDAFQPCLLLNPLDCFQEGRQAIPGLYNNSFHWLGYETDQSYMDANWIFQDNFTKDYIEERCMFWFDETLPSSSIFGGISYDDTGIVSRLESMKLIFIHYNEKTLGDRVFAQPESSELSLCANAPNLPCLCQILRTFFGRFVLRVLRAPTLNQLPLLAAFPLHIFVEQCEAFDEANATALMPSVFLFLSHHLQGFNFMTWDAT…
maker-scaffold_2356-snap-gene-0.8-mRNA-1	Q8L7W2	17.2834	MFAKVYTDRYGGGDEFSQKLAAMLDTWRAEGKRGVWLKIPTDAAHLVPEAIKHDFVYHHASPAYLMLVKWMITDSKSSLPLYAHHQVGVGGLVLNEKNEVLVVQEKSGVTAGMQDFWKLPGGRVDPGEDLQEAAVREVLEETGVKTEFVSIATLRESHTGNFSTTDMYFICCLRLSSEYNGSTPDPVPQEQEIAACRWLPLDEFLGSKYYKRGLYGRMLQIAANEAKQIARHEPPQGLQVLRMKGLGGRQESMYFVGKAKL
maker-scaffold_2432-snap-gene-0.15-mRNA-1	Q54IR8	25.5268	MYQGAPAADLVVSVLLDVAELEFRVKSLYEKLLDSKMTRWDEAKTDASNCIIELAEFFSGAKVLARKIKDDNLQKWFDSIAGEVRKLAYTEPVSAGRKIQQLINALEEVEQFHQFDGILQTKQYLADTRSHLTRMVRIANVQESFLASFEVVSDISYAWGHIINAYTAQMHDRIRRDPFSTLKLRCLFLKLKSIMELPLLRISQCNSGDLLSVSEYYSNMLINYVRMVLEVIPRTMFETLNVIIQVQTEKLKELPTRLEKDRLREFAQLDERFQLAQATHSISAFTHGILAMEQTLLGVIKIEPKKLLEDGIRKQLVLRISDICHKELVFVQKEVGMFSTRIVELDFQQCLHNVATQLAGFRRSFEYIQDYVNIYGLRVWQEEFQRIINYNVEQECNTF…
maker-scaffold_25279-snap-gene-0.4-mRNA-1	Q54PR9	7.46107	MLYSASVIQYVLFVVLAFLTPYKMSEMLKRGIPCLICLAPGLSLTHAYCEESTSAACSSTCDVPGIPDAQLKQVQVVARHGARTTFSHEFPLRNVSWDMCDLPSKGVPVMVRNLDGGESPFSHDNDRQVQQKMPGGCHTGQLTTTGFQQAIDLGKWLREQYVVQHELLPVELDRSTLAIRTTNIARTILTAKGILTGLYPAAAVEHSKHESIQEDQYVTLHTASDAKEWLHPNYRHCQRFMEMFQEGREAFVADAELNATLRGLDPAAREGAGGKQKKQ
maker-scaffold_25519-snap-gene-0.4-mRNA-1	P25792	5.9171	MRVRLGGALCIAVIATLLQVAYAEEVNCSANNYTCDFLLVSGSGSGPEGDDGQGFFDGVYAYDESKDYFVMDTVWVNDTAKTCYLSVYDSGTAKYWVFGTAEPSSPIDYATTYGFADYEYESPVSGTKESISCPQDIPGSYWSGKNVQGAMISCRPAPPPPSPPSPISPPVEVVTAQKAFSCPSGYTNDARSWTGTWCSRTCDCSWWENNCNFCCKRSGMSCYRSDPHYPAPTPSSPTAAWGWTQSCSWSCKRKKDNGECNGECNNPDCDFDGGDCCKGSGGRASSSYPLVCQDPKYSLNDDGMESWRVDYHHAQCRRAPRDQGNCGSCYAFAAVTSQSKQMCMKGITNWQHALSPQYIESCYTKERQGPVKFGTANCEGGYLAYTLASLQDLGYRSEA…
maker-scaffold_25641-snap-gene-0.3-mRNA-1	P0C895	16.9926	MTDETLKFSVKFGKNAYELSFPSTTMVSEVMTEVERLTGVISRCQKLIHKGKVLVPNTSVEACAIKSGAKLMLMSSAGDGQSAGQAAADALKSAKANQIAARKSVPQATTRPSLPVMSAQEARVASWSKTGIIGFRDSGLQEIPCEVWGVGSAGRVLDLGSNHIMSIAASISQLPNLQKLRLDGNSLQDEGMPWEAMTALVNLTHLSVNSNRLNSLPEQIGRLASLKVLSVVSNALS
maker-scaffold_2589-augustus-gene-0.3-mRNA-1	Q8JGW0	12.9608	LGVTGGCCTSWQGYGDDSTNCVDADECSVNNGDCDLRTNCTNTEAHTPLPTHWQGGYECGECPAGYLGSGATGCILSTSCEEDNGGCHDTVTCTQGDDGDVACGECPDGYTGTGATGCVDEDGCAELECYAGVHCEDVRAPGTGAACGDCPAGLIGDGLLCYEDPCWSSNGGCDLQVSCTAEADAPMGRLCGSCPAGYSDMYGDGTVCEDTNACNPNGCHPGVTCADRKAPDEGFDCGECPEGFTGDGVNCADVDECASDAAACDPLTACSNVEGGYECTPCPDGYRGSGLAGCTLSSDCTTDNGGCDALTTCTQEGATPVCGSCPTGYSGTGDTGCFDTDGCVDSPCFVDTYGSAALCSDVPAPGSGHTCGACPEGYRGDGTTCEVCDMVVQIIDSST…
maker-scaffold_26550-augustus-gene-0.2-mRNA-1	Q8BMN4	12.1569	MNFSTIFLFLFAGAFVSLYEEAKAHDVGLIEAQELKAQSPILHHAQTVQIEDWDAHWRKNLAHKHPHWQGGEVHQHQQPETLNVTSQRHPGHNGKTGSVHYCPHEIYTEPMIAMEQAGYRSVPREAHLHVNSGGNSARSRIMQSSDPTDLRFFVDYQISGLSSEKQTYLKNTVVPAATAALKRRLKNRYPPSGNLFLERICNSYYTFSTGTVCYSVSDIVFANFCPDYLTTDADSYGDLVDTAIHEIMHGLFFTSDLFQYYIDSDGNALGESAVTDGSQIISSNVVTKAQEQFDCTSVTGAALENEGGSGTSGSHWEMRLFHDEMMVGSSGSQRSSLSSMTLALAQDSGWYTPNYDNAMHLAWGYKEGCSFATATTSCGTTTDPLGDYFCSSSDADAEF…
maker-scaffold_26700-augustus-gene-0.3-mRNA-1	C6KTB7	8.27315	MAGGQDPHVQSLWRVLEGFTPEQRRQFLRFVWGRSRLPPQGAGVAGRGGRGDGQGGTRGLELQPLARAPPSAMPPASSSRLHESPLFVAPEPADLAHTGSSTSSRAPTMVPGTTSASASTLTLLGSSPLLATPSVNSSVSPSGSAGSALNLPTAVDSGSGREAAGGSTGSAASSFSAQDTHLPVAHTCYFSLELPMYSSEEVLRQKLLYAIQEGVAIDTDHQVWDTRAWDEAASDDDDAF
maker-scaffold_26830-snap-gene-0.4-mRNA-1	P01266	7.08084	MAHGRCSCVSLTGAAPFGHSSKGMSTCVPCPPGSYDVERASCSCPPGTMRISGATNATAAAEAVWAGLTSPANIDFQCVDCAAGTYSETVDADGCSGCPAGTCSTAVGSASFSSCTTCPANTHTSTEGSVSCTACPDNSTDVRRVGCACDPGHYRVSVNQSLACTPCPMGSFAEYSDVTECELCLAGTFSAEQGATGPWTCTDCPTDHYSADGASSCALCPHHADDNSKTSCSCVPGYVRVQGVGAESNFTCEECPRGYYSTAYDSPSCEACLAGTYSSQLAAAAMCRPCDPDTFSPEGFWDCIPCPTGSSRKSGVECEQASALSANVTVAVRECAAGEYFFDSIQCLPCPLGTYGTTYGGYPNAASWCRSCDAGHFGNSTEALQCLPCAAGTMSQRTG…
maker-scaffold_27767-snap-gene-0.3-mRNA-1	P34528	20.9703	LGDVSVGGSPECLDAVEQAFTLLGTRLTEAQGRRSLETIFFVCDVATSPLDSIANQQKFMETVSECFPIQTNYPNCSEYDVVLRCQLSRIAIMPPSWKPNPVSAAQAVCSPSPSQTLPTAQYFSQKLDHFDSKKTXMWKQRYYVNDTFFKGTGPIFLCIGGEGPALQPTVVVTGDNHCADMMEASSQFEALVFAVEHRYYGGSIPTGDFTTANLTWLSSAQALADLAEFINYQNAQLKLQAPTNKWITFGGSYPGMLSAWMRGRYPDLVDAAVASSAPVKAVANFQ
maker-scaffold_278-snap-gene-0.17-mRNA-1	Q9JLG8	10.7965	MVFVDTSFGPNDTTLGKGLVERCTSLQWRRAHEILPSAQPGQGLFHGIDPTDIAQGQLGDCWLLSSISSLAEFPEVVKYSFVTKDTNLEGKYVVRIYDPKLAAASHRTTIGAPKAGKQEWIEITVDDYLPCSNGKPAFAAAPGGDFWVCILEKAYAKYVGSYEKLSGGFPALAFQCMTGCKSTVFMFDEQVAREVTFGETSLKDIAAGKRGTTAHATGNVQDANQLWESVKRFDELDYLMVLASKGTDEYTETGADTGDWGLVGGHAYSLIRAVKVGRFRMCRIRNPWGDFEWGGDWSDRSPLWKKHPEVKAACNPILDKDDGIFWMCFEDVLKLFMSLTVCQLQREEALIRRWKRDRERAWLVVCQMLDKDGDGKLTAAEIKEFDVDGDGKLSAKEIQ…
maker-scaffold_2791-snap-gene-0.8-mRNA-1	Q8IX30	5.39855	MPSTMALDHLNPSYPLPSPFPPEQSALKQAVAEDAGASTEQVDIAAIRSDGAASLRALLQTGVQIETEVYFPESSEAESYAGASTAEIAVAYTPAGAEKPIVILGDVEEKTVEVAEDGETFHSSSHDAGCDAWEGYFYAAEGGAVTCERCPDWADSTWNSSSCECLPGHFPGPRMGRSIPGANFSCLQCAVGTYSEGGGAEECTPCPSGSASAEEGATRAQQCLSCEGDTFAAEEGSERCAPCPEGAHAIDGHRWCECDAGLDTLVAGDMEIDEGSSSVGFACGQCSLGEYLVQEAAAAGECWLCAANTSMSAASRDADRTACVRCPANAVSCQATEDVLCPDATAGAPGGTGCACELGHYTVYGTGSSSQGDFTCSACPTGFYQDRRLGSTECAACAA…
maker-scaffold_28289-snap-gene-0.7-mRNA-1	O88202	7.20025	LRRVLHGKLCSSWCCGPFGVGLVQLPLLMPRSDARQNLLDSLTCATASFNPPHVHLEEVAICFGGKLLRGNRAQKTNASTYQAFSSPAYPDLAELGVDVDWNHQAMIQYGGIYRPRFELDPRVIRIPIVPGSDPRLAYGDLYERGVRGVVLEAFGLGNMPDLPRYGWIPWLKSSAAGALPPEDGRECMGSQDNCWRTCSLTYPSFVCMPTSTSRHAPLPFCEPCIEARIKWGSCLVREEGLSLRRPDGEGIQIVHGTDTMAYTASALSLMLSGFAKVRCSRPFLPTFLRLAQPHLLALLSGPCSPSSLPGILPPITACSACESPVPHDVAAHVLRPALPGLAPSLLPHGVWYPARLWSALVGAASCHDAPPPHEAAD
maker-scaffold_2874-snap-gene-0.10-mRNA-1	Q8RVL2	12.3944	MNIRASDSQKTSLLRCLLNFMGLHLTKVQTCFSRILSSRATIPPWVTQLPFVCQASLGGARASFSPSQRCLSLNLILSSLNFQLAAARPHHEICPYADLFERAFLRVLKAGPDLFNTIDPSDIAQGRLGNCWLLSAFSSLAEFPDSVKSSFITKETSPEGRYTIRIFDPAAAAGRDQSPQSGEKPQDWVMVTVDDYLPCCDGKAVFATAPGGDFWVCILEKAYAKHMGSYSNLSTGFPAVALKSLTGCRTLMYTLAGGVATEMSFTNLSLRTLQQSSTGISGFTTGASYSFPKFWDYLMDCDRRNYVMVLDSMGTDIHSEEEGPDSAVFGMVGGHAYSLIRTVHHKGFRLCRIRNPWGTFEWGGDWSDKSPLWQEHPDVKSVCNPRLDKEDGIFWMAFA…
maker-scaffold_288-augustus-gene-0.10-mRNA-1	A6H737	6.51043	LGAIQFSILSPSRVPAVSWLGKLSLRPGFRTEVNRLQRHSSSVPAGKLQRCPGGPVRLREQRGGPERRLNGGEMTRAARSGGRGEPAPARNMAAARQHPNASSSFLCACQWRVAGLSAGHDCAACRCRGYCVRAGTAMYSLEMMEGVSCTQKPSEWAIPKTATECYMKESTLCGNLSSSQLLWHSYEKYNLSCPTYVTSGNMLTILAGTVINASHDDAMLVVEQGAAIFANGTAQAPITFAPVIPDDRGLVSKWGGIFVCGNAPTASTYTRHRQGSSEIAMECGGGTIGNDTSGVLQHVRVWQGSSLTFTGVGYGTTVDHVEVAFSDAEGFRLVGGTVNGRYLSAVSSKGCGMNITDGYQGKLQFVFVLTEDGESSPAVAVANPLATTSADDTNEHGES…
maker-scaffold_2984-snap-gene-0.11-mRNA-1	Q61YG1	14.7271	MSVLTSIPRGDQNQAALPEWPDPSLGAASQGDCTQVEGGDGVPGADLILYVSAADHEACAATGGNSAAIGGPCNLEDNTNRPNAGFLNLCPERLSTADREADWGHLVQLIAHELMHVLAFSDALYAYYVDADGNVRGEDNVLRASSSGENTDTHIITENVKKHAQDHYGCDSLVGAELEGAGAAGLTAGSHWEDTMLDNELMNAALASREIHLLSNFTLALLEDSGWYIPSYSQGAYLAYGHLAGCPFASGKCQESAEGFEPYMCDPSASSENVCSWDYTKVGFCVEDWLDGCDAVLPYSNQFCLESNLATPYTEKWGDGSEEWTTTLWEESRQEYLTWTRQTTGAICILIRCETTGEGSDTTYRIIATVGVSSCRDGDDWMVNYRPPEGLGHTGDCGD…
maker-scaffold_30795-snap-gene-0.3-mRNA-1	P27398	16.5585	MEMLWARILSSHNAGLLMCASCGHVEGVPEHAYEAAGLLSSHAYSILGVHSVGGGAHRLLRLRNPWGRFEWRGDWSDQSSRWTRQLKEEVGGQAVGDDGVFFMALDDVARFFCSITVCLHRPGWAETRATGLLPLPSSAAVDAFQLSAFQVTQSLVSVSQQAERLLESADYLADIGVLVLQLPPGVDPCR
maker-scaffold_3093-augustus-gene-0.10-mRNA-1	O54983	18.5011	MEAKLTPRPLAVPMFMCGAEEVRELLPLSQCIDGTRSALLFISNAEAAMPVRQVVPLPSGAGVLAGMPSYLSQKGVSSLLESVGIAGQASTPLCCTKCITVFPGNGSVGLDSHQGSVLLFEAFNGRLLCILDAHEVTALRTAAASAVATKLLARQNALNGSDVAILGTGVQAYKHIEALQCVTKIASLRIWGRSEHKAEQIAHWARGKWSDLEVHTYRAVADAVKNADVICTLTPSSEPILESAWVAAGAHINAVGSCTPSHQELEPELVRRARVFVDTRAACIKEPGDLVGPLNSGLIHEGHILAEVGEVLMGKRVGREDEDQVTLFKSVGAAIEDLCTAKLVHDNYCLKRGQLL
maker-scaffold_3099-snap-gene-0.11-mRNA-1	A2AVA0	6.39296	EIWNYENDRKPFFNEYVVNGTVDYGFLGVLGQENIFVGNQNFIASHYKALQEFPSAYDLYPTNDDIDISEMYDEADFPCGSPDAESYWPSSSCENNRWFPPQPSWSGGWFEAMTTNLGLNFSYNYLGYSGLQEKILEYRTTGKGYGHYWWSPDSFLSLNPAVKLFVPDFSTECGSKYKEEPLESGIDCGQSMTNLIKLMDSSVEEIEPDLYHLWNSFTFTTEEQLYLMGMESRGGAVNETTDMAACTWLKKTYEDRTVEWDKWLKIHPLTCGLGHYSNIGLCKKCEPGTYSDVVDATECKVCPKGSFQDEAGQALCNMFLNQEGSSTRCEQCPVGMYQGESGSSTCLPCPMGTATDVEGTRACPRCVPGFYEDREGSTLCKECPKNTRNYAYQFFDTSK…
maker-scaffold_31027-augustus-gene-0.2-mRNA-1	Q8N8V2	19.3842	MWNPFRGGASKASDASKREPSGSSGRPLQLIKCDSQGKFVLDEEAVHILRSIHGPVAVVAVSGRARQGKSFILNQIAGCGGGHGFEVGPTHRPCTKGLWMWSSPIPCHNQDGSEYSLILLDTEGIDAYDQTGQYSTQIFSLAVLLSSLFVYNQMGGIDEAALDRLSLVTEMTKHIRARSNEEATAGELGKCSPSFLWLLRDFYLDLSEDGAEITAQDYLETALRPVAGAAPGAKAKNSIRTSIRTLFPERDCIALVEFLSHHQKKLVA
maker-scaffold_3134-augustus-gene-0.7-mRNA-1	Q01514	10.5203	MGEPLQLISCEAEGKFEIGQEACRVLRSLTGPICVIAVCGRARQGKSFILNRIAGTAGGQGFEVGPTQRPCTKGLWMWSAPIPRVTPDGQEFNVILLDTEGIDAYDQTRQYSTQIFSIALLLSNLFIYNQMGGIDEVALDRLSLVTEVSKHIRKRAGDYGSDAQCLHDLGECAPQFLWLLRDFFLDLKSEDGAECTADDYLEMALHNVQVRPVHDETQLQQLGQLDPDLLRPEFTKGMDDLMENIFQLAGPKIQGGIMLTGPLLAGIAQTYVTAINGGVVPTISTTWQGVSEQECSRAVDLAEASYANAFPEDTAPEVEDMAVAHALALEIALQTFRDTAAGDEQTKRKFEERLRLSVEAVHTRRRDAAFRVSLRQNEELLEALVERLQETLLAEDTPV…
maker-scaffold_3260-snap-gene-0.10-mRNA-1	NA	NA	MPGDVSRVLSGHKQSVTSLVFSLDAYYLVSGSLDCTVRVWDMHSGQSLRTLTHPSGPVSSLALLTKSSLEPPPAGVTLPKAVLGNFVKVAPEYTGPWEQATPVLLTGQTPFGAESSWISLSRGSALFRKGGGMHAGGLLRTVVFPACINTAILDAAETVLCAGGGDGRIFISNLTQPTSSSASSLSESSHYDRPSYDSGDGYRSVALIAAGAQSGAGEGDSDAILERNCEELERARAAEAAAKLQAAEWKGLHGKLYQFCVESDLLYQSPAAVP
maker-scaffold_330-snap-gene-0.32-mRNA-1	P30432	6.4037	MSLSVRGCWDEEYLAGMVCVECGVGRFRNVSDTDPSTWCPECPAGSYSNSTNAPYVCTLCPAGSELHAAGGTSLADCQRCSAGSISDPGTPSCSVCPAGAFDVDRLTCHCSAGYIHSSASHDDYSANIACSPCPAGSYSTTSDSTSCELCPSGTASVYEGEKSATACKLCATGAYSGEGAATCTPCPSHANDIDRLTCACEFGHRYINGSGSSFTCEACPAGTYFLSTDSNTCFPCPAGTFSSQTAATSFSVCKPCVGDTISSAGATSCTPCPAGSTSDDKMVCTCSEGYFRDPVTGACHTC
maker-scaffold_3363-snap-gene-0.4-mRNA-1	Q9UKK3	10.2436	MAAYLEHGGSKFWEVKVKSKEATVSWGKVGSDGQSMVKAFDKPADAKAFAAKQTDEKRKKGKKRAAAAEPPPKATKAPKKAEAAAPPKATKASKATVPKTAVQVATEEAAPLFSLGIVDKASGFSGKGLILLASDTKGVQEIYDVSLVQQDLAKNIDKYYIMQIIVVNSEYHLFTRWGRTGTDGSTQTEGPFELSAQGAAVSSFHKKFKEKTGNDWTQRHPTTFKKKANKYTMVVMDHSARQQKQQAQVITVWEYFVDDGVDGKPTGWYPYVQSASEQMEELHDQYLYNTWLDTRLVSSGAFNYLVDLKEMRQRNTSTGTERQIRRVTPDIASKAAALSAPAAAFREATDLMDEEDEEMDEEDEEMDEEAPGSPVQAGELVVDKLCSWGDAKVYMDYDA…
maker-scaffold_3393-snap-gene-0.4-mRNA-1	Q4R813	6.66489	MPLVPPPAPGYNKGSGAMPSSFNDEFQPPCSPRTGAGHPGIPPNQGGPPLAPLPNAGAFNLPPPPKGMPQGPFVPPPWQGGGGGMQPLPTQRTPAVGPPANGPVAPPVQGSLGMLPPLSPPSQPALLFMTGQPPPSFVGGPPGSAQGPMPPPSSASPLPPSFQGSAQLLPPPPPPPPPPQGIPPFSAANVPVLQPLQPLQPLSGSPCAPGINQALNSSRQLPEPSAGLPPLPQLNVQGAAPGQTGRPQSVYLPEQHPPCHRPPSAPQPLEPGASQPLQSYPPYPPPLFNPPPPPPSAFSPPPSSSSPTFSRPPPFFGVDIPPGPPPPLCQPAGGGMPLPQLPSPVGPPGQQPLPPLPMFPSVLHDPQQLPPPPPWQTPGMELAPNGPPPHTGNFAALPP…
maker-scaffold_3527-snap-gene-0.5-mRNA-1	A0JP86	6.34927	LSSLVSRQARLGLQTGDMEQLGLQTGDMEQLGLQTGDMEQLGAPDRLGGGEMACAARGAEMNWLQRRGSSAPAVQELALIEFTDGGGDTYETDYEALGVVGEDGIVYASLSGSSYFNVSLAIARRLKELNVDVVIGGTYFDSCVGLIKAFRYVDFLPKNIHMAACVDNADFLDEDMGVGVETARWITGPSQWDSRLHGYEFEEDDFVLVNHFQSSGNQSYSSAPREFMGMFRERWGTTPPYQTVSAMAAIYMLEGAVRRGGLNGDRENLKKEMDAQYQTSFWGINSVDQFGQNNQRRIVTMQLDHFGELQIISPISAATTSVVNPVPSWNDNARNLPCEPGYFVQGSNRLCMNATSGKWEFCQDSECVPAPIGTFTDSVGMLAPLQCPINQYAPREAST…
maker-scaffold_355-augustus-gene-0.11-mRNA-1	Q9H0R3	16.1803	LHHSTMSNGNHHETVQVEEGEEIPDVNYELNRFPCAVVYQPFPPLTWLFPLIGHMGIADSQGRVHDFQGPYTIIQDRMMLGRATRYLPLDPNQIRARSMEDESNLQRWDACIALGDAEYSRRTHNLLFDNCNHHVVHCLNVMQYNGGSYHGCFTLWLWMFFCGRFVGFRGFLITLFPFLLAYGALVAMLLVF
maker-scaffold_35865-snap-gene-0.3-mRNA-1	P70531	35.8676	MEEALVCIQVLSIGLYSQIQRNTPQAFSHFTYEFSEQNAIVVDVQGVGDLYTDPQIHTVAGTDYGGGNLGPRGMALFFTTHVCSQRASQSLRCAPQIPPPMCLVWSAPAPALAVGSEPVMNEYNVVNEYTVVNE
maker-scaffold_3640-augustus-gene-0.4-mRNA-1	NA	NA	LPHEAGHAGEQAILKTSYMQMGWMNAIGAVEGELNGASRDTIGSLRLALHEINQNLSMVPETLLMFALKDSKCDEDYAKNSALDLQAWGAQVVIGASCSSASVAAQTVLEYYNIPQISAVSTSAALSRSIDSTSGQDPYPYFMRTVPSDDFQARAMVDLVHYHNWTRVVTIAVEDDYGVNGIAAFHEAASSLGIHVAEEDRLSYAVGTVDFDEIVRELRRLRAFIFVMFSYAEDAGPLMEQAYDAGVGGEGYAWIGSEATAGSGTWESMSDALSEDEKNGIMRGYLGLRPYINTSTAEYKAFVERWRAQPATLDEESGECSAEVDDAGSPIWMRYDLDGNATTYDACIGMDYSKSSTIPFYAAYAYDAAYVVGHALHSLLLQNTSSDHLGMELREAMLA…
maker-scaffold_3811-snap-gene-0.9-mRNA-1	Q6NZL8	6.78307	LLDNGYSGFTGLFAGNWSFPGRQAAHWDFWREYTDWHNSELLTQHDVSSGTLNLSSGEALQLQRCDKPYCHLGAFYPQPQCPYDEVSGHTRCHDCFLTNHDWDSGWYEALLQNLGLPLKAVYLGSQDNLQSLLLDLQHRRLPVLFYWYSPDPLLTKLSAIQVLFPDTGQCQGMHHPDPDLSGVSCAKSSETLQKVVWQASAQGALSSARRFVEDFQLPPGDMEGMMGFHVDGGGLHLNAWDAACSYLLQAQPLQARLQALVEANPMMCVNGYMAADGTCKFCAEGEIQQDFVCVPCAPGTFKTTSQEGLDVCSPCEPGSMQHLGGSSECIPCAPGRFTPAAGATSCALCPPGSFQPYSGEIRCHPCPIGTYMDAEGGATCASCTAGTFAEHTGAVACTR…
maker-scaffold_3905-snap-gene-0.3-mRNA-1	P58780	17.2965	MSTKLASSLLLLYLLHGNLPCPSCEVIRTGAQQPSDSGSSSLEQYLKLRESMKLRSKSERFDADVVLTKDEQRVNTTLMYLKQQEYAREVFLPSLPFMSVKNKIENTTLFKHLKKMPKGAVLHQHLDSMLPSEWLVKNASYRPNLYQYQGKFDAETPYGTFKFFKNPPGSLWISVKELRSAAGNVTAFDKSLVELLSTNELAYDASIDYWSKFANFFKLADGLLLYAPVFEDYLFKALSGAVRDNLLSVEVRALGGCVMYDLDRTYSNLESARNIQRISDNVRKLYPQFMGVRIIVEMYRGISDIELETYILGTMIPLRKEVPELVVGMDLVGQEDKGYTLYYFLPALLKGLDEAARNNVTLPFFFHAGETTWGDESGHAADNLFDAVLLSKRIGHGIA…
maker-scaffold_42-snap-gene-0.37-mRNA-1	Q6UXG2	9.21871	LGRARHVGTLPNPGRDDDGAEDGHLSVSDSVFSACSAGDTGGALMASGGSVALFAVSFADNRAAAGGALYTALSSVAATDSSFSRNHADTAGGGICAVESSRSISSDGGLELRRCTLQENVAAAGRGGAVSAFQTDVLVEQGTFASNTATDGGALSVEEARGGSALLINGSTFSSNTASGDGGAVLLEATWREADAPAMAISACAFSSNRGARGGAYAVVSLDRGSLAVTSSTFSSNQATWGGAVYAGVGSLPPDAHTLSSTAMTGNVAEQGGGGAVYWNLACNATACAEMYGMTVNCSGSSEPLPLPNGTAGHAAYAAPWGCADWSGNSATNGGYGDVAATGPFMLGVSQQAYERHNSGEVLDPLLTVSVRDAFNQTVRRGFEGSVEVAYSDATYSSS…
maker-scaffold_4342-snap-gene-0.5-mRNA-1	Q17ST2	14.5203	MTAESSDINPSYEVASPSLPGTTLIDPSEASTDKKEAEKWAPAIENVAHVNKMRKVISVTQEEYDQAFRDMQEGNKSAREPLKGWPKYRKELYDLLEVPHSSPQAYYIALVILLLIITSSIFFCVETLQVVRDDEDVIHFIRSSDTVFITVFTTEYIVRCLVSGNMLQFIFTLNNMIDAVAILPFYVELVIGKGQVIDLRFLRLARVFRVFKLSRYGTRMDMVFDALRESKDILAMLSVNLVILVVVFSSLTYFAEKNEVDTPFTSIPATCWWCIVTVLTVGYGEIFSSFFVPALACPVASLAEVVSNIKSSKDNEIQWVNDILGNIVEDLHTKLGVRKELAATAEKISIGAMSLQRVCMAELLANQEPVAGARVNLSEYVAVAAIHVLGAKDLVARDM…
maker-scaffold_450-augustus-gene-0.6-mRNA-1	Q80YX1	11.7249	MFTLALLLFLVNVRGEPQKTSTYSLHADIHNMQQPVQPRNSDWDEAKSSGVLSVGQHEVVQKEHGTAQNATNVGSVSSAMKVSQQPKVIINQTHTEGGPVGAPTQSAEHTGHAQPSVVGAITTLKALSASKIETHTNGGGAGRALPQSAANKSHDPGTGSNVLNTAKASDAHTNETLSAVRKTGVSAPPTVKTILASEKGSREKGARADITGRPSNCSVNCSHVGTCYEPLGRCDCPYGYSGDACQEHTLPAYQAVYDNETAHDALCAKYHPRCGAEVGHGFCREGQCVCAPGRTGKHCSQFDRTYCMGSCSCHGVCRLGFCHCDQGFFGVDCSLTSGPGDIPIRWRCRKVLPSKMQDEDEEAQNVLVDKKPRHVFPLPGTASAPRMTDSLSRNATGFP…
maker-scaffold_4576-snap-gene-0.6-mRNA-1	Q4LDE5	5.95871	MKGNPRNLRLRRTFILILSLARQIVDCFDVSQVEPASGPSDGGTLLTISGYFRNNVTYTVGFSALYEPVSDVIWANATYVSSSRVTAVSPACKECREEAGRESIVVIKQDEDQADNIFTFYYYDSPNITAVSPTSVSAFGGQRVTLIGDYPNQIFSSTVLLRNPAHADMVLETFRGSEGQIMFEVTLYTLPSYPANVSLFLALNGVDYEDTLQNITLTTDIVPLKVCFMFFNELANEPGWTYASNYGRLFAESELGTAVQTVVADQVRGSAAAALQAQKFANDSCKVIVGTHITHRSSNTALPADTDIKFILGGEKRRSEPNVAVCFPKLYEARYLAGIVAGRVTKSNLIGYVIAKRIPQTIRQVNAFTMGARKVNPNVTVVLHFTDDWNSDAVDVVIG…
maker-scaffold_4692-snap-gene-0.4-mRNA-1	P53634	5.77305	MIAFKGQGVLIIAVAVTLIQSAHGSVDCTANNYTCEFLMVSGSGSGPEGDESQGFFDGVYAYKADKNYFVMETVWINDTSKTCYLSVYESATTKYWIFGTAEPSSSIDYETTYGFANYSYYSPVTLSDETISCPQDIPDYYWSGKNVQGALISCRAAPPPPSPPYPDSPPVRAVTAQKQFDCPNGYTNEARSSTGSWCKRTCDCSWWENNCNYCCKRDGWNCKRVDPIYAPTPAPTTPPPTTPTPTPPPTPTPPPTVSYGWKQSCSRTCRNNQGNGQCNGECNNPDCDFDGGDCCKATGGKSTSSNPMVCQDPRYSLNDDGCESWRVDYHHPQCRKAPRDQGDCGSCYAFAAATTQHKQMCMHGVNNWQNELSPQYIESCFVTKNSGPVGYGTENCVGG…
maker-scaffold_4913-snap-gene-0.11-mRNA-1	Q8RVL1	18.1057	MIDWKRAELVLKAKMDETDGKEAGHKRALFAGGIDPADIGQGQLGDCWLLSAFACLAEIPGAVKRVFVSKQYSRYGKYTVRLFDKVNNKWLRISVDDYIPCEEGTCTPLFAQPNGLEVWVMILEKAFAKFVGSYDKLEGGHPLWALEALTGDAVMKYSID
maker-scaffold_5117-snap-gene-0.8-mRNA-1	Q29AK2	16.2695	VTPDWHWRSSPQIWRKVRAVKTPVVLRAARDHFDCPSLAGAELEDLADLDTPDATVGPENTFIGQTSSHWEARVFHGEAMASTHSLVGGLGAFSEVTLALLEDTGWYIANYGAAGHISYGKSAGCDFATADPALHTEDAKPPQDMYPQRCVPGAAAETWEWEYDAYRPTVEVVVDAVCSSDGFGIGRCESPEAM
maker-scaffold_5263-snap-gene-0.7-mRNA-1	O75808	12.3594	LKLSISYKMSFVDESFPAGNSALGDDVSSRMGRVQWLRPEEIFPRKELKLFDGIDPSDIRQGQLGDCWLLSAFSSLAEFPLVVKSCFVTRKMNAEGYYKVRIYEPSEAGFGGTWVEVEVDDRLPCRSGDLVFAQNSSGEIWVPLVEKAYAKYLGSYSKLSGGFPTLALTAMTGSKFNCYMFGSATIPEVTFGSATMKSVADGGAVSARTTGRSFNTNSFWKKLVTYDEKDYIMTLASHGQDEYSEGGSGPQEKTGLVGGHAYSLIAVKEVGRFRLLNVRNPWGSFEWGGDWSDGSPLWDQYPEVKEAIDPSMDFTDGDFWMDYDTALEKFSMVTVNYIKRAELEKHVSNDDDDTEESAPQPWLPPVSPIQKEVMEFLRRSPKFKQVAKHLFDEANVNGD…
maker-scaffold_5294-augustus-gene-0.6-mRNA-1	Q8W4Q3	8.95473	MVLQRVLMGLGDRVKKIFGPKEPPAWMTAQENILKKQNENHEALVAETLARHQVMLSEEEEREASVTSPECGPEMEFEITVAASVARPSIKPGVIKCKARERSDIPAAVNLALGLPRGSKVKVYIRGVGPLLASFSDNALANGVQLDVELPPPSFQEVLDDLAELNPHLDKAAIGDRARFLQEGILEAVSDGGYSGSAMHKVVTFSEGGGRGKLRDWYLADEGIAELPESFGFLEFEGELQLDGNELTSLPESFGNIRVGTMLSVSRNKLTSLPKNFGKVTACSLSLYDNQISELPESWKDLKDGIESCCVYIHCNPVGEGLQTQFPGFKTEY
maker-scaffold_5477-snap-gene-0.8-mRNA-1	A5D7R8	37.8458	MDVQGYPQLNGSIQVIFGPMFSGKTTEMTRIIKRFRLAGKECLVIKYAGDTRYDDVAKQCVVTHDNQSLAACPARMLADLNEEAQQYDVIGVDEGQFFPDVVEFAERWANNGKIVVIAALDGTFQRKAFNNILELVPLAEKVTKLTAVCNICSQDAPFSKRLGGELEVELIGGADKYVAVCRDCYHLPNAYALSIGNVKKTSTGMGNMRLQAGQPLKECALPMSP
maker-scaffold_5502-snap-gene-0.5-mRNA-1	Q8RVL1	16.9034	MPGLTSPNKALRNKDPNLGEGLTILSGREPKVFSERAAPSDEEEAAVVDAWLRLPPTVDGMKWTRLDGSLYVHSVRSGDVIQGGLGDCWFLGALASVASRQDLLLDLIVSDELSSHGVYTFRFYKNGQWHDIVVDDQLPCQPGFPQPLFAHSAQQGELWPSLMEKAYAKLHGTYFALDGGNVVEALVDLTGGAGMKIRLNDQKYRDEAQSGHLWERIMRYNSWGYLMGCSYANRDPTACEEDSGEGILWSHAYSILDVREISSGFRLMRVRNPWGRKEWKGAWSDGAPEWSQPENATALEELEYEFADDGTFWISYQDFIEQYNKLYVCRLFPPSWHQLTIKGAWVGRTAGGSPIVRGRTSGTWCNNPQYRMTVNKPCEMVISLMQRDARSAFGQRLPK…
maker-scaffold_5538-snap-gene-0.5-mRNA-1	Q96KR4	8.02799	MSLLREEDGCDHGGSNLRGVLVVGFCGVGDRPHLAPAVQTQSYSNQHTDLSVGQEIPRERGLQEEDQYLSVTEADELGLTGTDPEQCITAGTTITIDNTLYECTEEDVVTSSKLETIKGHLDWLKKWMTLGLRLKPVEDGIEYDGYFADGVEVLSNRTYNSTDLVVIMTAHPDPRGAVSGYATCYKQDQYSRCTVGQFNWCPKTIDLQTEADVLAKARRLVTHEVFHLLGGVKVNTPMVDDDGNLRSNEYGFALEHDDAYNRTLNIVKTPKVQEMVREHFDCDDLQGMPVEDVEVGAGAHWESRLTGPEVMSYGTATGEPYISDLTLAFLEDTGYYLANYSMGGRFVEPTTSTPQNSDLGILFDLASATEGYLEDYTPPQERNPGALRWGRKEGCGFVK…
maker-scaffold_56-snap-gene-0.19-mRNA-1	Q28DN4	14.9396	MSAHVYDCPIIFQDLQRGETYFQLCEALCNLQKSSEDIFSRINARIDEEKDKLGGLSARVSVCHAQIDSVAAEKRKAITVLSSVKYPATKDLKSFTSVYATQKPTRDDELYNSMCESARRRFEEHGDKLQGQSKIATVTEDETLELFRFFADAAQEEISLAESKEGLGKLPANITSVANLLLFNSTENPYKKYQSWDNLEGGEHAVAEEEEVEALPEAPQSVQEGGELPTMSVEGFGFKPSLGPVPEMNLPNILPNLPMVADLNWSGAMEDSLPSIAPSTVLISALPDIAADLPSLDAPVAAPVAPSAPGEAAPPPPPPPKAPGLPPPPPPPPPPPPSGVAPQPGAPPPPPPPPGPPGPPPPPPVAHPDTPTTPAAPQ
maker-scaffold_563-augustus-gene-0.10-mRNA-1	P60994	26.078	LFAAVMTRLQVFLGVLSASLVLALGIEYDLYVGEPSSLEEPAARDIFGKWKRQHNKEYESDEEHEKRFQVFHDNMQYISAYNSRVKSHKLGLNSLADNSHEEYQATRLGHKPDETLQNKCEELPFAVKDVPEMVDWRKQNAVTSVKDQGSCGGCWAFSAVAAVEGIEAIYTGKTPVSLSPQEVIDCDSDNHGCNGGVQAWAYLWIMKNGGITTEDRYPFKEDTESCSTDKLADHVAQIDGCGVVPPDNETAFKLAVAQQPISVAVAAKQKAFQLYVSGVFDGDCDQFVDHGVTAVGYGTQGGQGYWLIKNSWNEHWGENGYMKIAMGVDAQEPGGKCAILSQPSYPVKHGNKPPSHFPPSPPQHIQCDMYSQCDSTQCCACTVSYPGLCVEYTCYESSD…
maker-scaffold_5640-snap-gene-0.8-mRNA-1	Q75N90	11.8456	MLVGYMQMVGAPSRTPPPPPPSPPPPTYTLGSGASSIELYYQATTELTCARVNLNSTVAPSTLAISTTNGPSSLAWGMDDYSCVDGLCSVNLCGFSIGSYSLLGNGTMSGVPFLITGDVTVYHAPPPPSPPPFPPSLPPPPSPPPPVTASPNTASPTTLNPSLPPTLTPSRPPTPNPSASPTTATPAASPTTSPTTATPAASPTTSPTTATPTASPTTSPTTATSSASPNTALSTSATATPSASPTVSPTTATSAVSPTTSPTTATPAASPTTSPITATPSASPNTALSTSATATPSASPTVLSVIANTQTFSITFTTMSYTDLSANNTLYNLVIQSYSTTVSDAAKVPSSQVLVTSVYAGSVIIDTTVHYSEMDMAAGASPDSLSSILSGGFSSLVEM…
maker-scaffold_5643-snap-gene-0.6-mRNA-1	NA	NA	SSGTEIILTCAAGQYRVEFANGTQTCEACAAGTYSATSSTNTSCQACPEGYYQDEEAATACKECEKGEYQPSKNATSCIPCPLDRYSDQKGSVSSCTACDAHSSTDGLTGRSALEDCKCDPGYWQDPVSTGDRCVACDVLSYKPDPGPQACTLCQDGTYAVNAVDTATGHFRLDNSSGITPVCSCTSGTQPVLGNXSEWIVGQCESCTGFSYYESVASTRYAEPNSACTAGYYFVDTQAPCELCPAQTLKLDAGAAYGGYGTQCTQCIDGSGNLIEGIICLGGSSYYIHQGYYLSPNAARCEDTDCFLRRVYRCHTDEACRTEPLCEGSACSEAMLTMQESGTVIPSDFDQRRIGYFSKDAATIELCNTQKYAEAVLCGGSMVPACSRGYTLDNKNESC…
maker-scaffold_579-snap-gene-0.16-mRNA-1	F4HXY7	23.6113	MEDAGSTLCHGPQRERKRLLKPTPHERINNHVTASATFCAIPCVRSLSVHVQSINLLDMGIRQRKPSSHAEVSKKTASKLSQPGEKAPSAQIVEEDFLDFLYRPHTLLGLFLALAFLVWSAFFREATTIVENFNNGLCAIAVVFLSYCALQLPDGLLRRPHPVLWRIVQGCAILYLLFLVFILQFDVNTARENVMPMFDATLGVVPEANTKTYASDCRLITPEDPGKGWANLVDAVFDMFFVAHVVGWWGKAILFRDWTICWILSIMWEVLEVSLQHQLPNFKECWWDHYLLDVFGCNLVGMIIGMWTVKHYAHKEYNWTGIKEISNVRGKVGRVLKQFSPFSWTNYEWAALSSPQRFGQVMLLLVMQAVGELNAFYIKHVLWLPPPFPLNTVRLIMLW…
maker-scaffold_5865-snap-gene-0.6-mRNA-1	A4W4J7	7.16883	LVRPVQRGSPREPLWRTAKTLAALQGMLSRAGSPGAPAALPESLRQLEHKTATLAALGVLLRHLEWLGVGKEVLAHSTFQEYVASSESDTSKHLELDPACIASLNLLEDQSGCSEGGGLLAHLDATLTSPGRRRLRTWLLRPLRCTLAIAERQEVLEALFCSPPLLSCMRKGLKMVHGDVERELSKLFSLISSSEHQTGSGTDPAGDVLHPGQPEGPPLPSGCHEPEDDNVSATRGDAKIADSGDRQRLPICKQ
maker-scaffold_5960-snap-gene-0.9-mRNA-1	NA	NA	LTNACSGARADKHVRCATGQNKSGGQVQPAPAAPQPEVTVEDPNAPPGELGEREAAVQERLANKSAPFPVTQIPTSLLFRFTSTQGGAEARHKGEGTKPPRREGEGSMNLSTLMELKNAFDAADTDGSGALDEDEFVGALAEGSTEEELQHLFMKIDANSDGTVDWDEFTNHILLEQARQMATEEDSGVEGELYIRSVNPDAKVTPRICFAPFNAHLALALLSSARRVDLERKKPKWTVDEHLRGVYSFDFCRSYNFVASCGVERHILMWNPFTGRSVGALHGHSASVQEVMLNEEENQLISLSTDKVIKIWDIRSHKCLQTITDQHTYWPENRISAIMVNPRRRCPVGETPGWVGPPPQCLVTCGTRPEQWHRLSKDNVGTAPICASLYNSAFRQVVA…
maker-scaffold_6111-snap-gene-0.8-mRNA-1	A7GV80	16.3276	MRPHHFMRDFNERVPRPPKCGQLHLILGPMFSGKSTELLRLVERYEVEGNSVLVVKSALDERYGVDSVVTHDGKTRDCVALPSLQRLEEHVSQQDLAQYQACRPMQSSTALGLTSPPQEPSQQEPRWCEADSQGSAATITCTHSLALLTGSSGVVSSPGMSVQQVIAIDEAQFFSDLVEFCLEAAEKRGQTVIVAGLSGDFRRLPFGQIPNISALADTVTKLSARCSRCNEPAHFSLRTVVDADTTLV
maker-scaffold_6145-snap-gene-0.13-mRNA-1	NA	NA	LSLSSEHDGGGCVSAILMALADIARDPSMLPGTALLFALEDSKCTAADGREAALRLYDKGADVVIGTSCSDAFRGAQEVLELYKIPQISGSATISGLSTSGAAEVDRYPYFMRTILSDDFQATAIADMVLYYNWTRVATVAVELWDGLSGMDAFHSAAEERGVEIPAAHRLTYPFDLQNFSEVVTGLRDSRAYVIVLFGYPQDSAALIEQAYAAGVGGEGYVWIGSRTTASAKMWGAMSDELSEEQKNDIMRGYLGVRPYINTSTPEYVAFAQRFSAQPATVDAATGECSEEVDDAGVPIWRRYDADNGTTHSECIGMVYADEEIKPFYVNYYDATYVVARALQEVLGRQEGNVIEHTELNEAMLRQTFTGASGQLAFDHVGDRVTGVSYEVVNHAGDS…
maker-scaffold_6223-snap-gene-0.8-mRNA-1	Q9NQ36	8.5397	MASPITFASVLLRCFALPCLLAYTLTEQGFPKVEPTVPVADWPDDAHVNTDVCTAGYYYSLASRSCDACGEGHFSPAASATSCTRCPDFASHNSGHTGCECNAGYEQVARRDSSSIVGANFSCSPCPAGTLSSGGDAVACRLCPVGTASAALGATSLSTCEACQDNAFADSAGQAACEPCPARSVAVDGVTCRCLPGFDLLVDRFSATHSNFACGSCDLGKYLSYNTDGAYWECVPCEAGTYMNETTRIWHPDRCLECPSNAVSCAGNSLAGLACPEATAGLAGGSSCTCDVGYFSLGDLSDVGFTCLPCPPGTFQDSRMGAPECTPCPLGTFSSVMAAADESVCEPCSAGYVAGMGATSCTICPAGALQFGAACLCRAGYSQNETAAVNFNDAEIKLG…
maker-scaffold_632-snap-gene-0.12-mRNA-1	Q9HCH3	23.8979	LSPMPPPSAAEQAAMISVGSILMNYVSDPQYPLFGFGGRVHPGSEQYPEITSPDKVSHCFHLNGKRDCYCRGLPEVMEAYAQAIRSFLLWGPTNFASVIAASAQHAAAHAPGQRYSILLIITDGIISDMDDTIQQIVQASDLPLSIVIVGVGDANFQSMVDLDCDDGLLRDMRGRRASRDIVQFVPYNQFRSQPPMLAAQVLAEIPQQLVQYMLHQGIMPHTNCSARTRVTPSLCILAKICSMGSTRIVHHTDRIDYLAESLH
maker-scaffold_6325-snap-gene-0.7-mRNA-1	Q9R1T3	30.0471	LLTLGIWLQIVRGKNNLGIEANCQWATPDLSFLNAKQPAPEERRAVLIEVSGSGAASAGRKMTPSGSLEVHVEDRHVFMDPAKPCRPSTTTFSKGEKVASPLPHTLYAPEDLPKAWDWRRVNGTDFSTWNKNQHIPQYCGSCWAQGVTSALSDRINIMRKGAWPQINLAPQVLVSCNKANQGCEGGDPGAAYEYIHVNGIPDETCQAYQAKDLACNDLAVCETCAPNSTSFSPGTCTKVEDPKLYYVSEYGKVSGADKMKAEIYARGPIGCGIMANSKFEKYTGGVYSQWTLFSLINHEISVAGWGVDDDGTEYWIGRNSWGTYWGEAGWFKIEMHKNNLGIEKECDWGVPTLTKP
maker-scaffold_6408-snap-gene-0.4-mRNA-1	Q66PY1	5.56412	MWRISGRVGARFSLLLMSFGAWAAAGARAEEIDCETDSQLVSMADMCEMKNGERVRGTCVEQCLTGPEFDALREQLGSQVYTDSPSNRKYEVRIEIHDYSAPELMSAVYRILLTEMLGYXNVTTVYRSDISQGFERVAKCKHNVLEMWNYENDRKPLFNEFVVNGTVDYGFLGVVGQESIFVGNQNFVASHYKPLQEFPSAYDLYPTNDDIDISEMYDEADFPCGSPDAESYWPSSSCENNRWFPPQCSPVEKNCRELWLVKPSWSGGWFEAMTTNLGLNFSYNYLGYSGLQEKILEYRTTGKGYGHYWWSPDSFLSLNPAVKLFVPDYDTKCGSKYKEEPLESGIDCGQSVTNLIKLMDSSVAEIEPDLYHLWNSFKFTTEEQLHLMSMESRGGAVNE…
maker-scaffold_6574-snap-gene-0.4-mRNA-1	D3ZQL6	22.2798	LTETLPKGFQLGEHKTPFWQIALARWEYTQQVTMSDKVAPWEVMQMKTFTAFANAYIMGKDKKYRIENGELPQAFENGVRLIVLIEALMGGASLGKYHTKENLMKPLKIENINIGLKVVNDFNQSKGIKLVYGAEAVMNGNRTEVMGLVWILISKFLLEHISEEDSSAKEALLLWCKRKTEGYDGCKVNGMAFCALLHKHRPDLLDYSSLSPANAADNLELAFSIGEKELGIPRLLEVEDMTDMTVKPDEKSIMTYLMFVWKVFASYKQVEVAGRRIQKFIKTEKHNDALKKSYEASAKELMAWINEMIAYFHTADFGPNEDSVEGVYGKHGIFKNEDKPTKRNEMTDVQSSVSFIASKLLQEGRPPYELAEDMTTEFMEKLWKQMVDAEYVFEDLLQG…
maker-scaffold_679-snap-gene-0.20-mRNA-1	P0C6B8	6.91395	DNHNSATQCTACPKGTASQKEGATSSSTCEACGEGLVASTGSSQCTACPEGTEVVGGVCKCPAGQAQDDSASASASREQAALGLNVTCAACEAGTYAAEPGTVACTPCAPGAFSQGSASTCSPCEEDTYSLDYGSEACQACPANSYTTGSSRLECTCAAGHTRLQLEGGDSQNFLCDPCEPGTYAPLVNALACLSCPAGTYGGFPAATGIANCTQCAEDAFSNTVGATSCELCPPGALASVDRQRCECMPGYLFAQGACETAPLGYYTLTRDALVSIACEAGTFSNTTAADSINACIDCPANHVAPVGASSCVECPANAEPDSGKAVCTCSEGYEVVTLDPLVCQLSQEKTTSTIYFSLADSLEDVCADYDAYLSDTFLPWFKTRMALTVDVSSDQVDV…
maker-scaffold_6889-snap-gene-0.7-mRNA-1	P27156	15.6869	MVEALNSSNQRRNCAREKHTENHIHAMKAQLKRHMPVSKAGDRVPLGGRLSLFAPPIQVQRSKNSRSKTSRCPATRAKHLRVSGNYSIGVDVGTQSTKAVVYDCLERTVVGRGAYAYGLLPCDKPGVAEQDPATWEKGMREAIKQATSDLDPSKVSAIGVSGQQHGLVAVDSHDQVIRPSKLWCDLESAAEAELLSQAWGVDMQPAFTATKILWLKNNEPDNFARMEKVMLPHDYINYRLTGKYCMECGDASGTGLLDISKRAFDEERCEDVDASLYSMLPPLVSSDAPIGTLLPAIAEELNLPAGIPVSPGGGDNMMSALGAGAVRSGPLIISLGTSATLFGYCEHAVEDASGVVAPFCDSTGGWMPLVCIQNCTSATEEMRSAFDLSHERISELAAE…
maker-scaffold_7019-snap-gene-0.7-mRNA-1	Q5BJZ6	10.0421	MKSAPQTHGDEHYYDADDPAYQDHGHMCHTSQEEHGHTCHISREEQEEEERLLREEQEALQRIVTAYRNYETDALEEVFRWEKNFSRLPPKYRKLVPEQPSKFAAVKTSPFSSGLRSRSLIRARTALMQVVPAGGEGPGDQNVTRPGDVEKVRYVLKNILRDWSEEGAFEREQCYNPLIEELERLLPVDVTSPSTCSPTVMVPGAGLGRLCVEIASRGYSAQ
maker-scaffold_7371-snap-gene-0.26-mRNA-1	A7WM73	8.4402	MRSTLAIQLSCRTVPTWGPIPTVACVSQALPVAESSPSGRRLPDSCSLLVPARPTTSPRGPEADEMPYAAVQPVVSGHRCRDGLPGSEGPGMCQLHLRASPHLPRHPHQLPHANNPLMKAGHPPARPHQCGHLSLSQGHCLLRRGRTLLLTLDPTLRARRRKVQLAAPSREPRSSVSNSFSAALHMVCALPPLPGCLDAGTESLPVGQLRLVMGPREKMWPGPALTASFLSSVLFKQHPPTATCLHRCAALHFRGSLLILCRTFAHYTGDPDPCRHLQCVHKRTRDCTFAPRAGLMFGCSRATPSLHRHVTKRMAVHSETEESRTVPCCTMARTSILVAHRNTLEEEQYVLQVTAQPTHQSCLMVEVLARSSQYTIAEVQELVQHCSLYGIKLLPEIDM…
maker-scaffold_7842-snap-gene-0.6-mRNA-1	O62446	16.9502	LAAAQTQFGCTADSLKGAALENEGGTGTVGSHWEQRLFPHEIMVGASSTSAGAMFSNLTLALCEDSGWYLSNYTLEAHLYWGFEAGCDFATAGSCSDTQYFCEDAGAQACTSQHYFKGACAATSMSDTCQVVQGYTNGACTKAGSSSESVTEIYEQYFGESGRCLPTSLEGWKKNHESYVYTWQQQLGCYEVACSDTEPRYLNITFAGRSLRCDEGDVLSASAFSSDFTSGKIGPCPAPEVICPTLGCPADCTTHGVCYNYIWAAGGAGVAEADVVLYVTADDRAQACSGSTVAIGGHCLQDVDTNRPVAVFANFCPAHMSTSEEGYQSMVDTAVHEILHGLVFSSSLFDSYIDADGQQLGMSAVTDGTSVTTPQVVGRWRYVGADCSTPACTDSGTHS…
maker-scaffold_7987-augustus-gene-0.2-mRNA-1	P48766	31.7818	LRLSVEQTGPEMEKLCSSPMFLVSVAVLSLALGTQVHGAKLDRHEVCELINNYTNAKGDLEVFCSSETLPLGTMIKLYEDDAADADFTKCESFLLLPGENLWSRSARGGLYMFALLYTFLGIAIVADIFMNAIEVITSEEKEIMVMNEATGKAEARKEKVWNDTVANLSLMALGSSAPEILLSVIGVFPLGEEADALGPGTIVGSAAFNLLFITAICVVSPCPKSTSIAQFGVFCITAFFSVEAYLWLLFIIEFSTPEIIDLWEAVVTFLHFPLLIILAYGQDRSWDFRKVGRVSPEEVDEDGNVKPHVVRSKAAYRREAMRGLTAGKREKAADADGKLADIEEADSKPTGGATSDPYCIVRIGNKTFKTPWLKKNLNPRWDKSFSFEDVKESDTLLIE…
maker-scaffold_8023-snap-gene-0.8-mRNA-1	P34121	9.34021	MSVFLDSCAEFYQKVFKDDDDTDWCALGYEGKKLKGAASGSGGLTECLASFEDTQILYCLLRLAKTDDGGDSKRVKFIFITWVGENAPALKKGQVNIHKDKVGELFKGFHIEKQIYDRDGLEGLSEELDALLKKAGGANYDLGNERSGVKAGASSSYKSQSKEFFKQKDSESEVKGAVYEKIISTSKEVSACDLGGRAMTAPPTEAKKNTIGYNSSTESPKAEAPVADAPEADASTEAPAAEEES
maker-scaffold_8031-augustus-gene-0.6-mRNA-1	Q50KB1	16.7021	MNMMRFMFAATLLVGAASLELTPDNFDASVAGKTVFIKFLAPCILIADVDCTAAGKPLCEANGVQGYPTIKYGDPSALEDYKGGRDADALSKFAKTLKPSCSPSNLDLCDDDKKKQITDLQALSDADLESAIKEKEAELEAAEETFKSEVEKLQKKYESLKEEKETVQAAVKESGLGLMKAVKAAK
maker-scaffold_8115-augustus-gene-0.3-mRNA-1	P09648	28.9126	LLFGISAETMMFKTFLLLLPVALAARPFSADGSEDSSLKAKFDSWASEHSKQYMDSNALGASEEYSIRFGIFSDNMKFIERLVSMGANQTWTMSSTGPFMDLTNEEFKTGFLGFKKTENSNELKQAGFKYANTQAADSVDWRTKGAVTDVKNQAQCGSCWSFSTTGSIEGANFLATGKLVSLSEQQLVSCDTKADQGCQGGLMDNAFQYVITNGGITTESNYPYKSGGGNSGTCDTSKASDHAVTISGFEDVPQNDESALRQAISGQPVSVAVDATTWQFYGGGVFNGVFGYCGTSLDHGVLAVGYDQTASTPFYVVKNSWGGSWGEKGYIRLPTDKGKEGMCGIANTASYPTK
maker-scaffold_8156-snap-gene-0.6-mRNA-1	O15118	12.4722	MYTPVRAAALLFFGTLTVFLTTYGFMNITRGAKWADFLPSDSYVIDFYDVQDEYFGEQVVVDFMTSEVQIGTVEHEDALRTLKKRIEDLEFIEKPVSSWFEQYDSWCDGEGCCGDGVSCLQSWLASNASDAFREDVVLDEAGEVAASRIRVLSLQADTTDGDVDRMNAMRATGDDLPVWSTPFSTTFLWLSRYERIVHYTVQTLLLALSGVFLMNCLFLPLKGAILVTGMVTLVCLNMVGLMSLWDIQLNVASLINLVLAIGFAVDYSAHVAEAFFTGNPKLSADERAMQALSEQGASVLNGGFSTLLAVAFLSLSKSLGFVILFRMFLGLVGFGLLNGLVLLPVLLSLISD
maker-scaffold_8159-augustus-gene-0.3-mRNA-1	NA	NA	MESLLDGFRGLALERKTRPEWDDSLQTSEHTLISHTHGRERRAERSIEKKELQEAIKYGRKEHANPGRNGDSRWKYTHRGVVYITDSTSRHEITCWRLDDTEVPTVQAANSTYGAHVVFVVDNSGSMRKNDVPGYDTRTAAVYDCLARDLVQPQLKGTIPGDVHVSLITMEDKAKVVMEKVAVNEQLLKFLAKQSSKRARSHGNYLPSLDVLTELFIRHDSFNEKQLFVIFLSDGAPSDHIHLTCPHGVQVWQADPHQPVSAGGKAQLRQCVGRAACRQLLKASVQRECLQRLSRLGDLLGRDRLRFHTVAFGSPDENYETLKLMATHLPRGSFQKLGLSAGSLKTALTSLTSTLTSMRTEAASKMLTLRNEKQQVATGRDLAQYDIYTGPHFYSKRRW…
maker-scaffold_8372-snap-gene-0.6-mRNA-1	NA	NA	LLRRKQRKINIRDLQAAVKYGTKEAGFPCPRTGENRWKYTHADVVYITDASSRHEITSWPAPAAGLDIPTVQVTEAIKREHEMADLRVRTSHASWTSHTVAVVDQSGSMRNTDLADGATRSDAVWITLALDFVAKRLESGEASGSDVLSVILMNDHSKVLFRQRPLDWLLYNDLVTYLRTATPMHAGNYFPALNAAEELLRSNEHGGCALMLLFLSDGRPSDIMPTRADLCGYTTSRKYQHLVQERIGVLASQFGRRLTVATIGFGSAEENFSVLNTMATTSEDYGSVGIFQTPALTVESLGKAMSSLTESVTETKTELTHLGDPSIQRTVRSVVRESRRAVDDLRLSSEWYHYEASDLQRVVRGSGHKRAPWEDVELESSCTNSGVAMKKTIFGEGAE…
maker-scaffold_838-snap-gene-0.10-mRNA-1	Q9TU53	14.4664	MVVGISAPIYTLAITASGPIQLNWYFQSSDICASDGTCTITLCGFEVGTYDITGSATFTNETPESALSGTVRTTYAPPPPPSPTPPISPPPPLPSSPPPPLPPPPPSSPPPPPPPPPHPLPRPPHPPPHRPPPHPPHRPPPHPPPLPHPPPLSPLPPLPLPLSPPPETTWVDVVTSTVSFADLEITLFDDSAFFNSFSESFTSQMAASAGVSANDVDITSIASSSVSVTSAVYFSSTATSTASAFSSALSADPSSIFTTFGDTYGLIKANTVTIATSTRTTSLPTSSPITTTISPTTPHRTTSPPSSAPTVTTLLTTLPPTFSTNTFSPTNIPTPTAPTTVPPATAALTTFIPTTSPTITSPTTLSAIPSSPTTDATISATTAPTTVPPTTFTLTTESP…
maker-scaffold_8453-snap-gene-0.14-mRNA-1	Q9Y2T3	16.1366	LIFHGSFVLAPSFGEVIIKKDQLIILDELTGDISEIAEGGKLSEVLKQRGWKRSCVLHLKEGQLLVPGLIDTHCHAPQYQFTGTGTHIIELMQHYTFPAERRLKDIEVARKVYTALINRLLSNGTTTALYFATIHEESCKLFADLAEDLGQRALIGKVAMDQH
maker-scaffold_8505-augustus-gene-0.5-mRNA-1	Q6NZL8	7.23329	LLLYQASTVTDLKLTVVVDRREEVCAYIATPAFETWLYEKMKIAVEEATQLASGLTSVTVDPVHIRHSCVFNTTEYVDVLSRCHGPDPGVAPSCVPSPELAPVTAMYGESHSHQAFAVAAKFTDPTPVGEQWVRKNFVSQYFTDAQTILSLGRSPCTEDCDCGRRVGSTTLGSYATPTVECTVIPTRAPPQAPPSPSQASGADVMPGPAIIIHHGCCTEPPSRRTGALEAGWRGALSGGLGFGDGPRAQECLAGSYSSSSAAPQCLPCPIGTYSERGRGDCRQCPTGQVATSPGSGECSDCPAGYVPTSGGTACACGPGYRAVWLGQVWESSSQTCEACGSGYYQDDPVNGMACKQCPAGTRSEQQTGSAYCVQCSDGEASPAVSGVCHACASNATESG…
maker-scaffold_891-snap-gene-0.22-mRNA-1	E8XYF5	6.2971	MRWLSHQSCVVGTGVSRVVLTGTSVKESWAAHKLCERWWSDRQGPEGTKPSARIFSTAGVHPHDASVQLEWFRRQAALAVELQAPLFVHERDVDPDKGEPLGSHEDLCRIMDEVGIQPSRVCVHCFTGAPGTSASLAIMRGGAHAGFVGMRKRGAHVREALQNGSLPLERIMVETDSPFMQPDKVYIPKELGISYGKNEPCVVPAVVRAVAECMEVPEQQIAHATTQNALRFFNFEESEKASLGND
maker-scaffold_8942-snap-gene-0.10-mRNA-1	Q3TN34	15.7792	MYAFASMQLTEAAARRLAKLASYEKAIDDMISKYTFDASELQKWMKMKTAFFEDAKPPPDIEEIERLRAQLAEYRQTEKMVKQEAKATVEASLNTLNAKLRANNRPPYQPPPGQDIAAINLQWADLTEAERNYEDRLTAMLAEAREKERAKQGVEALLGNYCLKAKQLREWAEQQIAVYSQKVANFTKSFQVNGGKIFAALIHKHRPDLIPDEILHCSNEVEAMKFCFDVAEKEFDIPQLLDAEDVVEFGDEKSMMTYVSYYWKTFTRWSNMRLKQGEAAKGIEPSPDLLINDILTDFESGVRLIKLVESLQGTPIKGKWKENPTNMIQKSNNLGFPLAIVNDFCAQQGLKLQYSAQAFLDGDVAMILGLVWVLISKFDIDDIGEEGKTAKQALLLWLN…
maker-scaffold_8946-snap-gene-0.4-mRNA-1	Q61YG1	8.29256	MRDQPKFVSRFALRALLAIGMLGYAEAFCGVKSTDQDTAVSRPQLYSKHADAKGRILEETGSQQNQSGYLSVREADIQGTASGLRANIVWSAIENEKDPQQCIISGSTIQLGDHKYVCTDEDLITASKLNRIKEHLNWTIQPARRMGTSAGPSPGVFTSDCGRLQTAAWLETALRLKPVLDSITIDSSAALPPGVPRGPYEHSDVVIVMTAHPDPHGAVAGYASCVQRDQHQRCVAGTFNWCPRTVELKEGNEITAGARRLALHEVVHVLEGIKVDAKMVDDHGHPQPSSYAFTKTHDAAYNRSVVLVKSPRVLNVSREQYGCANLSGVPLEDQGLGVGAHWEARVMGPELMSYGEGVGEPYISDLTLAFLEDTGYYVANYSHAGRLVEPSAPHLHYQP…
maker-scaffold_901-augustus-gene-0.8-mRNA-1	B5DFC9	15.4405	LCEQGYSEEGSQCQDIDECAVNNGDCDYRTQCTNTQGGYECGACPDGYLGSGRTGCIYSTSCEVDNGGCHDTVSCSEADGGGAVVCGDCPQGYTGDGYSGCLDTNGCAALQCYDGVHCEDVQAPGTGAACGECPAGMMGDGISCEDDPCWSSNGGCDLRVTCEADPTGPMGRTCGSCPEGYSDVQADGTVCADTDGCAASPCYPGVTCADVAAPEEGFTCGDCPQGYAGDGISCADVDECAAGEAICDPLTACVNIAGGYHCTDCPDGFRGSGLTACAPATNCSVNNGGCDLLTTCTPDESGVPMCGECPAGFSGTGDVGCRDTDGCAENPCFVDTYGTAAECYDVTAPGAGHTCGVCPEGYSGDGTVCTVCVLEVQIVDSSVVDGVVYASQEVQVIGK…
maker-scaffold_92-snap-gene-0.49-mRNA-1	Q03001	12.4708	LHSQLLGEYTGNSKLTTRPEEIMSTKVEIIPPGHIQGWEKQQYKTFAKWANINLRSYQKPELLIRNLEDDLADGVRLIKLIEYLREGESLGKFHANPKNKIQQVENLNLVTKVINDCCNSLGLKLQYSAENIQDGDLPLVMGMFWILVSKFCMANISEDSLTAKEGLMLWCKKKLEGYDIPMSNFTTHWLDGKALVCLIHRHRPDLVPEFPSYMSNRTSAERLEFAFDVAEKELGVPQLIDVEDMADGVDDKSMMTYLSYFWKVFAAMQQGEMAARRVANMVEIEQASERLRNSYKESIKIAASKIQTKIDVFNAMDLGETLHDAQTKSADFVQKYKRQEKKELSELKTKSEEHLNVLKARLKANDRPPYVAADPSEAPEFLRSLWSDLIAVENRYETA…
maker-scaffold_925-snap-gene-0.20-mRNA-1	P0C6B8	5.35773	MVALGPEELRASLLVLEGLILEGHVEQASALPVIGVGLSEEIVADLESEIGLAVADLIFDGEFLQGYLSVVLLAQAVFHGNSIAESSLFIETGPAPADMRPEDLLAQRCFVYDWEPCSGDCPDGHFMSSEDSCQACPPGYFNARVGDTIGTVCDPCNPGEYQDEAGATACKVCPKGEYQPEAGADACLPCPRGHYNPFSGQVDCIECMPNSLTSSDGAFRKNDCLCKSGYEQRIDDAGNATCAMCSSMTVKPLPGPQACTICPDATFAANAINASSGAYMLDPGLSTPVCTCSAGKQPLLDANASWVISDQTGDCEACPSDTRYTSPEAVVHYSQSAMCEPCPLGWYFVSSLLPCEPCPPHTLKLFSSADGVKSGMAQCTPCNKEDGSHLPGVVCLGMS…
maker-scaffold_9286-snap-gene-0.3-mRNA-1	O35681	7.89461	MYAQVHSRLASRNVGKAQAYCLSVDTPSDVELEWDLDITTGEDMRLALKALVGSKYMGVPVNVFGENLVIRGKLRFRVGSIDFKKSPVVGLMRISFNGQPELDFTVRSVGKIEILDLPGVSEVVDSALGNIISDLMVKPKAIEVNLDEIWSRPPEPEKRPVRVDVKVIKAENLVAADKPVIAEVTGDEGTSDPYVDLQILEKKRKTKVIKKTLNPTWNADYVFLLSDEEWERSPLLTFKVKDWDLVGRHTSLGDAIVVLEELEDGVPKIIWLYLENIAHGRLMVSITIHGNVEQKTEATAELKRVGTMSQDISGTEIIQKQLNPVWNQKFQFVI
maker-scaffold_94-snap-gene-0.14-mRNA-1	Q8IWY4	16.2087	MEADLTFSHLDVAAFDLSLQADVYLVVSNAALSENMYIISINDGSAVLGIQILWYQRHIDAGADPPSFVWAMYDQPEVFFQSHEVLSSGTVTCGNLRSTTGNVPGYPLPPPSPPAPAPCLPECFPGVPCVQASAGKNVKFQCAACPEGFAGDGVSCADVDECAEDNGGCNDLTTCANTYGSRECGPCPAGTIGTGDTDCNDIDECQQDNGGCDFLVQCINMVASVDCGKCPAGYTGDGNLAIGPGCEDVDECASSALEGGGPCWTHPTNPDHAAPCFNTVGGVQCGVCPPGYHGDGEVLCRPIALSCNSTGEGGAAETPCDPLATCDDSSGQAVCGECPEGFAGSGASQCWDEDGCASSPCFLPSMCTDVAAPGIGHVCAGCPEGYVGNGRSCHVDVCL…
maker-scaffold_940-snap-gene-0.13-mRNA-1	Q5G872	9.73085	EEAGPGEEVVGANFTCGLCSAGGFSEGGDAGACTACPAGSASEVIGAESAKSCATCEGNTFASANGSSSCEECPVSAYPTDSFRSCACVDGVDMLIDTGTSLGFKCGKCDLGHYLDEAAMVCQQCARNTFMNETTQQRDRTECMACPDHAVSCLPTASGQCPTSTAGTAGGSICACDVGFYTSGDTSYHGFSCRACPEGTYLDNRNSALQCLTCPQGTFYPGEGATNSSVCAPCGAGEVASPGSAECTQCPAGTEVISLGLHVTCAVCDAGTYAGEPGTAACTACSPGSYSGAGAASCTTCDTGTYALDYRSVECLACPSNSITEGDSHIECTCPAGEGSYSPLANSLSCLECPAGTFGSFLGATDIANCTMCAADAFSNTVGTTQCTPCHVGAMASGD…
maker-scaffold_9422-snap-gene-0.9-mRNA-1	NA	NA	LSSSTDSTSGQDPYPWFMRTIPSDDFQARAMASLVHYYNWTRVVTIAVENDYGFHGIEAFHEAAVSLGILVAEEDRLSFAXGTVDFNEIVQELRRLRAYIFVMFVYAQDAGPLMEQAYAAGVGGEGYAWIGSGATAESVTWESMSDTLSEDEKNXIMRGYLGVRPYLNTSTPEYKAFAERWRAQPATLDEESGECSAEVDDAGSPIWMRYDLDGNATTYDACIGMDYSXTNDTIXFYAAYYYDAVYVVGHALHSLLLQNASDRHSRAELRDAMLAQSFVGATGHVAFNGVGDRNTGVIFEVVNHAGASRLQHVGTWSTEAGYRECGMESQEHECHAIVWSSGYEERLLQSGLMADDFDLETLFLSLIENRFPNSSTALNRAFQRLDLDRSGCISLAEYL…
maker-scaffold_9510-snap-gene-0.3-mRNA-1	Q9NTG7	12.3063	MYNSYSICVHALRAYPRVFQLHARVATMHARFSAHALQQTRAASLHSQDLDGLATLLNSRKSVKVAFLTGAGISVAAGIPDFRSPGGMYDTLRPDLLTAQDRDRERMMDDPTAVVSKDLFFRNPFPYLELRRPFILGTGDRKWKMTIAHAFQRHQKSQLHSVCVPSRLCYDKDLLHRVYTQNIDGLDFQANIPRDIVINVHGTMGSVSCEHCKKAYPIEQFRDDDIYNTDPQAPLESSLILCPQCGQPGLKPDTVLYGGSLPSR
maker-scaffold_9532-snap-gene-0.5-mRNA-1	Q9Z1N9	7.72068	LEMRKSSKKCEDISVRVCVHEARALLGKDDTGYSDPYCILTFGKACPTARTKTIDQNLNPVWQESFVLKGTSKDSLIIDCFDEDEDGSDDFLGRVIFSGAELAEYRAFTFSEACKRTTPEHAQWHNVVGRSKRSHVAGRILISAARLTYTSPEEPEENEDKAERSRTSSVRSRSSTSTSRLPSTSTEDAAAAAAADAGNAALPASTRPSSDTAPSSPAQRIEASKSKGESSLLRGLSWKRSGSSDSSKSAETPASATLAADSPPSTPKSSEDKLSVFEKNARNLREKRDNREKAAQGSTGFWGQGVGRGPSKDDDKCLRAGAGILTVTLHEARGLLAKDACGTSDPYCTLDMGRGPCRRSRCIDKCLEPKWGEQLLLAIQPGSQHLLTLDIFDKDDKMF…
maker-scaffold_9565-augustus-gene-0.4-mRNA-1	P29957	26.3848	MFSGTIRTILLFVALAAAEATETEIIVQLFQWRWSDVAQECETFLGPKGFGAVQVSPAMEQIQGDAWWTSYQPVSYKLQNRLGSESEFESMVATCKKAGVKVYADAVINHMAAGSGTGTAGSSYGGRNFPGTYGPQDFHHNQNDQGSNCAVNNYQDKWNVQHCDLVGLPDLDTSSNYVQTTIGNYLKHLSDLGVAGFRVDASKHMDDNELAGILSHAGNPFNYQEVIEGAGEAVHASSYYHNGQVTEFGVGSQIGMKFKNGGVQYLSTFGQSWGLMPSDDAIAFMDNHDSQRGSATLTYKDGDKYFAATAFMMAWTYGHVRVMSSYYFGSNDQGPPNSAVHYDGSAHCGPGTPWVCEHRDPQLANLARWRKEAASGAPANWHSEGEKISFSRGSKAFIA…
maker-scaffold_980-augustus-gene-0.10-mRNA-1	Q54F25	6.10995	LLTLRRKAVSHISGFVAEMDKQLYTRCYAATIICGLLNNNGYCVVTAAAQDLAKNVFDADNLMPLFNFTLVAAAFLSTGLNATIFARFEHFTRIQGLLGIVTCGYLVLAASTLVHSKSGFVIALVGSILVGTTQAAGEVINLAFLKGFPPELLGAWGAGTGLSGLAGPGFLIIMRSLGVPTSIIFLCQIPTVIVYFVLAKYLHTVRKTLHGEEEEPKDKQPLEAPLLLATDEQVRDENSPLEKGLMKREDVMTVFHSAGFIVFHLVAVYALEYSIYPGFVDRDTVELRDSDSFIQKNTYTLAWMAYNIGVTLSRVSVSFFRVSRLYLVTLLQFCNCLGWSLEAYYHFLPSCMGNAGYYLMLVWIIFVGLMGGTAYSNCNHQMNTSPAIPDNLRELGINI…
maker-scaffold_9900-augustus-gene-0.2-mRNA-1	P97440	15.9891	DREYSPGRGERSFDKWRGEDGDKLSNDRCRGKGDSERHGAKGGYASERSPPDKFISDRCRGKGDSERHGAKGGYSSERSPPDEINSDRCRGKGDGERRGAKGGXASERSPPEKFISDRCRLDGTNVRHGGKGGYASEKGLSGTLLSDVRGGKGDTERHQGKGGYASESVRSEAGVRNGNVVNVGNEQHESKGDFAVRKAPPETTVSAPPPANKSLLNDPVKTTQALSVSDHTDAFSLPNVQPEAVEKPKESNAHRLSQRSKQIEFGKNTLGYSRYCKLVPRSSRRKPNPRTPDVHQVCSKRSWDGQVKKWRRALHQYDPPVEDGEEEIPLDLRPYKAQPPPEFIVKAGCLQLSAKESADSFLEDLGIGDKRKQESLEDLEDDYALGQADSHKKQKVDEW…
snap_masked-scaffold_11042-processed-gene-0.1-mRNA-1	Q3U1T9	14.1679	LLWRVPVESALVLLASLLHERRVVITGSHLSSVSSAVHAAAAMLYPLTWQHIFIPILPHALMDYLTAPMPFLIGLPEPLLPLLRSLPTEELVLLNLDTGEVEYFENDVSALPKKPRQKLEADLRQALHMVAHDDKVIARALLKFFVWIFGGYQPYVGTKLPQQKDGDGETDMGLQHEGLWFDHQAFVDSHTSSTTRAFLQYCRQTQMYEAFVRERLQLKTAGSPHGDAFERSALLRTQTMTNKLESELGQKMVKMKGVKKKLSRSSSKIMSQSKAAAEQKVRKIMKRMSGVYNNPGSTFQTYVPNPMMGSAARPGSSQHVDEGHTLSSSAPTQDNTTESDSDTEQEPQLWTSFSTAVPERPGEPHERPSMSPSVTDEPSPSSESAMFSGFEDLCLMEGP…
snap_masked-scaffold_15033-processed-gene-0.3-mRNA-1	P09648	15.578	MARAVNVVFLLLSCLDALISTYGLEDATLSHTLNASEESTSRALFDSWLSRHGKTYESRQEKERRFRIFKHHVDDVLAHNSQPGSTFRLGLNRFADLAPEEFQWNYCRSPKAARRGAAATTASRTSHISQPLPVCSSPAEVEPRGDGPTIPCSVDNTLCSWTRETDLCMGSCVSPVKDQGPNCSSGWAFAATGALESALSITSYSPTVDNLSAAALVQCVPAQHWQGCAGSDDGGAMVAAYNWVQQENGMATDRQYNYTPGHIQPGHCSQVPSGFRFAVSGCTEVKPDEASLLEAVTQQPVTTSIDCTNPRFQLYHSGVFTLNANETCAPGVDWFQHGVLVVGYGTDETEGAYWVVKNSWGTKWGEEGYIRMARARPNQLRRKLSNYEYPAEEDMCRKL…
snap_masked-scaffold_15708-processed-gene-0.1-mRNA-1	Q9ST43	13.4704	LHFFTLTFRLRFFQHNMANYAYTSQHPQHTQYSHPPRPYTQPAEVYNGQGAYPAANGYHPSYSGAGAPQASGVGVPENTSPYGYTGQHVPIQQYGAQQRPSQPDWGQLQGPNSLPQSYAADPARQPIASPYGAALDYSAHQTQAYSAQYSTQANVRSPYAPSNASSPNDYSSYVSHDAYPPSQTQYGQSQYLSYDQSQYPSYDQSQYPGYDQSPYASYGGDRSDADLHYRETSRSQSSRSPRRSSPERTKPEGNKGNTERFHVTVIPSEEAEPESVVVQVGMDGIQLMDEAEKLTMRVYPLETISRWALREPTVLTFWTKSPVDHAECTVRIMGTDTVTRSILDLLTCSCLQLCELHGADVPASSLQPRTEAQPRSRGNSFINFLAGRGRGDSAAAEGD…
snap_masked-scaffold_1907-processed-gene-0.4-mRNA-1	NA	NA	MLRATTQAGGVSNGGAQKVDATGSSVWRRSGACLGVDFALEEPHHLAAYSYDAALLLACGLQQVASAAGEITAPAGELTAAVRACQVSHGVTSEALVLTERGDRAMPMEYEFLNHNGSSLRRTGTFSHGAYIPCDLAAYDCYGVVWSAGLPGQVPTGWSFQPVVGWKGASEVTQYPITAVVGPGSDASSIGSANVLAPATIPQVAYASTSVALSPHVEFPYHMRTVQNFGIQVQGLVDILDMYGWTRCTVLVSNSSYGVIMLQVLENLAGQASIDFTAVVFDIRGGTAAVSASLLEVLETNLRVVMLFSESVEEGRLVLDTAHTMNMTGSPWVYIGVDRLTTPELYEGAAWSSTKANSIMRGFLGLVAHTHNEGWAAFLHFRERWHEQPATADSARGWC…
snap_masked-scaffold_19490-processed-gene-0.1-mRNA-1	NA	NA	MITGATLLSLTAANVDTVKIGAFFPFFKTESNDCSQDFSGIQRFAGFQLALNQVNADPDILPHTTLEFALHDSKRDSGQAFFSAVQVQDWGAKVIIGPASSGPSANAQLVFREYDIPQIGYSATSAALSEVEEYPYFMRAVPSDAFQAVGLVALCKLYNWTRVATASSTDTYGAFGIAAFQDEAVKEGIEIVSMQSFPKFADDMDKQIDAIIESQARVVVLFCLAADGVKFLTDAYRKGLGGSGYVFLGSDGIASGSATFNLFSEQGIDDAERQSVMKGFLGLSPYSGQGSAEYEAFLDAWVQQDATIDESTNWCSEAKDSAGNFIWKRYDISCVDEDFTTFDKCAGFVPEREGVTSYAFYAYDATMTIARALHDLIEVEGKTDIDGAELLNAMKSVAF…
snap_masked-scaffold_25740-processed-gene-0.1-mRNA-1	Q6ZFZ4	21.2923	MSYPFSHKDVAPLVADGGQLTEFNSPISTPPLCAGYLRTCSSPRETRTSNKRSGRRAQTQSEEQHKPPCQPISEVVLSVCWLISSSGIAPYGNVSANDIKQGQLGDCWFLSSLAALAEYPHLIKAVFKDKHKSEEGTFTMIFCKSGRWIEVEVDDRLPLKDGTPIYAHSDNELWVILLEKAFAKLHGSYDAIAGGLPNEAMVDLTGPVSELPDIDSSLTKDALVVHGEAPAFKREGHAHHKKHRRHWKKKAKFHHSGTHDDGKEEHITEEANAKLTTRAKQAIATEEDAEEDQSEGSKSWYPATVVQPSAGVARSDGKSNAAGLLPPVKPEHVDDVTWTEEGSSFQLYEE
snap_masked-scaffold_3494-processed-gene-0.1-mRNA-1	Q8K4G1	15.5117	QEQEQGAADEGGVDGAPVTGQEQKQGVADVAGCAGMPCYEGVTCADVAAPGSGYTCGACPERMLGDGVSCQENLCFEGNGGCDLRVSCRNDEDAGGVVCGACPAGLEYAENGGMDCVDVDGCAVGPALCSPGVECVDVVAPGSGFSCGDCPAGSEGDGLSCVDVDECGAASSPCDPRASCTNTEGGFDCGDCPAGFFGTGDTECRPVGTCGDGDNGGCDARATCEEGSEGPECGPCPAGYTGSGDTACMDTDGCASEPCFPGVLCIDALAPEEGSTCGSCPEGYRGNGESCEICHLSVRIASSSAVEGNVKRAYTNQVNAVNDGLDHAECVHALGTTFSWAGSRSDGEPFELTASANQADTLRLNFPKSTLSPRVAYSLLLSAQLAGNPEVASSASAVF…
snap_masked-scaffold_3919-processed-gene-0.6-mRNA-1	P48733	16.4207	MSDLITNETYFAAFNESVISSIAASANVSTSSVIILSLASGSVVTVTQVVWSEVDVAAGNNPDTWATSMLNQSAVAAMFTDCEVLGGLTISSPDTIEVQGEIDFTSPPPPASACLYSSPCFPSVVCTDNLTLPQGFECGECPQGFIGDGVECADVDECTIDNGGCDDATSCNNTLGGRTCGECPPQTVGSGELGCLDLDECPIQNGGCDFLTTCNNLFGGVSCSPCPSGYLGSGEGGCMDVDECGNTTHPPCDDLTSCTNTRGGFTCSACPAGYKGDGRVGCRSATSCEEDNGGCDRLTSCDDSAAGVPVVCGACPAGYGGTGDSACEDWDACATEPCFPGVDCADVPAPGMGFECGPCGEGYIGDGMSCEVDKCATGEWCSALVSCTNTPGGGVVCGS…
snap_masked-scaffold_7065-processed-gene-0.1-mRNA-1	Q5XQC7	22.6415	MELAERAQCYILRVVSTLGQESLVPGETTKAVQKKNLNPTWAPILISFQKLCNGDIDRPLKLECIDWDSDGSHDAIGNLTISWRALQEAAGKEPITLIHPRKNVPAGKLYVMQASLEEQPSFLQYIQQGCELNFMVAIDFTASNGHPADPNSLHYMNPAVPSKYQQAIQAIGEVLEFYDSDMNFPAYGFGGKYSNEPVQHCFALNGQGFNPEALSVMTLHGPTLFAPVINAAVAQAAVMHTNIRTQQRYLVLTILCDGMILDMEATVDAIVKASSLPLSIFIVGIGAADFSNMRVLDGDDAILTTRTGHRAARDIVQFVEIGARTGNDVKQITAELLEELPGQFTKYMKMNGITPAQKAFNHQFSRAASVLTGNSVSPSAAQTQYPVAIA
snap_masked-scaffold_8123-processed-gene-0.1-mRNA-1	Q14112	13.2985	MSCTNTSEPGWEYPCALPEVTCDDSSGRVVCGDCPKGYAGQGSVSCVDHDGCADQPCFYLSEAVKVPCIDVPAPNVGYDCYSLCDADDNCCPTDYIGDGMRCNRDLCATKEACHAQAASCSMLPTGQAECGTCVAGFTGDGYLSGTSCTDVDECATGNGGCFYASECINTPGSYECGPCPPGYRGDGVTCTIPTTSCAESNGGCFKSGSIMAACNDLDTDGVTKIMPECGACPPGYEGDGVSCKDIPGCFPFACHADVQCLDVPAPGTGFQCGSCPTGFLGDGFGNASGVVDHTGCYVNKCFSNNGGCSTYTTCTNDRSTVAGRTCGACPVGMRDVNLDGTSCIEHDACDDDYGDPCFRVGDLAVKCTDIPAPGTGRTCGACPKGYEGDGAQCTDIDEC…
snap_masked-scaffold_843-processed-gene-0.5-mRNA-1	C1E9Y5	51.7803	MSRRSYAEECGFISRVSECEFRINTGFVEHMRVPGSFYVNKHLEQLMFEELEVYTKRGDTGGFLPAMKQIANVAGLPGIVKKSIALPDVHSGYGFAIGNVAAFDMDDPTAVVSPGGVGFDINCGVRLVRTNLVEKDIQDVKEQLAQSLFDHIPVGVGSQGIIPTSTDALEAALEMGMDWSLREGYAWAEDKEHCEEYGRMLTANPNKVSARAKKRGLPQMGTLGAGNHYAEIQVVDEIYDKSAAGKMGIEQKGQVCIMIHSGSRGFGHQVATDALTAMERAMARDGIVTNDRQLACARIQSEEGQDYLAGMACAANYAWVNRSSMTFLTRQAFGKMFNCTPDDLDMQVIYDVSHNIAKVEEHMVDGRQKRLLALRGRSFGSTCRDAAHGPAAFTPYATG…
snap_masked-scaffold_96-processed-gene-0.12-mRNA-1	Q16959	31.9067	MPPKKPTKARGKKGQPTPEPEVEETEPEVTAPGHLDFEPPAREIVVPKEQLELTETELEEEITKMLTANNPTAPTNIARFNFKERTYKFEPMVDQLETHYRSDGYVLHRSSDDAKRQMELERMEAEAIAEFEKQLNAPKEDGEEAVDDSKQLRNQFNFSERAAQTQNNPMRDRYTSTEPPPTASFNASCTQWEIYDAYMEDQERQRLQKEIQKAKGKEKDNKKPEEEKKEKETVMHGSAMCKAVKVMERMVNQNSFSDIADDFKYWEDASDQFREGEGTLLPLWKFYNERAKRKHVTSICWNPEYHDLFAVGYGSFDFLKQSTGLICCYSLKNPSHPEYTFTTESGVMCLDFHPQHSSLLAVGLYDGTVMVYDVRNKVNRPIFSSSVKTGKHTDPVWQV…
augustus_masked-scaffold_12956-processed-gene-0.0-mRNA-1	P46822	10.7547	MTYLPVTMVEPLLIKSGSHDDDEQLPLLGISLAGLRQFITQHEPQLMDGDRSCTSEEICNTAVKPLTAETECSYAQLMESRGDRVGAATVFVSHSWSYVFTEFAEVVLSLERTEEHPEDVFVWIDIFCMNQHKTVEHDLTWWATAFRGAVRGIGRVLIVMVPFHDPIPLTRIWRLLEIFSTTELGVTVRLQLSAKELVALTEELSGEDFNLDIDKWKVEADLECAEDLGPQEPNRVLEAVQLLGGSSTLNARMLAALRHLLAELGLQTLAALEGLEAKAATTKRSVSPLILNVAELLKTLGRLEEAEPLFHDALARARGTLGEGHQGTLAILYSLAELLQKLGKLGEAQVLLHSATVASRAQYGVWHPDTLSAFQTLADLLQVQGNLDQAQRLYATAMK…
augustus_masked-scaffold_17095-processed-gene-0.1-mRNA-1	Q95M77	23.3282	MNYSEGLLLGGEPKKRHMGRTFGVLALSCQTVILIGFGVLGEAKFTAESSAHSVQVYNYYVGVALMMLVGFGYLMTFLRWYGLGAVGFTMLITCISVEVAILAEPLFANGWEHKINVDVMSLLHGNFCAAACLISFGGVIGKLNPSQLLVLAFVEPIFYSMNNQLVLTTWLGIADVGGTISIHMFGAYFGLAVSAVHGKPVDTSKEKSSTVSDIFSFIGTTFLWLFWPSFVAGAIPAGTPEAETAITNTVLALIASTVMTFAVSPLLCDGVFRPVDLQNATLAGGVAIGAIANLDIKPIGALLVGSFAGALSTVGFCRVQEALLTKLQLHDSCGIHNLHGLPSILGGLASAIVPTIISDDNAGHPGKQLAGVAVTLVVAVTSGALSGFALKTLNDDARM…
augustus_masked-scaffold_1711-processed-gene-0.2-mRNA-1	Q2HJJ0	15.6415	MSNLALCLEGLGQQARALGQYKGALSILEDSLGPDHPSVACTLNNMALVLKADGKLAEAQPHCERSLQIREKVYGACHTEVAQSLSNLAVLHRLQGNYEEATRLLKRSIAIDEEKLGSEHPEIATGLNNLAVLLSAQGLHHEAAPLHRKAIALQEKALHAEHPKVTPSCALQTNHLSILAVQGKTEEALPLYQTCLELQEKLHSTESTKGAPLVSHLAETFTGLGKTEEADAMDLRAIHLQPDLEICPLPPNLSATDGSSGEGGIIRNSAASARAEIKVAEAEAAVGLAEASTENASNVAGSNLIVTPSPPSTDSSVISSGLDLVGENDPLETDRNSLER
augustus_masked-scaffold_20780-processed-gene-0.0-mRNA-1	Q9Z0X4	10.7176	LKREWVYGFACAGELSPVASPRRRARSLSEISFASNSVSSLKSVINLQTGWSSPNGSRCTTPSKEVSQFVDRFHRFQTLRCLSAQVDIFPAKADTSWLISWNFDALSVSDEEIFSHVLIMFDDLGLLSPSLVDPEALRNLLDLLALHYKDNPYHNFKHAADITHTVYRLIGACQSNLFLVQTAHPVAARFNNKAVLENLHVAALFELLSEHQEADVLRNLQEQDALVVRDMVSQAILHTDMAEHFNMVSKLDKIIGEGHKSKPSVSLMDRQHLLNLILHSSDVSNPCKPWEIAEKWSKRVFLEFFIQGDLERSLGLPVSPNMDRATTSRLQAQLKFIEFIVAPLFANVVHLLPSTSGLFQMLLQNYQQWVKLYEKELIADPNKEEDMKQDELGMLELHQ…
augustus_masked-scaffold_23424-processed-gene-0.0-mRNA-1	Q6NRH0	17.5295	MQEWETVPSMRTKRTGCAAVVQGQHVYVLGGFNGNCNLETVERLDIATGQWEAVPSMHTKRTGCAAVVQGQHVYVLGGHDGSRNLETVERLDTATGQWEAVPSMRTKRTGCAAVVQGQHVYVLGGRDGSRELETVERLDTATGQWEAVPSMRTKRAGCAAVVQGQHVYVLGGFNGSRDLETVEHLDTATGQWEAVPSMRNKRLECAAVVQGQHVYVLGGFDGSRVLETVECLDTATGQWEAVPSMRTKRFGCAAVVQGQHVYALGGQDGSRELEKVERLGTALGQWEAVPSMRTKRTGCAAVVQGQHVYVLGGFNGSRNLETVERLDTATGKWEAVPSMRTKRNGCAAVVQGQHVYVLGGSDGSHVLETVERLDTATGQWEAVPSMRTERYACAAVVQG…
augustus_masked-scaffold_25547-processed-gene-0.0-mRNA-1	O73888	10.3031	LTQLLTPQTNMPSYKLCYFDIRGLAECSRFLFAVAKQPYDDCRLSLTFGTPGDFSTIQRPEFDAAKASGELDASLGKVPYLEVDGKKIGQSKAIERYLARELGLMGSDSVEAAQVDQLTETIRDIKDAYTKAKATSGEEEKKEAIAKFFSEGLVNFVKLAEKSLPAGPGPWLVGNKVSYADISWFLFLASPKGYFDNEEGAKAAYADCPRVKAAIEATAAIPELVQYIAARKDTPF
augustus_masked-scaffold_2630-processed-gene-0.0-mRNA-1	O46432	14.8395	MCHLSCPKAFPWFVNMDKLIHYVNLDGRVNAFYSTPSMYTDAKHAANVTWTTKTDDWFPYCDGSATYDPSTARIDTNDGHAQWTGYFTSRAALKRNVRAASSLLQSCRQLGTPHRQGSCTLAPLFARAWLLQHAHASKDAWCPPPFEAAVAGSSLWEGLGLAQHHDAVSGTSKQHVADDYAVHLQRGSDACQASMAGALEQLSGAGQLVYCPKLNESICEATTLWTEGNISVVVYNPLGQERVEFLRIPIGASGGVSVIDATTFQCVEAQIVAESTGGRTLAVEAALPATGYSVYTLVAGAGPQCRAADTSERRLVSPSGSNSIQNAMLRVVVDPATNQLAALENKKIGKTVRMTQWWGYYIASDGHHQEARERLGQ
augustus_masked-scaffold_2668-processed-gene-0.0-mRNA-1	P46824	17.0423	LEAPVEMQRDLDEFPTIGITLMALREFMTQHKERIAEGLSTAQVCEELVKPATVAGKMSYAQLLQCRGERVSHATVFVSHAWRYVFAELADAVLTLEGTEVDSEDVFVWIDVFCVNQHKSNERDFTWWSTTFRQAVCDIGHTLVVLTPFHDPIPLTRAWCLFEIFSTVDTGAVLELRLPCAEEKSFTEALQRGKFDFNEFVAAVNLDRAEAWDLEDLRRIMEAVTAAGGVERLNEQVISVLREWLVTQGRQALKDVDVEYRATSKLINNLAELLKNQGKLGEAEPLYREALGGRRTKLGADHPDTLTSINNLASLLXXXXXXXTSINNLASLLKAKGKLGEAELLYREALGGRRTKLGADHSDALTSINNLAALLQAQGKLGEAELLYREALGGRRTKL…
augustus_masked-scaffold_29199-processed-gene-0.0-mRNA-1	G5ED84	15.7534	LVFSVQALAARCRVDRTSMSEIVGIVGMRHYMDVTTGWWEAVGSMGTKRFGCATVMHEQHIYAIGGHDGRAQLETVQRMDVTTGRWEAVGSMGTKRAKCAAVVHGQHIYAIGGHDGRAQLETVERMDVTTGRWEAVGSMGTTRFGCAAVVHGQHIYVIGGLNGFAELETVERMDVTTGRWEAVGSMGIKRFGCAAVVHGQHIFAICGHDGRTALETVERMDVTTGWWEAVGSMGTKREGCAAVVHGQHIYAIGGHDGRAQLETVERMDVTTGRWEAVGSMDTKRFGCAAVVHGQHIYAIGGHDGRAQLETVERMDVTT
augustus_masked-scaffold_34152-processed-gene-0.0-mRNA-1	B4L0G9	16.2158	MPTKRGGCSAVACDQHIFAIGGTDGSHFLETVEYLDTRTEQWEAVASMHTKRGSGAAVVHERSIYAFGGFDGCQSLQTVERLDVFKGQWEAVASMQTRRRTFAAVVHEQHIYAIGGGDNAGFRLETVERLNPDQGQWESVTNMHTKRRGCAAVVHGQYLYVIGGYNVGCRLSTVERLDTNIGQWEAVSSMETVREGCVAVVYGQRIYVIGGFDGKQYLETVECLDIRTGQWERVASMHDRRGNGAAVVHGQHIYAFGGWDGQQYLETVERLDTATGQWERVASMLNRRGSCAAVGFGKHIYLIGGCDQRCCLETAERLDTHTGTWETVASMNTKRRGCAAVVHGLYIYALGGFDGMQFLDTVERLDLSTGRWEFLPSSRIERRKSATVVHGRHIYAIGG…
augustus_masked-scaffold_3481-processed-gene-0.0-mRNA-1	Q05090	18.188	MEDGFGTVETPKLEALRQLLELTNALDVAETVQQRLLEETARDLGKEHSLYATQLEELAGLREKQGNVEGAEQLYRESVAVREVLITKLDRYRPRRDDRMTVPHANAMARSLTCLAHMMERHERYSSAQDSFEQSLATTLSSQKDDATEADGLGTGHVALPQPRATIHGARGLRTGAAIALSGARTLSGDEPGRNLLDVAYCTSSISRVMEMQGKQRASLPKCDSAIAEFEQALGDDHPQLAVQLNRKARLLQFLDPLETLEEVETLYRRSLAIKEGVYGLNDVRLSPELGCLAQLLRDVGKLDEAEVLWRRYVQIQERVVGPKSPDLAMALDNLASLLKLQVAALPASPALNVRGTQGLLGGWRALRVGLLSQARRLLTARTGALQRRCSPACLCQPV…
augustus_masked-scaffold_3574-processed-gene-0.2-mRNA-1	Q2M0J9	16.2904	MSGIEAKIGMKQSMDVTTGRWEAVSSMGTQRSGCAAVVHGQHIYAIGGHDGSRYLQTVERMDTSTGRWEAVSSMGTQRSGCAAVVHGQHIYVIGGHDGGARLETVERMDVTTGRWEVVGSMGTKRHGCAAVVYGQHIYAIGGRDGHVPLETVERMDVTTGRWEAVGSMGTKRKGCAAAMHGQHIYAIGGYGGHAHLKTVERMDITTGRWEVVGSMGTKXGYGGHAHLKTVERMDITTGRWEVVGSMGTKRYGCAAVVHGQHIYATGGYDAGALLETVERMDVTTGRWEAVSSMGTKRMGCAAVVHGQHIYAIGGRDGHASLETVERMDMPTGRWEAVGSMGTKREGCVAAMHGQHIYAIGGDAGGAPLDTVERMDMMTGRWVAVSSMGTKRRGCAAAVH…
augustus_masked-scaffold_4045-processed-gene-0.1-mRNA-1	Q6DFF6	13.7044	MDMVERQWEAVRSMCTNRHGCTAVVQGQYIYAIGGAENPSKFLETVERMDVATGQWEAVRSMCTKRCGCTAVVQGQYIYAIGGAENPSKFLETVERMDVATGQWEAVPSMCTKRYGFAAVVQGQYIYAIGGSDGIKLLETVERMNLETRQWEAVCSMGTKRYGCAAVVQGQYIYVMAGSNKSGGKHLYGNHLATVERMDVATGQWEVEASMCVKRCGCAAVVQGQHIYVIGGAENHAKYLETVEYMKVETGRWEALPSMGTKRYGCAAVVQGQHIYVIGGAEDSLGKFLQTVERMRVTTAGWEAVASMGTKRYGCAAVVQGQHVFAIGGFNDSCKHLETVECMDETERRWKAVASMRIKRHGCAAVVQGQHIYVIGGFNADCNYLKTVERMDMSAGKAV…
augustus_masked-scaffold_4926-processed-gene-0.2-mRNA-1	P51659	13.2127	LKPLPESANQKESILTMTTTIMIFPTEAAKELKSTTVFKLLGGAMPTKGPELVKKMNAVVAFKIDGQVFTVDLKNGSGSVTEGEAGKGKLNSQMAFMSGKLKVGGNMGLAMKLGPILKAAGEGLPKPKL
augustus_masked-scaffold_5471-processed-gene-0.0-mRNA-1	Q8X1T0	5.60068	MGEPIIMQVYDLSQNSAIAQLNKVTYELTGAGGLFHTAIEIYGMEYSFGYTENGTGVFGNLPTKCTMHTYKSAVTLGETKLSKLQVKEILQQLMVEYPGTSYDLLNRNCCSFCDDFSRRLGLEEGIPKWVHRFANIGASTVCAVETAVAKAKSFDEHHSISLRAKKSWSGVASAASAAVEKTKKFDSKHNISSTAAEQARKGYASLASGWKVFKQQVIEPLGPIINIDEDEDSDRPLPVPPPVSQPPPNPGPAVPEPTVNPTN
augustus_masked-scaffold_5904-processed-gene-0.0-mRNA-1	Q9SYL6	13.2455	MIGILSQPLYRPMPGVSYIASSYVKLVEMAGARAVPIIYTDTDEEIIRRYEMVNGLIFPGGAVGKHDASSWDKFEHVAHMLFTLALRDSLAGDPFPIHGVCMGLHMLMRYTTDAADVLYHGLDAKEHLTRLNFTSAAQKSRLLGGASGRAARLRARMAKDPPITIENHVSGVLLDTFLSDSNLSIAWTIVSTSRDRKKLEYISTVEATDLRVPFSGTQWHPEKNAFEWKMAAIPHSVPAVMVTQLVANRFVESARRSFHRPPTELDARKLNIWNTPPVYMSDLIRELDLIFVYGPRNGSRITYG
augustus_masked-scaffold_608-processed-gene-0.0-mRNA-1	Q8AYS8	6.05597	LVKKMDGVVALDAGAVPEELDQYEDEVEFRRALRKKLEQTALGFRVDVANAALSIITVGFYIWETSENPDEGSGRELYLWAVEIVCTFQFACNYLLKYYACDNRKNFVQEPHNIMDGITTLPLILEVIAFTIGHKELLMLCARVLRICRILRLYCITRYAESEITQQLNKFAYLLGSSIFMSAAFYNLFEKDSTKEDAYGVSKINFWDSLWVTFVTITTVGYGDLTPETWEGRMVCIVCIAYNFVVVPMELNNLSVLLAMKSPFARASFRARKPNEHVIVCGNVTFSSVSGFLQEFFHEDHGNTDMSVILLHPVTPKGDLLQLIKSGKYANQVKYIEGTPMDKVDLKRASATFAKGYFILSDKHRADPDMEDASNILRALYIKHNSSGANPSIGERETF…
augustus_masked-scaffold_6967-processed-gene-0.0-mRNA-1	Q05895	12.2621	LPTEPGSAAGTGGNSSADVTPGSANGTDASAGVTPDSSDGSEASADVTTDTADSSDGETEAVVPITCGNAPCYPGVLCTDVNVTTGVFVCGNCPEGYADVDPSSPGIDCADVDECSDPTLANGGCDAATACTNTVGGRVCSDCPAGYLGDGESGCRPQGASCAEDNGGCDALTTCTEVEGEAAACSECPPGYAGTGATACTDLDGCAAVPCFPGTVCADLAAPGAGFTCGECPAGFWGDGVNCEQNLCLGAEPPCSELVSCTSTPGGGFTCSACPSGYDGDGTTCDDVDECARSDNGGCAVQTVCTNVPGGRTCGECPAAYLGSGYTQCIPSSTCDIDNGGCDTLTVCTDTESGAPTCGDCPTGYTGTGSTGYAPALPRHARSRSSHPAWCVDVDGCAE…
augustus_masked-scaffold_8612-processed-gene-0.1-mRNA-1	Q92834	7.79471	LQESLAMFPYAAGYNDKGELGDGTDEFRSSPVHAETPFGVNEEESHVYPSSQHSFFMLSANQYLIHQSALLLSAKTHWRTYLPLVPLIVHTAMARVLVIGTPCVRACDATQDWPASCPFPAVPLGHSPRYSPRWSLSTASHYGFWVTSQVYASGYNNYGQLGDGTNTDRLAPAQVLKDLEIRHISVGGFHSLFCTTEGHVYATGQNNKGQLGLVSDIKDTSTPVSPTPSL
augustus_masked-scaffold_8959-processed-gene-0.1-mRNA-1	Q39565	38.9027	LIELINGELTKGDRKKIVTLCTIDVHARDVVQRMIDERVEVASQFQWQSQLRYSQNEKTKKMMINICDAEIEYQNEYVGNCGCLVITPLTDRCYITLTQAQRLYLGGAPAGPAGTGKTESVKDLSRALGIIVYVFNCSDQMDFRVMGQIYKGLAQTGAWGCFDEFNRIPVSVLSVCSTQYKTVLDAIRAGKERFNFEEIEITLRPTVMAFITMNPGYPGRAELPESLKALFRPVSMCVPDLIIICEIMLMAEGFMIAKLLARKFVILYKLCEDLLSKSAHYDWKLRAIKTTLYVAGGMKRDQPHLTEDKVLLQALRDFNLGKLTSDDTGIFVGLLNDLFPKLMELVPRRVNKVFEDEITKASMQKSLQPEDMFCLKITQLREIFEVRWSVFLLGPAGSG…
augustus_masked-scaffold_9254-processed-gene-0.1-mRNA-1	P41210	6.41199	MVQKKSLQGGSKGGASTSKGKSGAKGSSKYSKKEVLELLQIFSEHDKDGGGEVGIQELTASMGSGNLASQAESMFKKLDKDGDGNVTFREYLKLYYPLASNAEFEQMMSWAYPKVERPVTPEKTLSSEQLEEIKQIFVMYDVDGNGVLDRPELVEAMVGVGYDEDEIEDLFEEYDKDGTNAVDFDEFCDMLKSAYL
maker-scaffold_1003-augustus-gene-0.15-mRNA-1	P46436	8.92415	MAYTLKYFGIPALGEPIRLVLHLGGLDWKDERMQFADWGPIKPTTKWGQCPLLTTPDGKEMTQSKAILRYLSKIVEVEGNKLYPDDALAAFEVDEMIDVFEDLRLKLVPTFKISDPEEKSAARAALFAAEGECTMLLQKIEKFCGEKFVVAGQLTMADIWVYFFLNFLRSGFWDGLPVDYLGAYPKLTAVVDNVAALPQVKEYYAGAEASKGPMYKVFDP
maker-scaffold_10064-snap-gene-0.5-mRNA-1	Q8MLZ3	18.0267	LEDFAVPQFGATFLGTSHGFDANGTTTGFVLWMGGRGIMVDPPPNSGAILHTQGIPARMIDAIILTHCHADHDAGTFQKILQEHRVTVLATETIMSSFLRKYSALCDLDEDLMNSLFNFQPVTQDQPVKIHGGQIRFFYTLHAIPCCAFQAEFGGKKLIYSGDTCYIPERINAMHEKGVINAGRRDQLINFDFTSDVILHEAGVPPLHTPATELAKLPEDVKERLYCVHVGVANFPFDSGLKIASCGTENTVVIPVDQTIETNGVDNSSIEMLDLIGSLDIFRDLPVSKARDIFQSVKHETYGKGADILKIGDAGKKFFIIEKGHVLVRSTSSSGQAVERFYGIGDYFGEISLMTGVQHQSSYSARTDVQCLTLDKLEFMKLIRGTDIQRRIKSIDNSV…
maker-scaffold_1016-augustus-gene-0.11-mRNA-1	Q6H595	20.8452	LHFPHVADTSRMEFPELETHCSLPSCQQVDFLPFQCDCCHNVYCLEHRKYSAHSCSKSGNKDCQVLVCPLCAKAVKLVPGEDPNITFENHTRTGCDQTNYRRVTEKPRCPVQGCKEKLTFSNCHTCKDCRVKVCLKHRFPTDHTCAKLTPPAKSQFLDSFTRRQGVGTTASSSSGTSTASTATAHRQAAAASQGTVPRRPSAPQPRVQYPAHEPTYNPVHPPSANSRARPLGTEGEVCPHCSATFDDVVALISHVESYHPSTSGHQQRSTPQSGAREVCPQCGLSFQDITALISHVEQRHGQPGLTVR
maker-scaffold_10674-snap-gene-0.7-mRNA-1	Q5RGL7	5.08481	MRERVQDPSAAEVDACSHLLFKPYDGAGLFTLICMANHSCLPNTEVRYISPGTQAARASLVALRDIAQGNEIYHSYIDEGLETQERKDALLSYGFQCGCEKCMASS
maker-scaffold_10746-snap-gene-0.7-mRNA-1	Q54KN4	9.90182	LLSNQHSHILAMTRVKGGPFETTILVLLFAVAASGQLTIHLVPHSHCDLGYKKTIDGYYQSEIQSLCSRLHTWMLDKRVPSSLKSNMQRLVASGMVEVVDGGWSMHDDAITLVDQQLQNLRHGHAALLEHFGPDALPRHGWHIDPFGPTVMDATLYAFGGYEGVVLNRMNSAIKGRLQQ
maker-scaffold_10814-augustus-gene-0.4-mRNA-1	P17970	9.9295	MTSPTIHPIDSMTEENVGGEVKKRLLLRETRLYLDKWWHKWWPESLGREYRTPMGLLLNDPESSRLASTLSNVLALLIISSVVVLTLQTVKGYENGWHPVERFFNYLFTLEILVRVRYQYDHPVGCIFDMYFYVDVLAVLPFWLDELGQTAGDGPLNVLKALRMLRLLKASRHFMGTITLVQTISQSTKPLIVPIFFLCCAVLVFASLIFYIEEEAAKATGVTSAFQSIPQASWFMMVTMTTVGYGDISPNTSLGKFVCLFAMFFGVLFLSMPLAIMGKNYCMVWQDRYKYRAGTKLQDRMCSEGVTRESINNIFQKLDVDGNGSLSFKEFKGSLRALHVKMTHKVLQQLWGCIDYDQSGEVDIKEFVELMFTGISDPDVEDHPEDDLDNPDTPTQKYQ…
maker-scaffold_10916-snap-gene-0.5-mRNA-1	A4Q9F4	10.2489	MPKPIQVNTVAARSATSVIQYCLTLRPKEFVEQRENATKGRIVWSFDSSDFENLSKVKESQCVSRVPGFSEACHKVDLVRALRDMADKDSSDDEEDSTEPANDKQEEENTFWPKTWIVPEETKDILKKLKRKSMRKAGSRKTYIFKPDAASQGDGISLLQKPEDLKRLVEGLGLGCDAVVQEYVDKPLLLDNSKFDLRLYVLVLGSGCSPRVFVCREGLARVCVQEYEAPAPKNLHKVGTHLTNYSINSKDAGFDRSADGNKRLMSTVLAKLAEEGSINAEALWKQMLESIAITVQAMAENATGSAEESSEESDSGNDEDSGSDGSGAEPSKKFFHVLGFDLILDGDGWPVLLEVNARPSLKIDSVYPLEQPSVAELRARAEERRRRAELKDPPTKLKV…
maker-scaffold_1121-snap-gene-0.11-mRNA-1	Q8WXX0	17.3443	LRTEAEGKVRFYLYVEQQAAEDLGVLPKVNEDFSYLLEEAAAYFRQQSVRAVRTRLLEEVRDSYYRAIKTAIFNYLLRDPSIRQRVAMLRLPIRADGLPEKDPVPELAVTVTGAEGQMYMGGDTYPRMVDWAQGALFLAVEEAWRTLVQMQGRWIDLPITRDPEDWPMMVDNFMELQHGHLVLSSEHLKMWLLDANAVSSLGTKLDYAFEVLAGREVDADAEALKLSDPLRPFGQRLAECRRLLRLQMRDQLHFLLYSSVRETTEFFESFVQTTCEEDDDEVLDAVYTSLSRNTHNGVSGVAWATALYVLDLEVSTTSSDFIYSPSLDNVASAVRETFQGILDLSFELQDLLCPREDGGAWDLPPLLCLPANDPVIVDARARLEAVLEQSLKGPNSLVQ…
maker-scaffold_116-snap-gene-0.28-mRNA-1	Q9SMH5	20.3635	LREIFTTLEREGFSAESQATWRLHWDFQIYKVLQTQYERGLECLNETLPQMEVKLVFKQKRLQFEPPLEEIRTQHFKQIKGFLNLPLTHKGVSEQSQAAGFFRHMVDKNGANVAKVYERAEMLFARLAEEQKKLTDWVALGTVDLDEFCDQNLDEVADWENNFRMLKLASKDAEKLPTEAKVDCYQVNMMPAKTAVEEQLKRLQESLTNSLKRKAQIEKEEVEAFINEGKGTLEAEATSVEEIGKARAGAKNLVGAISRVMQLRRKVDEKNKLLRSVLGSNAQQGVVDMSALSNEWDNFTTKLQQHESHLDEQKNQLKVQVDKRVADFSTKLDSFASRWHELKPKGIPQGDPQLVISKIEDDYRIYEELKEEMEKIRSDCEHFSMDVPDMLAIEEVGQD…
maker-scaffold_11740-snap-gene-0.4-mRNA-1	Q9H0B6	12.5011	MGEERAQSAIANETIFTSQAEVTGDGKSESFWKSSSKHKTTPFISDIDVDDETEVEMLSPGTEDDRMDFPISSGAAQPVLSPPAFNTTNMTEQWEELHGPGVQSQHYEDDFEEVVEISMMASRPGSAAIGLSSSVNGMSAIRGLHGGDSLRQQASRPGTGNSSGGSWAQVSSRPGSAARQPAEVTKPRGGHGEASTKSRPSRPGSQSLTLGKKGGIAMLGQADLKKAFQISQSALQLQKQGQYQEAAALQLQVLEIRETVLGPEHLEVASTLNNLGGVLDQQGKHEEALEVFQEMDRAMSMMREVLASQIRMHGEEHPSIATVYSNMAECYRMQYEHEEAVPLCRRSLEILLKSAGMENQHTANALNNLAETLRVLGRTDEAKAFHQQALAVRVKVLGT…
maker-scaffold_11788-augustus-gene-0.4-mRNA-1	Q2TBQ9	19.6647	MGRIVKDLADIKASKGPSNSVSVLCKVLKPEETVLVKDAPTCKVCLEGHSFAHGRLVSPCACRGTAKYIHENCLKQWHTSLGKRATLHCPTCQQPYYGEVAVQLAQLSLARAKNMEPMVFPTDLGDMHSKENVSKKLEVAKAMSCLATLLKSQGRYKEAKPMYEEALQIDLLLLGNEHPNVATDLNNLALLLTEEGKFCLAAPLFEQALAIYKSAFGESHPHVATALNNLASFKSDQGRFLEAEQLYRQSYKIDLVHYGPKHTEVATDINNLADLLTSRGRYKEAEALYLEALDIYEQVHGSDHPYAAVALNNLAVLYSTTGRHEEEEVIYPRILSIQMKMCGRNHPDVARTLNNRGGMYQAQGKFHHAEREFLSALEIRLKLLGPDPHPDIGTSLNNL…
maker-scaffold_1181-snap-gene-0.7-mRNA-1	F4J5S1	12.4992	MFESARVAEQSIPTHNDVWEHEHNKIQGKKKHRKKHKASDVDELALKNGSAVTLVLPEGKSLELKAVSTDTLADVRLMLAELVRGSDLRDAQKLTLLKPTVLRLERKAYPDAAAAEENVRRLLELLACTTELGSKGWETWGKSWGGPVAPNAGGKKAKKAELGGKRAQPTASAEHLQFVNDAIKRAGCDGGGLCKPPQLGSYHSFMAIGVTPPLKTVRRMPAGHWSGGKALPGEFFCLEVVDGSGALVEVSCMEEGFKAKAGEGFGEAAASMVHLLQQSSSHFRTAYDHLKRSLMRRNPFGNLPAGLRANMWLALPSAAASPQDPPPMPSEDPAWGGLSAGWKMAGCKRNWAAEFRECAAMPGASTAERVTRDRRLFLLHSSFMAAALQLVASDVGRHA…
maker-scaffold_11997-snap-gene-0.3-mRNA-1	Q3U2J5	8.02799	MTDKPKKFSKARWGILRDTLLEQRSSAHKHSGVTRRPTGAFGLVKTEVVVTSEVDKNSHLIDYVYDNIEVRLRQRKDDAFVLDDFKISNEHKIDNTGVICLWPAEEALTHFCVKNSHIFRDKRVLELGAGVGLAGIALAAMGIAKEVVLTDGNPTCVDVLQENLERNNAKYGRTMTRCEAADDESAQR
maker-scaffold_12136-snap-gene-0.3-mRNA-1	P0C870	14.9807	LYQNDKEIDEQRDGIQQGLELSDGNLEGTGGRHASHHIMCEPNFDALSSEVRELSISTLVPRLNAPPDPLTFVREYVSQNRPFIVEAGVQHWPALSHWDMPYLLRKSLVPISINGSRRGDAVVETPSGDFFVTPEERAMPFKAFVELLHASRSDPTHGVPYVQHQNGSFISEFSELLEDADEELSWASEALALQPDAVNIWIGDERAENLYAVVAGQKHFTLLPPVECHRVYYTSYPAASYRQDEGTREFSITPEEPTREVSWIPVDPHPAADRVEAERARFPKFFHGAPSMWYHYVRQTPDPDMGVTIAINFWYDMAFDFRFACFGFLERLVADCNKNQIANVANLEEDAGPRESSFDG
maker-scaffold_12289-snap-gene-0.4-mRNA-1	Q5ZI11	5.35799	EIQPDGHAHSQGSTGRDVYVAECVRLSILPQFAVEQCLSTHKLMGAYKLGPYGGLALARAMAHNTFITIVNLRDCSIGDAAAVELCKGLANNPLVTELNLANNGLTVRAGEALGVLLGRDCKDKKEQGHLPPIQSLTLDQNKHLHHGLKPVLEAVVHNRYLKTLSLNETGMRDPVGCGLMEVLTEMKGRRFLTKLSLAWNEMTVAWRGVMLGLANNHTLKKLDISNNGLGDTYGILLAQSLASNVSLEVLDVGGCRFGKETFRALAATFVEHNTTLQMVVLGVSDGNELLKAMDCSGSLLRLGLRVEKSGDNAGDELWDVLLNEKHYNMKHPTVMEHTPRYGEYPCIDAVTGVSLGITTPKRHPYTSGWRPVSRATPQGAREVLDPGVHIREDDIKELG…
maker-scaffold_1230-snap-gene-0.19-mRNA-1	Q63170	27.206	LLLEATGWGDVGCTGKLHKFLRMVKLMMEDSLRFLVENSLIRFTEFIESHCMMEVTITSTNETWSQAWNQWQAERGVRRIQLLLVELHFDQEGPGALFKYTTPLESLVAQSVAMFDYGITCSQMVPELEPLIMEKLFWSGNRVLNSVHLMEEQVGKLRTRIGQAMEHAVKGLRRYLGMYEPHLQLLRTDVANYAETLQKRRLTLEELVDEVRVQSKHLEHLEEVIPEFICVGPFLVNVKKLHDYLIDKKRNMMLTRYNFLIDCMPTDDLPQLTNEQVNRMTESAVNTKPVLDKFMDTTHLIQAREFLAAIPRAIVSDACKQYEDIHSTLRKRTTCIEEVAERRKMIEVLPETLSGLKAQASSTTMYYTALETVMHNLSDQDFTLLWTMLSWPAKVEKRF…
maker-scaffold_1230-snap-gene-0.20-mRNA-1	Q63164	23.9171	MDQRDIEFYKRIFDSNDAHLKPLHKPWNEKLNHFHRILFMRQARATPPPCLPSSAPPSELGRGRPGSPLRTSADKRAPHVIPATQEFITANLGKAFIEPPPFDLKMCFQDSAPLTPLTFVLSAGADPMADLIKLAEEMRFNKKFEKVSLGQGQGPKAERLLTQGTERGLWVCLQNCHLSTSWMPTLEQILQSLNASQVHKDFRLWLTAMPSPDFPVSILQNSIKMTLEPPSGLKANMLRSYSRVTDNTLAATQQPEAWRKLMFSISLFHAVIQEFPVVPAPEIFGLHQNAEITGARNETFELFATVLSMQPRSSREGGNNGVSQRESQLLETCRDITSKVPAEFDVEVIGEKFPTTYSESMNTVLTQECIRFNSLLQVMKSTLKDSALALRGQVVMSPE…
maker-scaffold_1260-snap-gene-0.6-mRNA-1	Q6ZR08	20.0902	MPSDESGQPNPLAGRLYVKPKAPNTGFKVPGPTSGSPRAGRASGVLKPRADVGRSRTLEPLAKKAKPSIFMEQGRGEDYMREKTPPLPAKQLPSIGTDASKGVALRGSHDEPFPMDAAHHGVPASPDNWEPPSDGTAYIGLAYALRQYPNSTEFVYLRRLDKDSTSYNPYALDVVPFAAVDPNDFYTMSVRGVTHYVNGGSADFTNLDQWEREYQLFNAMCTLNVFKRYRAWKGFSLWRKAVRRGKIGRVQKLLKKNLFLLNDVFQTSLLCTRSLCFNLSQVRLHRVSSTTTYTLPDFCGAQDDQRAMVKQELQTFSEETVETVSTACTRALELLEERLNGFYTKENEGDPTATMMHSPRSSSITASVPGKAGGKDANNYSYTIAAARRSEQRKLLCFV…
maker-scaffold_1282-snap-gene-0.11-mRNA-1	Q6EMB2	22.8723	MASKDPEKASEPRASIPRWESKKLKNGLVQQYIPNPLLLNGCKSDLRIYVAVTCYNPLRVYIYPEGLVRITTKAYKPIRKNSVIRSRFMHLTNYSVNKRSKDFVKNTDVDEDGVGNKWSLTALWQYLRDEGHSQEKVDQVWENIKNTIGKTIIAADTHINTQLNTRCSFPNACYELFGVDIMLDSTLKPWLIEVNTSPDLSPSSPMDKRIKGEVLTWLFHMLRFVPVDKKEIEQQEEDSKQSQLLYGRRASTNGQAGPAQPGMPLPPVSSARTRLHNSAELPWWTSLTEVDLEMIKTSQDEYNSCGPYQRVIPSEDPYLLPFFEVQRRFNNILHQWVKVAANPPRELAIALRMRSAESCTPYFQNMKPRGLPISNAHSSTSSSVSHWNAIRSATPPLGT…
maker-scaffold_12846-snap-gene-0.3-mRNA-1	O75343	19.9534	MEIMLECWNKNPNRRPSFKEITERLGEVETSMKHTLAKINRHSTLLHDILPPHVAAQLAEGKKVEPESFDCVTIFFSDIVGFTNISQALDPRKVMEMLDRLYAEFDSLAQAHGVYKVETIGDAYMCVANLAEKQVDHAVRIALFARDAIKAAATVQVSEDMPEMGVVNIRVGFHSGPVIASVVGRKNPRYCLFGDTVNTASRMESNSKASYGSWPAHQEMQAHFECLRAGRIHLSSSAASQLQAQNEALGECLKSRGLRTIKGKGEMETFWLREDTEDFPDDSDEELPSITEVQSAGTREQEGGLESLESFALESSFRLLRDVIIEDEMDDISEVVVDIPASNSDPWPSLGKYLRWKTEVVPNRRIRLKSAEDTVPESISPPNTRHATMQKSLMRSFSI…
maker-scaffold_131-snap-gene-0.27-mRNA-1	Q3V0Q1	32.3834	EAAPAAATAAPADAPAEAAPAVEAAAPAAPEKVASPSPEELSADDVMGDMFDDDEDDELMMPLFEINLTVKEGKVEFAPTLDALKSTVLGIFDDIFTAVTGIEDIRTKVARRQAVHGLVDGNKGSVDSMLQYYGDIKIVASGETQVKEARAYILKVLETNMVGPQALADSYNAFKELMMVDPDEYIEDWKCAFHSTDETHREIQRLQALADAVEAQSSNQVAFKMILVSCYPIKATLLDMALHLRTRLLQQLAFATHDQNLFICERYSDIQERLQTEATNAEELDALKKYTTESQNELRLLEGGIDHSAAVFEVLHESDFEIADESSAMLWRTAYWPQIMTTVVRESEQRQQQGRVRFMDELRRDQSQLFDDIEAIGQMVDQFAEYGDVDAVEERLVYV…
maker-scaffold_13119-snap-gene-0.6-mRNA-1	Q9C0G6	39.4078	LSVVAQQLLTIQNALKAGVSRFMFEGREIRLINTCGVFITMNPGYAGRTELPDNLKMGELYGEYNLLTNEWTDGLGSTLIRQSVADTTEDRKWVVFDGPVDAIWIENMNTVLDDNCTLCLPNGERIKLNGTTMRMLFEVQDLAVASPATVSRCGMVYVPPEEMGWQPYARSWLDAQITPLKIAPEMVTYLWQLFEDHVDRGINFVREKCKESIPSVNINLVTSLTFLLQSLLAPGKGVDFTKPAELVQNLVNNIFSFSFIWGIGGNINLESQALFRPMSMMVPDYALVAEVMLFAEGFSDAKTLSRKMVKLYKLSSEQLSQQDHYDFGMRALKSVLVMAGSLKRSDTHLSEAVVLIRAMRDSNLPKFLSDDADLFSAIITDLFPGEQVPEQDYGELAHA…
maker-scaffold_13119-snap-gene-0.7-mRNA-1	Q9C0G6	35.1184	MGTSLRRLAKMALNKYVETPRTEWVLQHPAQMVVTISQIYWCQQMEDRLKSSETHAALSEFLETNVAQLAELTKLVVGELLPLERRIIVPLITVDVHARDIVEQLMADGVGSTNDFGWLMQLRFYWDEVNDEVTIKQVNAQFQYGYEYLGAQPRLVVTPMTDRCYMTLTGALHMNLGGSPAGPAGTGKTETTKDLGKALGVQCVVFNCGDNLDFKFMGKFFSGLAQAGAWACFDEFNRIDIEARSPAPSPSSRRPPHPTARRPSSASLRCSSNRFVAA
maker-scaffold_13328-snap-gene-0.12-mRNA-1	Q14416	7.1239	LSVCDDFPEGWVDIEGDDCIAYTSNWCTVDGEETEALGGTLEDYAVDNVTAAQACCGCGGGVPVFRMGILLGLYSQDGRRLSLSRSSSLAGVTMAINDINNDTHVLPGLQVLFSFKDSKCDETYANSAALELQEWGAQVVVGTGCSGASRAAQTVLEHYSIPQISGSATSTSLSSSTDSTSGQDPYPWFMRTIPSGDLQARAMADLVHYYNWTRVVTIAVENDYGLHGIEAFHEAAHVGTWSTEAGYQECGMESQQEQECHAVVWSSGGKQILMTSYVQVGLMTDIYYMVDEGNGKVTWSSWSTIEGFLLAVREINQNLSMIPGAQLVFALKDSKCDETSAKSAALELQEWGAQVVVGPDCSGEARASQTVLEHYSIPQISGSASSASLSSSTDSTSGQ…
maker-scaffold_13354-snap-gene-0.4-mRNA-1	Q964D8	38.5536	MGSADGSLCGFSSVEAILEKYIPEEELGEVKRVMYGCNMGAPVPPLEVPANIQEQASSNDFEIQAYKMTAASEQLRPPRIVKIGLIQNKVVLPSTAPFKEQRQAIFDRIRLLLDAAGEAGVKIACLQEAWPMPFAFCTREKHWLEFAESAETGESVKFCQELAKKHGMVVVSPILERDEAHGATIWNTAVVIGNNGNVIGKHRKNHIPRVGDFNESTYYM
maker-scaffold_13598-snap-gene-0.6-mRNA-1	Q9Z0S1	8.88108	MPGCAVGSAVGGLAVVAQVLSAAISLSELGGAVAREVYAKGDLRTVNKDADVAEGFDPQTEADRQVEELVVGSLRRLFPGLSVIGEEGMREFNQAAVPSPWCDEVAAWELSPVRYSEASPQPPTWRYALLHDSSNVTAEVRPRGGSSGGVVAQELLKARLEDLTVWVDPLDGTREFVEGIPEAVTVLIGIAHRGSPVAGVIHRPWGLPSTNVDHSRHMTHGQGQTVWGALGIGVWGLRGGRGKGTAMCLPSATCNVLRVATSRSHKTAASSRAVEKASAYLRKKTAAEFGNTVQPAEEFPHGGAGNKVLKVLEDEVDVWLFASGGTKRWDSCAGEALLRSVGGFLVSYDGGRMKGSEAVGDVAE
maker-scaffold_13763-snap-gene-0.4-mRNA-1	Q7RTR2	8.28156	LRGGNGRIPPIYAGLQLEYLKEDLRGDRSGREVYIEECRKQGIVPQSRVLEQIGLPEACFANLLLGHKGGIAVAKCLEQNSITQSLIMSGSGLTPRGTLPVVAALGCNTTLTRIDLSKNILDVAAMETLANAVDPSRHPCQAVQEIVLDRCTLEDRGVCMLMKAMGRHQKLLTLVMSGNAISDSSCHAIGNMLTTNTTLTHLDLSWNNIKANGSMALAQGLTHNKTLLQMNLAWNGLETHGGVAMGQMMHVNCGLTMLDLSATRVTPEAIMVLSEGIKQNTTLLNLQLNDNPLGYDGGRHLMQALQENDVLEVLGLQGVSFSKGTAAGLANFNSNNPDGEYTLNLADPVQRAVAAQLCALETKHPGSWRRFQLNGRSMQFSGQGSMSFASLDFPTSLPT…
maker-scaffold_13976-snap-gene-0.4-mRNA-1	F4I2J8	43.4787	MGKEKRKSRKKSKTSKREVSSSDSSDDSSTDEEELKERKRQKAEKKARKLGKRLQSETIAGYSNESNPFGDTNLTERFVWHKKLEKQINDGMDIKELGLRAERKRQENRMKEIQSVKKRREERELEKAQAEEEALLLNRERAAAEAADLEKKEEEFHLQQAKERSIIRVKEGRAKPIDVLSKNLNAEPKEFDLHSDEPHHIFAGLTYKEIQALKLDIRMHLELDIDSNLHQTFWHSLMVVCDHEENEIRRRDEADRARMRGEEPPVHHFEAGLHKTVDDDVKKMFENKTVTELQDMDDEIQDVIDRGGGDVEYWDAVSKRLKVYKARAQLHEIHSKLRVDAQEQELGGPPRGNDDDDPMAGLAETEKEASQWRELSPRGAGEPEPEPEPEAGSLSPTLY…
maker-scaffold_14387-snap-gene-0.6-mRNA-1	P49605	9.3422	MGVATWRLQEAAMLREREDLLSQLEEKENALAQQAFLMRKMKMKIRDLRGSSSCSNPGWARLRSVIIPNPMRMEEDGHDDPAAPKSHRAASLGSKSRKVTGMLPKEEEGPSATDLFRQVIMSLRHVDIPEAESNRQSYRSDAVNVSKMHFMHSLVKIRNRAQYGTVEEEEEAEEEPPSEHYSFPRPLADLHVAGEKTPWRKLGKSVSEENRPDRMAGQTGAGQVPLGSSPRNPGEVQLSPLLLREQAISESGTPVATSSESLLQTRLARTRSADNGEMSKTPRQSYLSRSMSMGTRDTLSKDEDCIHQEPPAELLLRGRASASVAHTQVAPHEAPTVNEESGYMKTEEDVQIIRDAMQNSVLLQNVPCDLVDQMVKSAQAVEYTLGTTVMQKGDVGEFF…
maker-scaffold_14476-snap-gene-0.5-mRNA-1	A1DHK2	6.79542	MGTTTTKLAVLVLLGAVFPYIPSASACNADEVELTITMITKWYGNEITWSLETDSGVSAQGGSYANFIQETTTECVSNQETLTLKMKDSYGDGWNGGSITIQGPASCDLFVSTSGDKGYWDSSTVSGIDPSVCSGEGGSSDDACSATMTKLEVIFNTGTSASDTNWQIVTDSGDVVLESGSGTLSDSTSYAWSLCVEPGKVMELKYDGNLNGGDIQVKTGGIVVTDSTSLISFVTCSEDMSGQSFLEASNSPNGNLDGMYQPCGYTSVSGANYPIYIRVGTGSGGTWGNDFYFYASEKYNGYWLIGLNQYNTEYYGYIYEPGKTPTQFTTSWYGSSAVGIEFDEPSTTPASSPPLPLPSPPSPPPPSPPPPSPXPPSSPPPPSPSPPPASPPPSSTPVP…
maker-scaffold_14703-snap-gene-0.3-mRNA-1	Q05090	14.3836	MQLAKQSLGENHPDMALLLDHQGRLYYSNGSYSQAREYFEHGRVMRESSARSGHPDVAASLSNIALCYEGLGEQAQALVQYRHALELLEKSYGEDHPSVAVIFNNMSLDEGNLEEARRYCERGLEIREKVYGPCHTEVAQSLSNLAVLSRLQGNFEEATRLLKRSLAIDEEKFGSEHPEVATGLNNLAVLLSAQGLYQEADPLHRKALAIQQKALHAEHPKVARRMSNLAGTCAGDGGFEEARPLYFKAIALQQKALGSLHPDLGVPFMNLAAMLVVQGKSDEALPMYETCQELNEKLHGRESNKVAPVISHLAENLASLGQKEASDAMDLRSIQLQPTLEICPLPPIPLAANNDDPADDATAQTQEAHESLADDRVEAPAQMEASISAVPDEK
maker-scaffold_14813-snap-gene-0.3-mRNA-1	P22105	11.6449	MNNLGQRLSENQRTVKLALSFSLLVVFLLGTLAFELPRPPNVVMALELSTATKRDKLINSFETAMPVTNVSGTINVVQASRVPSAELSETFDVNVSAMAMPVTNVSGTINVVQASRVPFAELYETFDVNVSAKTTRSKRHKFLNTSVAQTPRSLPPPTPYQETSDRLRNRPPSTPYQETSDSPPTTTFWRTPDRPPNSPPGGFHVEGGTSGGSGSSTCPAGCAERGTCHVEYGRCDCPLGWGGVACSELLTPACHVAPHYVLPCSKQRLPYPCECKLQCEALASSTGSTFPGPCLDVSNATEGMAAVMMRPQELPQMEVTRMRLFPLSADSRRRIADLRPLDECPGNCSFHGWCAGVKGRQQCACFFGRRGKICELDSLVYCPSACSGRGRCKRGFCHC…
maker-scaffold_14911-augustus-gene-0.3-mRNA-1	O70628	13.6566	MVSSNGELDRPKRRSSFSTVEAMISQSPTKTFPAYDYPAEPYEQWDFDVLQIPKEELSKVIINMFKHLNLLSAFNIAERTLYTFVEEIRLKYLLNPYHNFVHAVDVTQMMFVLLTHGNAKQFFTHLDTLILMTAAVCHDVEHPGVNQAFLAAIKDPRVAKYGNSSVLEKHHLGVTFALLADPRTDVFAGLSVAQAEEARKSLRNIVLATDMARHKEISETFQRRLDVPEPLSCNSEEDRVLLSQMIMKCADLGNVTRSWKVGSPWCTFLAEEFSRQGDQEEQHGLPVTPMMDRRLIDVRKQSAGFIGFMALPMFELAARWLPELGMHVVPAIRANVDLWKSMLPPPEDPAAGEGCLHGFEHSTPIDFV
maker-scaffold_14945-augustus-gene-0.2-mRNA-1	Q9R053	8.13701	LRTKSNQMAAVVINALKRKFERQQAREDAKEEEEARARVFSPGTGGDHPGNKVAPTGNPNQAPAENSPASHSKTNDNGDASGESKENEGVTPVTKKRKMTKFLAVQIEVYKWYNSPFIQICVAILILINFIVNAAEAQVLSEDNPIFKGFETFFTVIFTVELVVNMFAHWPTMFWESGWNWFDFLVVSISLMSLLLEGLPGISTLRLMRAFRVFRLFKRLASLRKIIKALENAIPGCSNAFSIVILVNAIYSILGVEFFSEAEPGFFGTFASAMLTMFQVMTGDSWAQSIARPIIDVYPVASIFFVSYILVANIMLVNVVIAVLLEKMVDGGDDEDESDEPPPLPDCFLVDPDTDDEEEQEVTSDSEKRKSAYRASAEFASQGTQNGNQDSHDQVKSSQ…
maker-scaffold_15008-snap-gene-0.7-mRNA-1	Q9H0B6	15.9485	MFRQSAKHLRCRSNAVEDVNAKVTAAEEYVLGITLGELQRFVTEIQEQLRQGWSTADVCEHVVKPITADAKCSYVQLVAARGGRVGTATVFVSHAWRYTFAEFAEAVLTLQCTEERPEEVFVWIDVFSVNQHKSDERDFTWWSTTFKETVRDIGRTLVVLAPFHDPVPLTRAWCLFEIFCTMDTGALLDLRLSSKEEVAFRVQLCNGEYDFNEWVAKVNLERAEAWDPQDRAKIMQAVMESGGVGRLNEVVIGALREWLTAQGRRALYDTAEDDRATPGLILNLANLLIAQGKLDEAALLRREALEGMRGMRVKLSADHLQTLDALINIAALSLETQGKNHGEAEPLFREVLEGRRAKLGADHPDTLDAMYNLAVLLTRLGKLSEAEPLYREALEGRRA…
maker-scaffold_15219-snap-gene-0.10-mRNA-1	B1ZGG2	10.5376	LPAAQADPGCLSAEATHEVEGVVLSSGERIRASTVVITTGTFLRGVIHVGSTTRPAGRMPDPSKASCTADATAGAAAGTLARTLDAIGF
maker-scaffold_15238-snap-gene-0.3-mRNA-1	Q6PD24	5.36039	LIYESSQLTDDYGVSGSMIEELISTATPALRVEQAIVSTAAEEFFDSESWLDESSGGFSDSQPEREPAAEFFLTENAESEDAFFDSERDIVDCEPDPEVPSAPRTGPQHEPLLEVPPTLGVEETIEVTTHDVRHIVTSPDVGTRVVVTDKADPSLKDPSQQDRKPCSEAADPSQEKTPDYSPEMLEKITVLEGKFPLHRAAYYNDYIELDVMFKRAEEEEKTSFDFCGNTVLHVAILRENIETIEILLGLGFPIDCKNRLGWRPLEEAIRTRNHGVVKAVHKILVDRGQQSFKAKKPKLLAALRSMPDFHVKVNWQFGSMLLSPLLKKFAPDDTYSIWKKGTSFRMDGTLMGMNEDEESQSMFNLWKRGHFSLLFSGENDASKFLMVDHEKKKAVDALV…
maker-scaffold_15255-snap-gene-0.3-mRNA-1	Q8K3Z0	7.06925	MAHFGALDFLDDKPGQSEEIPEDSPCYKLSRRNPWTVDFVIDDLNEEIPESIEAVSPLPRSLRSPVRPVEFNEDDIPDEVYSPIADKENLYIRESIDFRGSIDGLGFQNTLDSFDASTIIKQEESAETAFELFLKECKTLQLVPNTKISTFLQTRAVIVALGPNTCGPSQALAWGRSVRLVDYLTSLDLSGNMLGDEAVGQFAESFMSPTSCGISSLLHLKLEESNLQGGCIVALVELTLRGCLTTLSLRNNPLLGQKLKPFVEALQRNPKLSTLDLSNTGLDDLGGMVLAEALRVNVNLKHLYMGWNKLITSWNDIAKSLCINLNLKTLDVANNGSAGTLQMAAMLLKNESLIQLDMTGCRFDQQAVSKLASVLPASSSLKLITVEPSTGAKVLKEIT…
maker-scaffold_15260-augustus-gene-0.2-mRNA-1	Q1ECV4	14.2861	MDVRQWVLVTRADPLEVYFFDECLIRLSSAPYSLDPRGFPDTAVHVCNQTLQKTVASYNAATGFAGDKNMWSSARMKQYLEEETHWGGAAWEDEVVPRMKEVALQVLRCAAPDLTQREGGGAFELLGFDFLLDESLGVWLLEINESPCLRPSTPAKAAACSRMMDGLIRLVLQLPAFTDVAAVSNEGTHGLSSEGVDAVLGGWQLLTDPENDAEDSARGEWAAAAGKNYELTVCGQRLQRATSGSSRLKSARR
maker-scaffold_15372-snap-gene-0.4-mRNA-1	Q42656	41.6649	LDETPIRYSDKPNKHTNIEWWRSGAVCRIEMITHTGQLSRTPPYRNRLKKTAAGKALLACALAFLVVREGSALDNGLGRTPQMGFNTWNHFGCNINENLIRATADRLVALGLRDAGYKYVNLDDCWQVSRDAEGRIVEDPTAFPSGLKSLSDYVHSKGLLFGLYSDAGLKTCGGRPGSLGYELLDAQQYAKWGVDYLKYDNCNTDGTPPEKRYPVMRDALNATGRPIFFSMCEWGVDDPAKWAQEVGNSWRTTGDITDTFASMVSRADLTERLWRAAGPGGWNDPDMLEVGNGLMSHEEYKTHFSLHWYKAAHVPQAPLLIGCDLLSITNETLEILSNKEVIAVNQDALGVQGRKVAKARLQQPEEYRFYQGYLGAGGDLHVGNYTLAEAEAYCTAAGD…
maker-scaffold_15556-augustus-gene-0.3-mRNA-1	P0DJM0	6.96097	LFKLQRRFPQIPHKKVEVSHALQSQSLNTSLKNAGFGPLLIQIQYAKMGSACSKKSKTKDNEETSDAKSEVVDNIEEWNAVVSADRTLLQIAVTSICRNIHLHQDISELPQDLSQKIFEELVTMKKLCINSLSLFSPCTLIEPPTEARRTRPGLTNLTSLNAERCNRISGGLNSLKDLKLLTSLNIGWCNSVTNSDLKPIRGLTKLRSLQLSRSKVTDDGLELLRDMVLLEHLGLAGCPITNAGLETIKDFTKLEDLNLEWCRISDDGIGKLSGLLALQNLNLAYTSLTDQGLLKLAPLKQLRTLNLDSTSISGDGLEVFKPAGASGITRLDLSDTNVANNGMVHLKSLKQLVRRSLPLAPSATALTSLLR
maker-scaffold_15750-augustus-gene-0.2-mRNA-1	Q39584	8.00621	LVKVMPPLTKEEIKQCKEAFDAFDEDRSGSIDLPNLKLILTKMGCPPSDVELHLMMAKVDRDSSQEMNFAEFLSQVAREQSLPKPEDADVDNREAFEAMGGASDLSEGAKIEKLTSFLEEFGLQVDLNEYEPKVNEETGERTLEYDNFVRLLTPPKKPQEITKSLTRNGPTRLY
maker-scaffold_15998-snap-gene-0.4-mRNA-1	P13542	6.51408	MTGIRGGRMAESAMGPSNGWAAAVGGDDQKQWAETHTALLALGLSQEEIKDLLKVLSAVLLLGNITLGRKEQVQEHEEEQAEITPKGTEYLRQVADLLGLPTRDLRAMIMHRNLKVGQLGNARSGSNPSVSQRRSDIIAEAARDSMAKVVYQRAFAMLTLRANKRMDSGQAAHSAGVI
maker-scaffold_1605-augustus-gene-0.6-mRNA-1	Q7TPH6	13.9232	LCTSSFCGSCLVSPYHIGDTCEQHCARVDAFLCRFCQEPVLHDGEDLKQDPSVAELRCMAAEAGADTSWCMERSELNWVARDLCLRRVCRSSDCRARLAQSCTRRHLACGHACGGVREEGSCLPCLECEGAAGVSADDFCGICWVEPLRSAPAIRLQCGHVVHAECARSKVDAGYPGPAISFQFLCCPLCRGAEVAGSARQYNDAGADQPMRHPMLEKMLVPHLECRTALCRMAKQRMLVEKQHVGATDLEPGGRFEGRPGEYALGLFNFYHCSRCDNPYLGGARQCGPAAGGGDPPQAAEQDANGARARNGGEEQPYRKEDLHWYVTGARLEKQPPTIITGALMRTGWPQVCGACCGAKGCERHGAQFLEYKCRFCCKIATWFCFGTTHFCDECHTTR…
maker-scaffold_1613-snap-gene-0.15-mRNA-1	O88448	16.6818	MGGGASCCIYRGVGKEQPVLEEFLRAGVSATGPATSGLSLNFLDIGTSKKKINITELLDGKEPWRVPIGVNLLFLERFAADYDVENLRTHEVVDELIKPVTAEQQCSYVEWVVMNGPLQGRPFDITTHFVSHAWSYHFRDLLSTLKTFMRTQRLSRRDTYFYLDIFVINQHQPPWTNGFEPNDVLAPPITRSGKTVIVMAPWDNPTAFSRVWCLFELMTTIVSGSQLFICLPEQELKRFEEAVGKKFHLIMDAISNIDCKKAEASIPADKARIFLEIEAMGRREGCDGYQKLNETVLAPLKSWLLEAGKQAMARLEEAGDSNALAALLNNLGVALERQGNLEEAKPLHEKALALRTAVLGKQHPCVAQSLNNLAVLLYRMGCHMDAIRYFKKSLAVREK…
maker-scaffold_16532-snap-gene-0.4-mRNA-1	Q9ET61	17.1685	MSGLIRGFVYVGASRRLLGNSAVKAEVIWSAEHLAGGADPDGFTVMIMNDPAAIFAGSSFLSGYDISAWGIYTDGSITISTPAMPSPPPPSPPPPPGCDTDPCFPGTHCTEHNVTFEFICHACPTGYLGDGIACDDVDECSSTGNHSCDVMTECVNTVGAHTCTPCPEGFEGSGLEGCLDVDECAADNGGCAANCTNVVGSRECGPCPEGSFGSGYTGCSDINECLSDNGGCDFSTDCIDTVGGRTCTACPSGYSGSGEEGCVDIDECQDGNNGGCSQDPLVTCSNQQPGVACGACPAGYRGSGFGADGCRPALTCAEGNGGCDPLTTCSDAAGGGTLCGDCPDGFSGSGSTQCSEVDGCLAAPCWPGVDCADVPAPGVGYICGDCPPGMIGNGMSCEE…
maker-scaffold_16820-snap-gene-0.3-mRNA-1	P49641	5.54492	MEFFWDIMAEPQKTATNGSMLTHVLYDHYTWPAGLNVELGPDQPSKAAIQQQARLLASTALRRARAYRTPHVLFLLGDDFRFASRQEWTFARVDALVEALQHDMPVWASYSTPSHYFAQILPLVRQQKSFPRFSGSFLPYSDTFPAGENTWTGYYASRPNLKALVQETNSAVAAAERLRTLLALAPDQHLPGGASIAGASSVYASRVGTSRAMAAELNELLIKAQREVALAHHHDAITGTCTNLVAEDYANRLRQSARLADVVATVA
maker-scaffold_1720-snap-gene-0.11-mRNA-1	F4JZ24	10.6933	MDAPAKCRTLAFLLMVCIMPTYIFGRRYGFMAVAKGFGAALLGTFFVALIASQIDVPEITSNFNEIKSLKQTLKERDDRLSSLEQEFEKLKGMSVQPPPIKEIRDAISERDGRLEEMEAQIGQLHHLVNGENGKVDPPESQHGTKASPRTYDATPRTHDATPRAHDTSSRPKADRPAGHTYGDYDYDVVDPRGIPYPHDHYEVTAQHQALPTAIYLACVLGAKLLRKLLLLAGYGAASRQAQALDAASMPPAIVLPPDSQHALLDEQGCSSGQDMTNIHFWLGPKGTMTPLHYDPISLMHTHVFGRKVWRMIPPECRPYIYNTDRVYTDVDALNFDYKKYPLLKHVWMITETIQPGETLFVPNGWWHHVAGIDKPTISVSFTSWNPRFAIYEKAHAKKW…
maker-scaffold_17280-snap-gene-0.3-mRNA-1	Q0VC71	38.9139	MGVSIRWRSDFDKFVVAGEGEDWNVYWASVHTVKQIFNPESGIRLGDHQIINHFPNHYELTRKDLMVKNLKRYRKEAEKEGGDVESLDFVPLTFTLPADYSLFAEEFRRYPHTTWIMKPTAKAQGKGIFLINKLTQVKKWATGQQAGSVKGTAEAYVVSRYIDNPLLIGGRKFDLRLYVVVLSYRPLRVYLSSLGFARFCNVKYSHELGDLDNQFVHLTNVAIQKHGDSYNDKHGNKWPLTCLKLYIESTYGAEQSDQLFGTINSIIVNSLKAGS
maker-scaffold_1749-snap-gene-0.9-mRNA-1	Q05090	12.7169	LLAERGLAIRTASYGENHTEVAEALTLMGMLLVDQGKLEEAVHMHGRAYTIWRAAYGPVHPQVAIARSNLAECHVRAGDYEQALKLRKSCLEMEEQLLGRDHPQVASSLSNLGLVLYNLGRLQEAEAALERAVRIWDSAMGGDHINAAAGLNNLAQARSQPPTLDSRRGHSCLWGIW
maker-scaffold_17812-augustus-gene-0.4-mRNA-1	Q8LFJ5	26.077	MRLLTHNMLANNAKGVTKGFPLGLEVTAVETKEAEFNPDFLKKMVPKLEWGAFCEAAAVIGVTGFPTAVTPDLFEDEAFLKKFHNALLEVHVEEGVLICPESGRRFAIK
maker-scaffold_1810-snap-gene-0.10-mRNA-1	Q94KI8	9.20478	LLIMSAADIVYAYSTPFKWFRLGPFVRGFYLCNYSLDVRSQLELMRRITPDILSIAALAGAYLVLFAWIAVILFPDGSLESKMYFPNFDQALWSLFILLTTANFPDVMMPAYSEHREAEGYTHAHAYLGWKERWIRLLSFALARGVAGLIIRRAVGRCPAGSGWRCAGEGRVRHGPGPGSGEGGSTGGGGEVGSDGQGVGGRVRGDSLCHAGWIKWGTCLFFIVFLLFGLFFFMNLILAVVYKKYSDMDSEMTQEALVNRRKALRTAFEILDQDHSNYITQEEIMAVFLEIKRYTGLGSHIDEETMPLVFGALDADGSNEIDLEEWSNICLVLQVRFEKVHPRTFMQLHFPSITSTVSWQRLTVLVASKWFDYVVNLTLLANLISLIYESKASLAGRAV…
maker-scaffold_18117-snap-gene-0.12-mRNA-1	P52785	23.5063	MSPVHMFTAQAVAQKLLEGRRPAPENYSCVTIFFSDIVGYTSISQQLSPEEVMDMLDRLYGQFDQLVRKHKLFKVETIGDAYMAVGNLRHDACDHAADVVRFSMDVVEAASKLPVHLSRPELGYISIRVGCHSGPVVASVVGTINPRYCLFGDTVNTASRMESNSEVQPVSPPAAWRVASE
maker-scaffold_18170-snap-gene-0.4-mRNA-1	Q69ZU8	7.18043	LYQAVVEGNEVVAKAVLGVEPAVGAADSGELAPLTPEKAKRVHELLTWHHPLEAGSTALHAAVRNSREALVALLVKLMPVLDLCDAAGDTPLHVSIKHNRRDIADSLMQVHLTNYLLPDGEGELGAMELARMQADTVLMIAADDRCTDSEGYDCGRMEVVDAVERSCGMAVAIIEEHGRNRVRQLKRAGPDLANRAAMIDDLIPPMLPTGVDLSPLRTYGTLEGSAMKGKAGTVEVFVSHEWSRCFQTQLAAMRQHERFLKGTGAMPQDHQPLYWMDVLAVPPSCAGDVHKTPDSHPDIPLEKCNRLVVVLEPWAAPAAVKRAWCLYEIFYALHLDKEVELVPTAEFLEACRAAVESKSAEEVGKVADALHEWIETVDVQQGATRYPADKAFLLSRIEE…
maker-scaffold_18221-snap-gene-0.3-mRNA-1	Q86WG5	9.63885	LKSMAARLIDYFIVCGLPSSLATEAGNPGSLRTRFKYTPKLIDRLPVTDREGVPFPPKLALFCLPSGVELVAAENEPSEHASRQPQAYSFVTTAQDGSQRYVSCLTFFDAIPGGAQARYPALASGNFKAKKCIGIVSRYAYLNTFKQVLESIYNACFHSQGCSRPIPEIIRGLLDSVPVPEAGGPALMVTVGDRLLTLERPAPTELPLLDISLQVLTESLDIQHLLQLVTAVLIERRVLIRATHISLLTVVAEAVFGLLHPFQWQHVYIPILPDCLVK
maker-scaffold_18416-snap-gene-0.5-mRNA-1	Q8VEG4	14.0369	MIQVHLLPEDEGACERFLRARIKTQREASILGLDTEWPPHKARNCKVSIVQLAFLDECFVIPIGKMRQAPATLASLLADPAIPKAGVGIAEDVRRLEMGHGLKVKSYLEVRSMAAALGYDGHKRGLSALASDLLDLQMDKQLQCSNWGARTLTPEQLRYAALDAVSRELVFRLFTKYGQAASGKEPPGLQDLMTCLEVRSPPPRTSHEQALRVSLDAPALIPSGSEKLTVCSAGCGRWGLGWVRMSHNQQPHLHSEYERPKPASTCLSASPASATTSSSAPEVPKGKSRRLDDSRLPTRKSVLYENCRILAPDGTVLSTCGQKKINWYIQRGLATLECEEPLTARLKFEPAGRGHSDDKYYLADKDNRCCVCGREGDYLRHSVVPHCYRQHFPETMRSH…
maker-scaffold_18853-snap-gene-0.3-mRNA-1	Q6NS59	17.6258	MCFSHILSAKRIPEPSAVGAALGSASRVEPGQSAHPHAFIFVHGFLGNPLDLRLDRTYDDLAEQGHRLACEVVEQLEVWFGEESPHNRHLDKLSFVGHSIGNLIIRSCLADPVMEPYLKYLNTFLSISGPHLGYLYSTNTLFDSGIWFLKSFKRSQCLYQLTFTDASKMHDCYLYKLCASKCFELFDNVILVASPQDGYVPLHSSRITKCPAASKDGKRGLAFNQMLTNLMGPAARGMTRVVRADVHFPYSKVPKSFNSVVGRAAHLEFLEVDIYMRFLLWTYRKFFL
maker-scaffold_18998-snap-gene-0.3-mRNA-1	Q91XQ0	29.2657	MCSSAVKESEIEYKLEKIKGDWTYCTVSFANYKTKGKLLLDAKQMVTMQGDLEDSQMTLASLLTNRYNHSFKKELSEWYKRLSTVSEVLELWLTVQAMWHYLEVVFTGGDIAKQLPQETKRFAQINKAWSKMMHASAESPNLIRTCYSDASVQQTLPHLNQQLELCQKSLSGYLEMKRNLFPRFFFVSDPSILEILGQGSDPKTIQPHLGSVFDNVTRVTFHRITPGVIIAMSSAEGEEVPLKEQMVCEGNVEDWLAMLERAMIATLRSLMREASRAVRTTELQEFINRFPAQVAFFGLQLQWCQEMEGAMHASRTDKNSVKKADMRVAATLRELVVLSTRELPPMSRTTLETLITQQVHQKDVSQELLLSKVHSVNEFEWTKQTRVYWNSELDGCMLS…
maker-scaffold_1901-augustus-gene-0.13-mRNA-1	Q8TF09	40.954	MADAAVEETMKRINSHKGVTGIIIVNNDGIPIRTTLDSNITVQYAALVTHMASKARSVVRTLDPQNDLVFLRIRSKKHEIMVAPETEYVLIVVQNPSAT
maker-scaffold_19157-snap-gene-0.7-mRNA-1	NA	NA	LHSQMASDKAKRELYVGNLATDVTAEMITTLFNETLAPLNKALGSTDASVINCTLGPEGKFAFIELASEKLASAAFQLNEVPLAGRPLNIGLPKGQKRQRDWEAPQQQQQWPVQGHQPQPSEVDHSSKSQRELFVGNLPIGTANSNNLSEFFNNALGYLQPGAGAAVGFVEPAPTPTQMPGMGLGLGMAEPYAQQQGFAQQQGFGQQQGFAQQQGFAQQQGFAQGFPSMLPMFDAGAGGPVVGEKSQRELFVGNLTIGSVSVEGLTQVFNGALMSMCQPGQGLPVVSVNIENGGKYAFVEMRSPELATAAMQLQGMDLYGRALNIGRPKGYVEPAAGAAQGSSAGGNEGGVNPGVEETLEGEKSERELFVGNLALGVGLSEQLLRDCFGAAVAHLRQPG…
maker-scaffold_1929-snap-gene-0.15-mRNA-1	Q9MBF8	39.029	MFDGPLLLAHLLVLEMCNAREPLEARSRRSIADGLRVRSIQDTKDIYRLRSTEDVFAALEDNIVTLSTMKASKYYMVFEKQINYWEQSLSLVSEMIEIMLQVQRNWMYLENIFIGSEDIRKQLPQESIMFDNVNSTFIAKMRIMADTKNCLKAATAPGMLESFNDMDAKLEKIQKSLENYLEKKRQQFPRFYFLSSDDLLEILGQAKDPMNVQSHLKKCFEGIKKLEMHKPGSEGRRHYEASGMFSPDTEYIPFITSCVTDGRPEEWLNKVEASMYATTKKSLYKTLEDAKGKKEKWVKDYPGQMIISAGQMVWTSECERSLADADTAKSAIRQLKKKWISYLNKLTGLTRSRLGKVDRKKVVALITIEVHARDVIEKLGKTGCSSPADFEWVSQLRFY…
maker-scaffold_19702-augustus-gene-0.1-mRNA-1	Q5M823	14.6708	MSDKLAPTEEERHVFSHQGQKVYEWDQTLEEVNIYVDVPPGVKANILFCDIEAQHLKFGIKGNPPFLDQKTFAKVATDESFWTLEDGTLHIQLTKMAKVWSLNLLETAPTDPSCLGMMALTSSERHGQLDPLTAESDQKRLMLERFQQENPGFDFSGASFNGSVPDPRTFMGGVSYK
maker-scaffold_19991-snap-gene-0.3-mRNA-1	Q9NTM9	29.8842	MGLIFEVCCDSVESALAAQNGGAARIELCSSLAEGGLTPSHGSIKAVRALVSLPLYVIIRPRGGDFLYTQAEIQVMMEDILAAAGLGAQGAVFGVLTADGRVDEELLMKLVSLSQTLSLDVTFHRAFDLAISPSEALEALVRCGVPRVLTSGQRDSALSGLPLLSALNAQAGGRIALMAGGGISEDNIASIIQCSGIQEVHGSARVRACSKMQFNRQLSLSSTGTTSEDTWVTDSAK
maker-scaffold_20156-snap-gene-0.4-mRNA-1	Q6NRH0	14.4299	LKVYERRKSAAGDRSGAEWELDEDPLIPQTQGVTAVWERRSRRWLASAEPGKMEEVTCEWTVGPAMSHSRANCAAVVHGQYIYAIGGCDDSAALETVERLDTSTGLWETRGSMVVKRFNCAVVAHEGYIYALGGCDDGGPLHSVERMDVATGQWEIVGHMSTKRHRCAAMLHGQRVHVMGGSDGRRSLRDMECLDVATGQWETAQWTHPRGAGESADDPLCSCTLVVEGRHIYAIATGAMDAPNAARFGELEVGKTVQGTVERLDQSTGQWERLSSMASWRQACAVVAQGRHIYAIGGWSGWNELATVQRLDVSTGQWQAVASMHAKRAACAAVVHEQRLYVIGGITGGSCVSSVECSDISAGPWEVLGSMVSSRRGCAAVVQGAFIYVIGGCDSRSCL…
maker-scaffold_2057-snap-gene-0.14-mRNA-1	NA	NA	MQRGNAKRTWARWKTHSKRWVSADQRQKAHWKRAPLLLRPGPLPGPRDPQGVMLDFSDRPNMCLSLHKSMAVVGSSDHALYEFDFTTGRKGRQLYNKRFGHTEWVTTVGHLPGLYFRGYGGPGWSDSPECELRQDRPDVGSARPKERFCLQGHKAPVLAMAWAGSGAIASGDRGGAIIIWDGGSGQVTNKLGAHQGHITAIEWVTAGVAGEALLLTGGQDGYLRAWDPRQKQCAMEQALHVVQGKGSGAVGTIRSCSASGTVVTAGADCRIQVTDPRMGLQPRHTFTEHKDFIYSLEVSGGLCFSGAGDGMLLVHRLADGKLLYGLGANEHAVRCIGVAENHLVTSGE
maker-scaffold_206-snap-gene-0.14-mRNA-1	Q6ZQY2	6.82515	MTGEPRPSVEGPQILPPLISEWEYLTGVPGSSSRGSPYTPVSALTGSHSQRGVTPFSDFAMPPRPSTVAGSYHYDDYGRSRPAARTRLSLLPNLDKKEVFAQFKPKKPKSNYGEAPAKRPPKGRYGRSPIRNRDSQIHPRGSPNQFANKVTKEIVDKDADLVHTIVTQEEFAKGCFHLKDFAPGALPAVPSQNLQGGMGSLSRVGSAAPEKQESFADVEEETPRGLHLILPFSGPGEDAQYEERLLSDIPARVACEKYKTVSVDGWHLMEKDPVFESTDQLVRVPLTNEQAANAGVHETPSELGQRLVKRLNYDLQKKQRPHTPKRHLPGVPKLSKAVGSGETVLNLSDSKMGPRQVCALAFTLPQQTAISTLILSKNTIDDGCCELLVAALRIEPNIS…
maker-scaffold_20766-snap-gene-0.4-mRNA-1	Q9NSK0	10.7176	LVACDGLQPPNLEEVSFTLLARSEALMDQGCWIRAQSALAQLQGISDKLYGEEDLRRGTTLEYTGRLLYMQGLHAEAFKSFTQALAIRKRHLPEYDPLVLDVMVQMMLCGKVLQAEELPSLVEEMASALERVAQPSRHAVFMMSNAAHFFAAAMEFERAAEVYRRALKFCARLDPDLCMAHPVVTGLMLGVSNVYFLEGCAATGMEHFDTFLAAYKDVFGATSQQLLPFMYGMANTMLEYGQPAEAEKVLLSAIALSRQDALNMENIAFRRKLGEATSVDYNNLAWLKKRQTLYAEAKPLYEKTLEIQIQFHGAHSRAASNTMNNLGFVLSVLGDMDDAMELFQGSLAIVRERVGNMHKDVAWSLNNIGVLLSMSGKTAKAIEHIKESLEIYRQILGEG…
maker-scaffold_20807-augustus-gene-0.2-mRNA-1	Q42656	19.883	LPHHSKSPHLGDIDLKDRQMSTSLSSHILSFAVTMMLFAGVEFAPQFAQGLENGVGRTPALGWNTWNQFGCNVSAALILEQARLLVSTGLAEKGYKYVNIDDCWQNHTRDSHGKLQADAKRFPDGISALSKELDAMGLLLGIYSDVGTKTCAGYPGSSGSYEIDAATFAEWGISYLKFDTCSLTAAERKDPRPAYGEMSTALNSTGRPILYSMCNWGQHKSYQWAGGMANSWRTTEDIWPQWQRVVELLEANKDLAQYARPGAFNDMDMIEVGVNGHVFNQKLLPRTKLTSREAESHFSLWALMSSPLILGLDLSQAPQWALDIVGNDEVIAMNQDAAGHQGNLVAEVKHGSILGGKCVSLGNCTHTQVWRKQLAGVQSVGVVLFNRGDDWTENSPKWQ…
maker-scaffold_21120-snap-gene-0.4-mRNA-1	Q6DFF6	14.2536	MDMAEMQWKSVVSMGTKRFACTAVAQGQHIYAIGGGLQDNTLEIVERMDVATGRWEAVVSMGTKRCGCPAVVQGHHMYAIGGKGNGDGNFLRSVERMDVVTGQWEAVASMGTARWECAAVVLGQHIYVMGGRNDGSNYLETVERMDLATGQWEVVASMGTKRFGCAAVVYGQHIYVMGGDTRMVERMDAATGRWEAEASLCTNRYWCAAVTVERMKVETGRWEAVPSMGAKRYGCAAVVHGQHIYAIGGCGEGCGDGLIIYLETVECMKVETARWEPVASMMAGHQAPWVRNGRQHIYVMGWIDDGCNYLETVERMNVVTGQWEPVASMGTKRHGCAAVVQGQHIYVMGGSDHGCNDLETVERMNVVTGRWEPVASMGTKRHGCAAVVLGQHIYVMGWI…
maker-scaffold_21160-snap-gene-0.6-mRNA-1	A8CVX7	19.2993	MPTVFCARTQVSKKVENFNRFKRMQRLFPEHFDFCPPTWVLPADRAIFEVVLSRQTKKKKPNTYIIKPSEGSQGAGIYLAQHPSDLVQLDHVDDHKQWVAQRYVDKPMLLDGHKFDLRLYVLVASVDPPRVYLCREGLVRLASEAYCKPAKENLQDVYKHLTNYSLNKTNENYVHTTVEEFETDEGVPGVGGSKRLLSDVVPVLEEKGVDVDKMWEQVIDMVAKTVLATLPSLCQAYRRNFPRQDPAACGLLDDSYRCFQIMGFDVLLDKTGKPHLLEVNSKPAFSVLHEQEREDGVLELDVSPIDLDVKALAVGDALKIISNPEAGPPESEDDADLGSYCPVLTKQIIEEEYEEMLVYDRARVAYELHAGCRGGMSSTQFGMMIRSCGVGDPQEADMV…
maker-scaffold_21188-snap-gene-0.4-mRNA-1	Q91YR5	8.84107	MPAECQLGPRGLPLPSWNPAFAEEKAKAERERAEFFKETDEHTKKEYGSKEYWQAFEFGGDADVEWLCSEEVLLPLLPSPTGGSRALVVGCGTSSVSRDLLDRGHTKVTSIDVAEKAVQGLAEKNKGVEGLEFLTMDVTKMDFPDKSFDLVVDKGMIDTLFCGAEARQIGFALLELYRVTADGGSFVCVSHSGDRAPYLGHRRTPWEVSVGRHFYDPENPAEPEVDGSVFYVYTCKKVHKQSALDTMEGLLSGKIK
maker-scaffold_2173-snap-gene-0.8-mRNA-1	P49746	13.0753	LASTQSFSITFSSLSYAELIADPAYYNNVTSSYKMAIAGSAGVALSQVSIVSVYAGSVGVATEVVFTETDIASGATAEAFAASLSTDGGLLAMFNSSALLSDHAENATASEPVTLSASSLSSSSPEGAAPEAEAATSAPIRASLLDCSEIALLNGTLCEDLDECADGANGGCDARTLCVNLPGRQPPSCGVCPTGFTGNGSSGCNDVDECAGAIGVCDPLTVCANFAGGYSCTDCPPGARGGSDIGAGAGGCTAVGAEATCGQQNGGCDPLAPCEDILGGGTECGPCPAGYPGTGGTACLDVDGCAPQPCFPGGLCADIAAPGTGFRCEACPEGLVGNGVACTADPCAEPSPCGPLMACSSVVAGTSTTYLCGACPSGYERNGDTCKDVDECAPADIRG…
maker-scaffold_221-augustus-gene-0.19-mRNA-1	Q02343	22.5647	METEKQKMMAEAAKTEEKVLSEEDTYAVLCQNVCPRSFFLFKLDNPVRKVTLKIVKSKAFDRFILCMILFNCLFLAMDSNKPDFEDTSLGKFLATMELVFTVIFVIEFALKVVALGSFIGANTYWRDSWNCLDGTVVLLGLFALASGASIPGISGIRTVRVLRPLRTVTGVEGMRVLVVTLLKSLPMLVDVLILVSFAFFIFGIAGLQIFSEQMRNHCNTPALGELRFGNVSYYSQIEGWTCDTDTQVCYPPFSVLDAMGDDGFVISSDDEEESLCSGPKGGDYPDFSEDGEGRRCGLLDVEAEDGETYSVRQWCKKGENPNFDITRFDNILWAWLTIFQCITMEGWTDVMYFAQDATSNWAWLYFVLMIIFGSFFAVNLALAVLYVKFTEETDLGEEK…
maker-scaffold_22364-augustus-gene-0.2-mRNA-1	Q4QQN5	24.7876	MEGHSDAVEEEISKYKGGRNRKGRYQGRGTCTYKNGTVFRGRFVDGKRDGRGTLTYPDGSVLSGNYRGDALHGSATYTYDSGERMVSTYLYGELEGPFEEQDYNGFISCRGAFKGGQRCGNITFHWEDGGKLEGKVNEAGDVSGKFVYHYPDQRSVLRGDWEEGEMVCAKFSVDGEAEHPEAPSFAHDPATATHISREPLLADPYEARRVEVRRSLIPGANEGLFAQVDLQPLEVACFYSGCRLTHEEVDSRDWAENDNTLSIDDDTVIDVPAEYSSANKYCATLGHKANHSFTNNARYEPYMHPRFGEIKCIRAVAFIQAGAEITTHYDYNEIDENGQLVAPAWYKKAS
maker-scaffold_22383-snap-gene-0.4-mRNA-1	Q6DFF6	11.1604	MGTKRSGCAAVVQGRHIYAIGGDDGGSRLETVERMDVGTGQWEAVGSMGTKRNACAAVVQGRHIYAIGGAVGGSRLETVERMEVATGQWEAVGSMGTKRSWCAAVVHGQHIYAIGGHDGGSRLETVERMDVATGQWEAVGSMSTKRNACAAVVQGRHIYAIGGLGNMTELVERMDVGTGQWEGAASRTELVERSLFLAHYTTSSAPCVRSALALGPRRCSLAWKATSPAVPVLQMFECMDVATGQWEAVGSMGTKRSMCAAVVQGQHIYAIGGYDGWRWLEMVERMDVATGQWETVGSMGTKRSMCAAVVQGQHIYAIGGFDGGSRLETVERMDVATGQWEAVGSMGTKRSGCAAVVQGRHIYAIGGDDGGTRERHVRGLEALLSRDSEQTSGGTELCE…
maker-scaffold_22399-snap-gene-0.5-mRNA-1	Q23TC2	20.3768	LLALLTNPTKFPQARVEGEQNVWMIKPAGKSRGRKIQLFNTLHEIHEHIATASVEFLPSEPKDDDVEDMGPDSQLETWVVQRYVESPLTPHGRKMDIRQWVVVTNWEPLTVWFYRDCYVRFCAEDYDLKDISNLYQHLSNNSIAAKSDAFEEDAIGELNMWTWQQLADYIITETGEDLFNGPIAKAMRSIVISSLLSVQGVVKPRKNSFEVYGYDFLLDENYGVWLLEVNSSPCLEHSTAITAELCKNMMEDLVKLLVDQPQESAQRPPGPQSSPPASARDPGGEAQTSASPPANGKGAEPVDEAREAAPPSSSVRRRESGRAKPVNAGGWECIYRGDPIPFRTHACITNLLLKGEPICIHPVEAKKPHKQHHSHSQNTDHSERAGKMISVAHALTLAPK
maker-scaffold_2360-augustus-gene-0.4-mRNA-1	NA	NA	MSVSVETFTTGLVLVPLIVWQAFHRHPEYSVEIAAMLSGCAVLSLLYFLKTRKLRQTSQNGVPIVDGGVPILGHGLAFNNSPDGFLLECRRRYGSAFTLNLAGSITVVLDGIHGQDFFKAPDRVLSFKEAALRFLVPEFTVGRDSITNDFHTGLVRREFNENNVGDFAQHFEEYLQHCFQEDLGLKHKGEIKQVGDLERLAWRSIAYCSARSFMGPELCTDPEVLDVFIHFNKHCGLLINLNNVTPRWALRFLAASCAKDTATIAKIIIPEIQRRKLEEQPERAGSTGVRSDLLSSLMACKDRDGHAYSPEYLGKRMMTLIFSSMVTTAGALTQVLYDIAGRREYWDRLYQEQATALAQTGGKLTKATLETVPFLTAFIRESMRMGSLPVQQARYCLQD…
maker-scaffold_23692-snap-gene-0.8-mRNA-1	Q20318	10.7194	MHIEALAGPSAAVRGEGEPKAEASSEGGKSLLMDDLAAPGCEEEAMCVVCGNGDSEAPNQMVYCERCGLWVHQGCYSIAEIPEAEWYCWPCRQQLHDPSLPVLDDIECVLCPVRRGAFKRLQ
maker-scaffold_23969-snap-gene-0.3-mRNA-1	Q7TMR0	20.0136	MVQPFTYGTAEDMMWPFQPFNLTASTIQCQEQWGVSPQADWATTGLSGKNIAAASNILFSNGALDPWSLGGVTYNVSDALPTLMITSGAHHLDLMFSNPQDPADVIWARKRELQVIRQWIDKASSGARRKLERPDQPPAEAIHIK
maker-scaffold_24288-augustus-gene-0.2-mRNA-1	A4Q9F4	15.1566	LRSERCYGAVIPPAQSALHQIRGQQRLSRIPGMHELCKKVNFSHLLNECARAWPKKFAFWPKTWVLPEDSISSSKFRNEVLIFKPDDGTQGAGIHLIMSKNDLQRRVAQCQKAGVSGVVQEYLQDPLLLDGFKFDLRMYVLVLSLDPLRVFLCREGLIRVCSEPYAPPCSQNRNRTYTHLTNFTLNKFAPNFEHTDDPTNGKFGSKRTLSAAFGYLEGEGLLSSSAVWDSLVDLVADVTTAMAGGLKGGFKSVPSASLWPTEIGSVESKQCFHVLGFDVMFGKDGKPLLLEVNCNPSLSIDSVYPTEGPHAVEPSPPQSDSVYRELVDSAMAHMRGQGDLPFRQHR
maker-scaffold_24376-snap-gene-0.3-mRNA-1	Q9P2D7	38.9229	MNLMDHLEKISKVADVALKEYAIETAMNKMEGEWDGQELQVMEYRETGTYIMKVEESITQQLDDHIVMTQAMSFSPFKKPFEDRIAEWEEQLKLASETLEEWVALQRQWMYLEPIFGSEDIMQQLPLEGKRFSQVDRSWRKALAAAKTNPTVLVACSSKKLLETFVEGNKLLEQVQKGLADYLETKRVAFSRFFFLSNDELLQILSQTKNPLSVQPHLRKCFEAIDRLEFQEDLKMTSMQSAEKEIVPFSEAIYPKGNVENWLGEVERVMRASVRHSTKESLVHYKNNTRPDWVKCWPAMVVLAVDCIYWTEEAEQKIPAGQLPQFYQNNVDQLVDLTRLVRGKLTGGERMTLGALIVIDVHARDVVQRLIDANVKACSDFDWVAQLRYYWRDEDVAVA…
maker-scaffold_2444-snap-gene-0.7-mRNA-1	Q96MT7	20.7004	MTPTEEVEQLKAKLAEAENVLQGEASDEEKDSLREQVAGLRVQLAEAENAVDQLELAEEEAKAVKLAEASHSAEEQEAAAKKIQSIQRGRAARHEVAALRMKQAEAENKADQHAAESIKAAYSEISGTDEETAAAIRIQSKQRALKAKQEVELLRKKKLNAEKMAEQFSGTPEEVAAAIKIQTSARGMLARVHVKDIKANNPPKPASKTEDATAGKKDESATPAAPPTSSFLSATGGYYDREALKKPPGEEELDHGYMTLMHSFGLESSRRSNVHYLGPGILVFAVGNTVEILDLETMQQQYLPGLDGKGIGSIAVHPSRKYFAVCEKGTNPNVYIYEHPSYNLYKIMRGGTEQGYSCARFNKEGTKLATVGMYPDYWLTVWNWEKEAIVLRSKAFSAD…
maker-scaffold_2493-snap-gene-0.9-mRNA-1	O61307	11.733	MCSNVLLAMCLSLALEVVCCQIQPKQQPHSLVNGPAINRTKEFNASLLAANMKQAHIERLGPLPKTPKNCSEGCTDMGTCYEPLGRCDCPFGFSGEACETYQPPLYQAMYTGEGDDNARCGEYQLNCGAHQGRGYCRAGFCLCGAGFKGKECLKPEVTYCMGGCSCFGECEQGFCHCKPGHFGADCSLTMGPLNLPIRQRCNTVLDPNAKTEKKTRDHFVDAYPRHVFPLPANGTVRDSMSSNKTGALVNKPLLIYVYELPPKFNVWLTADYAPGWPIPVDRKLHSMHPSLIYGRGVVGAAELFLWERFLASNHRTLDPEQADFFFVPTLSRPATGGWVGIVNKMKGWGDIKGSPQIGTSNMQYSGRWGNPGQYWRDVVEYISTEWPFWGRKGGADHLF…
maker-scaffold_2498-snap-gene-0.8-mRNA-1	B0V2S2	14.032	MLQPCMIPVDEGKTSFVAVDYWSCRDDIDTWGGRRIFCSKVTRALLRRKFPKLKAQITSLEIGEPFFLPVNKDTCSLTVTPLEAFHCAGAVQYLFECAFGRILHTGDFRWEVDEHSLPDGLLRAPIDYALVDNTFCNPIFEHPPRARAATEVLRIVRDHPEHTILFGVDSLGKEELLGEVARALKAPVYLPTERYEAVRLMGLPEELFTNNKQHSRVHAVPRQLLTESFVGSYCNSPTLGILATGLDSRAKAGGVSKCLYHVKYSLHCCYRELEAYLNLLRPRHVAGILKSGAPPAVCTDPRRQLAHLLETLDSYTPASSSPSHLHCLRRLDGSRGATFCSGGTQLLEDDYGEALGFSSVYVHPVTGPLDDASWKDPAVKVALEILAKPKARTGEAQTD…
maker-scaffold_2522-snap-gene-0.12-mRNA-1	NA	NA	LSPNRVGYQLMEKIENRLQLLLLLNFICVGLAKQWPAYAKWTDEFFRECCSDAPVKVEHGRATRFANFLPEFSKKKMKFTAFLDEYTSKARIGTMYMPEHKLPAGLDKGDVPQPSFTSYMSPQSVKIWLGAGEYCSLPHTDYQENILVQLEGVKMVRMVEPTQRAWLYPGGRDTKASVHVPPHYSPVDFHEPDYFKFPLVKNVHFHDVNLEAGDALYIPSFWFHSIKSRPSMIHHDMGRRKSKVHMVNTTESNDMPHSKPNSVRNLAVNWWFPAPHAILDKIFEGLEDKKI
maker-scaffold_25929-augustus-gene-0.3-mRNA-1	Q05090	17.8533	MYTKFSRPFRLAHANWIAEASKMKKSEGKLTDAEILCRKCVKILEKVYGKEHLRVATHLTNLGLILREQKRVHEAFQVFHRALEIRERVLGPDHPCVATSLNNVGLILKIQGKYEEVESYYRRCVDIREKVQGEDHPDLATSLSNLAGLLQHERRYPEAESIYKRAVGILEKALGPQHPHVANVLNNLGVLQNDLVRPSAATPATPTAMLLRRGDQEGAQCSLTRALHIRCAAARRPLRTPGCNRAAAWSLLQQQGPPTRPEEV
maker-scaffold_261-snap-gene-0.13-mRNA-1	Q3V0Q1	29.4449	MYKGRAKEDHSWSPTVRRGLVIQPSWLSREGTQIVEKIRREAYTEEGVAERQENENFRRKQLSRKSWGAPDSLYQYPYSRSMEQASEYEPHPVTSETTIPRLPQLPAARSLDAKVPSSRRRVASSKSGGRRVIRERATQQLTQSRERESFPELPGIAEAQRSELQQLRSSNDVVQYYVRNGHFAEVKLFHCNIADTGENFRPYDLVAVPRELAEPEHYTISVSGVVHVVPGEQSEFTALSDWMREQSIFQLLIQMRFFKFFLVSKMFHFWKSNVRHKLYCQVRNRLMKRLFVAKQTFVHAVVELGSLACKVQQTDLAIVSENQLYTLEEFSELQTTHRTGKAQPLLEQTGARMMKVLQRVMLDINNSEKNLRAMVETNPESQMLQGTRGGKTRSIVSLK…
maker-scaffold_26237-snap-gene-0.3-mRNA-1	A9WGE3	25.0413	MFARALTRITGHLQSTAGGALLPVRVAACSASSDATQDCKPLKGLRVLELGQLIAGPFVGTFLGYFGAEVIKIEPPNGGDPIRTWRHLDSTGTSLWWRSISRNKKSVTLDLRQESGRAILAELANQSDVLIENFRPGRMEQWGLGPADLAHSNPGLVYCRISGYGQTGPDSAKPGYASVCEALGGLRFVNGFPGGPPVRANLSLGDTLAGLHGLIGVLIALLSGGGRRGSETLATGPPRGQVVDVAIFESVFNMLESVIPEYDRLGVIRQPSGSTITGVVPSNTYLCADKRWVVIGGNGDSIFKRLMTAVGRDDMASDKRLETNVGRVKYEPEIDDALATWTASNSSAEVLSALEAAQVPCGPLYSVKEMFEDKHFHARGLFENVLVNGEPLVIP
maker-scaffold_2625-snap-gene-0.6-mRNA-1	Q3U487	7.758	MQMLWAGAVREQVVNSSSSLMASLSWALLCVLPPPPDSAKRELQAPPHLYQPHPETEYIDGKTVQNSISSISAARQDLSHEELHWIHLQQQPANVPTSSVHVSPDARLRRTHSVVIALLRLLRAVDKVDHAAAASLAAKWLETSTCAGYLRKCVLHSVTAILMPPGLEPHPRIGMEIEGQRMPKDADLLISDALELINESLLLATTISVPSCEVNSLAAYQHALPACLPACCHYLVLSKLAMRHAATGRRGYEPVQVDEACGAVEREAHTKTAQGEQSPGDGEGGGAVGTGVDQVCSPEGSEGGGIRGGRLEELLGRSEVARWAVGCAWDPEWSPEDDAELVAQHQHLMRALLTEARKERPVSSISATLSPADASSLLQFLRLSVLDKEIYRLTDDNEE…
maker-scaffold_2630-snap-gene-0.10-mRNA-1	P34098	29.5999	MYSFSECLLLVASLLLHNANIAAGRIALSDTETSIKVEKCGKPEFQSIQDIPLDGNIPLSPRGPYKTSGGPIQGKLNVHVVPHTHDDVGWLKTVDQYFYGRNSSIQNAAVQFIIDTVVLALEENPDRKFIYVEIAFFKRWWDEQSPAKQASVKRLVVNGQLEFINGGWCMSDEAAPFYVDMVDQQTLGHLFLKEHFGEILLDRRNLLIGVQYGAQKAAPRAGWQIDPFGHSNFMATAYALMGMDSWFFGRIDYQDRAKRENQTTLEMVMHPSASLGSSVDIFTGVTRGYGFPSGFCWEHNQDDPICDDPRMEEINVKSRVDDFVSAALEQAEVLPFITPVHPSCEHVSPLHYTSAPLL
maker-scaffold_2710-snap-gene-0.12-mRNA-1	Q9SXC8	48.9494	MEGWDSNTRETVRKIPLLTINAGPRDGEEWGKRLKEELKALIGFVQSNKATDNDWFQISPADKTGTKWKGKCWYVHNLLKYEFDLQFEIPVTYPSTAPELELPELDGKTSKMYRGGKICLTIHFKPLWAKNAPHFGIAHAICLGLGPWMAAEIPYLIDQGVVVHKDNQAK
maker-scaffold_27225-snap-gene-0.5-mRNA-1	Q6K6K7	25.9804	LSCVDNYEARMTVNTALRDGTAARIPSFSPPSNRAKLRNQMRATSTFDAAPLMWATGVVQACLEMQQTWMESGVSEDAVSGHIQLLVPGEPPHGALWGPLPRFPLPERAREMACFECAPPLVRCSFPPPCTSEPADLSPTCCTLSRHPQERGGAAGAQVVASGIDEKTLKREGVCAASLPTTMGMVAGMLVQNTLKHLLEFGRCAPLSELARRGSQT
maker-scaffold_2756-snap-gene-0.3-mRNA-1	P18459	24.258	LDFHSLELPRFGSRCLEKFYSLLLSHCNLLKGFVLVQDDRYLGSIQSTSFTWKTVLMAIQRVGKVGSPNSSGAFTVKRSAASRVRPLSLNSQNSTETHSAYKGFGALRSTRWQASKKCAKIGRETSNRTLKKRTLSTRIPHKRNQVEFVEVNGEDAASRTDQTPQSEAIKIPRSIEEVDNGSLLGFGDDLAEDHPASARSARKPPFFFRGEHSSLTTPSQLQGYLDEEYKARRVMIGNLGRSHKVGQEIPRLQYTDTEIATWKEILDSLEEFFPRFACKEYLDAYALCDFSKEEVPQLQDMSELLQKQSGWSIRPVAGLLHPRDFLNGLAFKTFHSTQYMRHHSKPMYTPEPDVCHELIGHVPMLLNPQYAQLAHEIGLASLGASEKDIWHLTKVYWYT…
maker-scaffold_2758-snap-gene-0.5-mRNA-1	Q923J6	24.1787	EEASYPRLLGEEASYPRPLGEEASYPRLLGEEASYSRLLGEEAAYLRLLGEEASYLRLLGEEAAYLRLLGEVASCPRLLGEDAAYLRLLGEEAAYPHLLGQEMIGSHKEEMGKIFTGILPGLEGLVFKVRKFLKEVVVTVDNCLVMGLFKIMDSLLVAYNRREDQDPLSEEEMNGARTAAMPMYIFSLIWSVGGSVGDAGRAEINTWLRAKASELGFDKHMPPSELTIYDYCYNQQELAWQDWMSTIPSSKVDSETPFSEIIVQTTDTVRYTFLLDRLMMKNHHVLCVGDTGTGKTLTINEKLSKNMAPEWVPVFMTFSARTGANQTQDLIDSKMDKRRKGVFGPPSGNKMVIYVDDVNMPMREKYFAQPPIEILRQWMDHSGWYDRKPPCAFRQLVDI…
maker-scaffold_285-snap-gene-0.17-mRNA-1	Q96PQ7	9.61866	MGAGRKTSSYGGYSDSGSSQVSQAGQRRNLQLDLGGVIFGCTRDTFKGLPRHHFAYVEYIVVGMPLFLFNYSDRTLHGIFKAVSEGELDINPSGWTTGGKGKTQYPAQVRCELYLQCPSLQEKQFKEIIKDNYYTESHFQFELTAQQSTQLCSLFHQAQKAAQQSAGSKKKYTPGLQPAPIPAVNAWDKKASTPAHPPQQSQPKEAPSSSQASSSTAPSAAPPASQSAGQLPPQGAPRQQVKAGAPTPQPASGPQKKPTQAPAQYKPKLTGGYQPQAAQQPSAQQQQAETTTDRAPPPPQAEAQPGPAMVPPASYPSQFHVVHKAQVVPPSQLPQPQAQTASDGHIPPHGNPAYIATLCMSVEKLTTELDKVRHDVISMRSAQEMMLEQENQLRQRCAY…
maker-scaffold_2889-snap-gene-0.4-mRNA-1	Q8JGW0	14.3245	GDHILADPKWHPYFSCGCDPLTACSNRVGGYTCGACPAGYKGSGDTSCIASSSCLTDNGGCDSLVTCSENTGGDLVCGDCPSGYSGDGATGCVDEDWCAQGAGCYPGVHCSDRLAPATGYDCGPCPSGMAGNGTHCAASACWDANGGCDLQVTCEEAPEMPEGRVCGPCPSGYSDLTGVGAECTDTDACAETPCYPGVTCVDQVAPASGYMCGDCPPGLQGDGVECGDIDECALDEGGCWMLEGAVDPVERTECVNTVGGYRCTPCPDGLKGSGKSGCRPVVNCTVDNGGCDPRSDCYDTAEGTACGPCGAGYSGSGDTECVDTDACAVTPPPCFIDPLYAAAECIDEAPPLEGYSCGACPEGYRGDGVSCELCTLSTAITDSSVVFRSQLVQVKGQMG…
maker-scaffold_29130-snap-gene-0.3-mRNA-1	Q23917	16.7037	MTELIKSTSPSCPQLMSLNSALETFPPAVESCEDEVALCDLLNVRTLDWGFDTLAHPTDDLLAIVTEVFDYLELPVRFGIPRDVLLRFLEQVAERYNENPYHNFSHAVDVAQITLALLVRGEAIDLFTELDVFVLITAAVCHDVDHPGLNNSYLVNTRHPLATQYNDSSVLEKYHLDVTGSLLADSQTDIFCGLSHSERLEAWNSLQQIILATDMALHKEITDEFRERLGSGSMLSRRRQHDRLLGLKMVMKCADLGNVTRPWEVGMPWSHKLAEECILQVLLGAALDPSSAAP
maker-scaffold_2994-augustus-gene-0.3-mRNA-1	NA	NA	MPLIRVFSPITGSGIRIQKLTFKAPAGKKPNRISVRRNFSSLGTRSFSAVPDLKNAVACPRIQHCIGSFSRKQLCTHTSRGRNGSRFSLQAAPALSEFALSTELIGAGAAFILAFLAMYFGNRSEDAAVGADTVQPLDTMKSSRNSEETSDGPAEPAPAGAEPKAQGDTRESNELSQARALDPKVDNVSTPSHIDYAVELARLKDEQRVLEERCKNLSFSPVIPQQTTQVEDPPSSRQTPRVQGEGQEVGDQQDAQTQAWEEILKMQSSIKRIDSLMEQRADLREVPDAQLCAAMTVILQALSNEEATLELLEQQPELLAIAPRTTQAIFDTLEKGTAGDPEVVVSLVQSNPSILSSRAVADAAVVALELILEAVDGDRTMACRVVRASPGIVSSWSAS…
maker-scaffold_30193-augustus-gene-0.2-mRNA-1	Q54CM0	10.0379	DIAIVSHEDDSPSGSWLKSPSQKESSELVSFTNKLLSGISSGNSQESLNMQITYLLVCLLMIGALAEEWPTMSPENAKKLPHLNAFLERAHQDPAGLARHLHQSSNATIANDVTVGTKKANAADTLPVVVAHGMGDSCFNSGMKSITEASGNRLGVYATCIPTADNWITDTIGGFLKNMDKSVEYFAKRVRADPKLKNGFNAFGLSQGNNVIRGYITKYNDPPVHTFMSICGINAGVGAFPECSPSTPVVGSVCSAITEVLGDLAYLEIAQDILFQ
maker-scaffold_3174-snap-gene-0.7-mRNA-1	Q64395	15.3209	LPLDHSALFPVEANVNWLDSWNFDTLALSNEEIFTHVYNMFKALGLFSPRVVDPEVLRRFLELLAAHYKVNPYHNFEHAADVAHTVYQLISTCFHDLSTHERLALMVAALAHDIQHPGQTNAFLIKTKDPLAVAYNDLSVLESMHAATLFRLLLDHPESDVLRNLEDSEWLASRKMVISMVLSTDMSKHFEMVSQLDKLVEERQSVGGGQSVGGEGEGAAGELERRRLLDLILHAADISNPCKPFEIAQHKGLSVSPNMERASTSKAQAQVSFIEGVVAPLWANVAILFPETCELFEKLVANRLHWMELCKEEVFANLEKSDEQKREEVVDIDSRMHLFLEKYGGIAKNS
maker-scaffold_31757-snap-gene-0.11-mRNA-1	Q8VHE6	31.7657	MQGLPTDGLSVQNGILVHHALRYPVLIDPQGQGKAWIINREAKNNLKITSFRNKKFRQEVEDALQNGEVMLIAEIEEELDPILNNVLEKNYLKIGKGLKVRMAEREIDVHENFHLYLTSKLPNPRFPPDLFAMCLVTDFTVTAMGLEDQLLGRVINKEKYELEEQRQQLLEDVASNMRKGKQLEESLLIRLSTAQGNLLDDITLIDVLASTKKTAEEIEEKIVTAQTTEQKALRPRINLAREEYRAVARRGAILYFLVTEMSRVNHMYQISLVQYLKNFDEAIRDAKPNKIPSKRIANVMERITWVVYRYVARGLFNRHRLVLVLQMAIRIDISQDTVQVSGNVAGICIWVKSMAEYHEIAKIVAPKTLKVAQMQQNMDRANRLLRAAEDELKAKQLEL…
maker-scaffold_3264-augustus-gene-0.4-mRNA-1	P0C8M8	14.5908	LVHAARQQRGAGGFIAPLREAPRPLDGAGSGEHAGAVGVEPPQRGDSERDEVQEGGHLEDEDELQVSLMQEELERRCSLLPGEAEGVGGKVRAGAHSQATSSTDRQRSTVPAQVPARTSPSVWVCKWVDYSSKYGVGYQLSDGACGVVFNDGSKIVQAAGPGGRLEYRARARSRTDRVQEEVMMFACPEEAPPSMQKKVVLLAHFRSYLERRNKGRPPLAPATDARLHYVKKWLKTNHAIIFRLSNKTIQVDFNDSTEIVLSSESRCVTYVNKELQRVTYSLSDLPQQADLLKRLKYTKEILLQLINRQK
maker-scaffold_33249-augustus-gene-0.2-mRNA-1	Q9C0G6	16.2307	LRAQSHLYGEINDVAREWTDGIISCAIRGCTNQLKEQSKSALASKDSFSSLYMAALWLVADGPVGDWAGGLNTALDETRTLSLMNSERVSLPPPGVFSMLFEVQNLRAASPATVSRCGMVFFDDQSVGWYPVVQSALAALPDVLAERRALLEQLYSDLFKGVLESTVGMAALKNGGHSTQATHGTGALPRVGSADEDLARAGTPAPA
maker-scaffold_3326-snap-gene-0.7-mRNA-1	P46822	12.9692	LEVQEAAEEQRLDRAETMVDIGLACSDLGDFENAAEYLEKALAIRFLAPAPWEACGGPLMVIVNVVTQPLMVIVIVVTQPVMVIVNVVTQPLMVIVIVATQPLMVIVMAVVGIMVMGGGMMMTMTVVTMSFAGHPPFSPFAIWCPISLAVMFTFVILLFLMVAPNMVMVLLLVMVIMAMAIAMAMGCGSREDSPDVKDSESEHHAAALGRIADTFVAMSMLSRKQSAKVPAENVSERQSKYDQAMEQLGQAMQIREHLLAEGAKPDVAIADLKNEMGLLLEMQDKLQEAEPLRKAACEIWQQNLGPEHPRVATGLNNLAALLTKLGKFDLALPLYQRCLELEEANLGKDNPSMAPAMNNLALLFKTLSRHEEAYPLYKRSLELCEAELGEQHPTTASAL…
maker-scaffold_3420-snap-gene-0.8-mRNA-1	O75095	12.6241	MGSVSLADVDDTAQVTSDVKTLISAASTAPLTGIDVSLYEGSLIIAAEISWWTEDISAGADPPAFIADLEDATFVAAMFSNLSIATSVTVEGVTIANMGDCSINNGACDLLTLCTMHSGFAGDLPLCGACPPGYTGTGRAGCKDIDECAKHNGGCNNLTTCTNVDGGRICSECPIGTNGTGEALLGMNLSLPPASVEAARGRGGEGSRGREGLWARANPKPAYSSGLAALFQPLVGGVRHSLLSPSALVVGGVRRTAEPVPNALLRRVVPLTGSRGPGAPPGETSCLEIDSCAPHPCFNGTNCTDQPAPGTGFVCGDCPPGREGDGIQAPIVHVTPIVHVTPIVHVTPIMHVTPIVHVVSIMHVTPIVHVMQARRLDLSGACDSSCWRAVVMKCHDSSL…
maker-scaffold_3457-snap-gene-0.11-mRNA-1	Q4W9R2	5.35773	MGKKGREGKIPKPRQTRERYGNAPRGTKTVVRKGAIDKNRAGRDKNDESYAHLEREGKFRKTKLGKEVQHKHLNTELQKMEDQLKRYTFVDPLVEAFELKKKERLFGAPRPWDSRMPSKHGCTWDVYECMDRCGDWENAPKEENLFESAAGKFWDLPETRAFCQTLNDLGQAQLKDSDMEEAVETFKRLLSLDEPDHACGRHGLLFCYMDLGELGHARALLDSPVFKGDTSALAAYSRALIEYIAWALLEEEDASEESACAARDAAVELNPYAGAMLAASGSFMRAIDPDEVPPAQETEGMVYRVEEAMCFAVQNVSLWNDADGAPEWLEDALDDTVLVEPLINPHPSTGLAMYKAVLEDLEEQNGGGDQMSEEDDEEPPGLVNPEMYTKTVLSEGNGI…
maker-scaffold_3501-snap-gene-0.9-mRNA-1	P13420	11.9264	LYCLESNANRREKWLQEPITPESEGIHRHIRPTARCGHWTSARALLRYTPHKCGGNQPVAGVWRHPLHVYFLLKSRSSPDLTCKPSQFRGLMLSLPRALNTLNLCARPLRITPTLTMLRQPQPRLTSTFFISYRRWCASALTGTVLRNRHRHALMRPALPHLIQERLLTTPFFRIRMRCSASSGDDPLAESFPITKLPYRGALLDLRISASAASSFSTCEQEGNAPMSPEDFRARLCRTVADLRADGFLSCMLQLPIELAGLAAVAHQAEGFVFHHCPPGVGSEVVLKLWLQDAEEDKVPPFATHQACPILQPTRWYSMTGGVNRDFVEWQVGCAGMVINERGELLVVKEAHTSGSSARKPQWKLPGGLLDLGESFEDGSCREVFEETGIETTFSSILC…
maker-scaffold_38075-snap-gene-0.3-mRNA-1	Q23TC2	24.698	MCSESVLTHCKQMLASLARTGQCHQQDMDGMYNVWIVKPGGKSRGRGIQTFNSIEDIQKYISTGEDDRWIVQKYIENPLLIHERKFDIRQWALVTDWNPLTVWFYRTCYIRFCAKDYDILDMNVFCHLSNNSIAKYCDGATQGVHGQGNMWTVEEFKEFLQVTKVYPDGAKSWEETLVPQMQDIVRCSLRCATETVDHRKNSCQIFGYDFVLDRNQRVWLLEINSSPAMDPSTPITAKLCPEALEDLCKVIVDVPDERERRREGGTKDTYPEGYDTGGWQPIVFDGREIGKPQFRGENLVVEGTELSIRPCHAGRKKPQETAGKEHKASFH
maker-scaffold_3867-snap-gene-0.6-mRNA-1	P43510	6.98255	MYAKWVSLALVAATIGRTVATTIKITDCGTGSGGYYPGYFDGYYVSTGETQNGKDIYLLTTKLDGSAWPSYSTKYYVYYSQVYNGYYLLGKDLYSSTYYGYVYDKYNEVYDSSANWQGSMMVGASIELYSAEPPAQPSPPPPSPPPSPPPPSPPSPPPPSPLSPPPSPPPSPPPLPSPPPSVASPPPPPSAEREYECATTGYSYIADDILSGCHSYCGCESGSECTYCCKYSSGYCYRDGTAETVQKTNNYGKKGSTVCTSTDIGNNICNGACNNPDSSFDGGDCCPSTNPSPVSEYSNPLICMDPSSQEASSVDGNGVPKTWNFHFAVPSCRSKIRDQGSCGSCYAFAASTAARHQMCYNSENDFSYSEHYFSPMYIDACPVDGGEGQCQGGYTNRVF…
maker-scaffold_4230-snap-gene-0.8-mRNA-1	Q9Z0S1	8.94054	MTTSVDIDVSRVVSACVELAERAGHVIRNVAASGEKGAVDKGGAFDIDGTYIADVQTKADRLVEDLVTWHIRACLPGLPLVAEEAAGGALQIEPDIKDEALSEHLEPLPLDQLEHFPWPRELQAVPAERIVLYVDPLDGTGEFNNGNLEASTTLFGVAVDGRPVAGVIHQPFFRNPSGEIVGRTVWGAVGVGVFGLLLTVPTPGQNSLPPSRAPARDGGLVVGTNRVRRDTRIDVALDALRALGPNMDVVRQSASGFHSLMLLEGVTDVWVLTRGGTKRWDTCAAEALLVSSGGRLSDAIGRRYEYRAKSDSSMGVPFENVHGVIASRDGRMHNTFVQTVSVSIAPWPLE
maker-scaffold_425-snap-gene-0.11-mRNA-1	P29536	8.43068	LVEAVLQAILYEVEAAETVVGVLLSPEEKGVSVDCWVISEDTPAVGVTVMSSWSVRATLELSVRNADNEPGITIPVDQLPEDRAMCKAIAGGVASAPSTAANLLSEACLAEEALRADTENGCSDINKQVESATPVVEPATPLQKLATPSQDPSAPLQESSSTVQESSSTVQESSSPVPESATPSQESASPVPETASSVQAAQLRFGGSTGRSADRRKSGRLAALAARFESNGSPGAEGNAPSPQQSQEEDGGWVSGGTWIPPASQSPQDDELRPGRRLSAKMRSLIKTQEEEKDDARENFETVLNQIASNNASVHELNLNNNVYCKRQNAEGRMLVFPRIGEALAANSAVTSVSLVNIGGTDLLAQALAAALKSPTTHIRTLTLETNDISGAGFAMLAE…
maker-scaffold_4302-augustus-gene-0.5-mRNA-1	Q6DFF6	14.0421	LLELLSLMPPKRAKSPPGKKGKDKKDAKAKSPGPPPPIEWDFRNIYAIGGWDGSEWTQSVEMLDSQGGSWTETASMNTRRYGCAACLLGDHIYALGGWGRNTALQRVERYDLNKKVWQFVPSMDSKREGCVAAVCENNMYVIGGFDGLDTLQSMERYDVKLGVWFAEPSMLSKRHCCSVAVVGKHIYVFGGWDGVRSLDSMERFDVETKQWQTMPSMTYARNWCAAAVIGNHIYAVGGRDGPLVLQSVERFDTTTGVWTNMQPLKSKRSGCAAIAVGKNVYAIGGWNWTSWLYTVEKLDTERGGEWDNVSSMIHKRGLLTVVLHQQEKTAKGKKGKDKSPPKKGKKK
maker-scaffold_4337-snap-gene-0.4-mRNA-1	P21956	10.0362	MWMIFEALLIVSLSWNTRSNIVVHALSPCSNKSTQPGCREAVAALSSQVEDAGSAGLPPETSRRKLVESSQGTTVSIVDPYTAEQVLVEALQDEAVETIELHTDVKLDAPLPPINRSLSIFGNCTGAPFTYIVEPVNNLELQTWMLKERESGADDAISVYDYASSGVYVHEESAADSVLRWEFPFERQCELVMEIPIEVNCSSCAAAVPYTVHSAEGTSQVLVDQRVSARWASLGSYTLNATSAVELDTTGINGTIAAGVAGARINPSYAARSASSSSDNSPRGRYMYRGRLDDSFAWTPQGVDNEWYQVDLGSVYDLAGVVTQGYQVDSSRAQYVTLYSCDWSLDGDRWDAVDKGKRFTGNSDGTGAVQGLFVEVVWARYLRLRVVEYHNAPSLRLAV…
maker-scaffold_4354-snap-gene-0.12-mRNA-1	Q940M4	25.9761	MPDVPFPQSAHVAGLPEEDLPEQVTLRLIQPPLSETPNSSEGEYSVQQALDSVGFGRFQVFMMLSTGFAMASDALEMMLLSFLGPAARCEFGLSSYQESFITSVVFAGMMIGSYTWGVVADKKGRKIGFLFTAGTTCIAGLLTAFAPTYSFMLCCRALVGFGLGGVPVAFNLFLEFVPTKGRGHWLVLMKCSWSIGSVVEAGLAWAVLDTLG
maker-scaffold_439-snap-gene-0.17-mRNA-1	Q6YZI0	28.262	LRGELDAAIASYERCLAISPNFTIARNNMAIALTHKGSDLKAQGKKEDAIKCYEQALSYNMQQAEALYNLGLMFGEAGNLTRATFMFELCVYFCPSCAEAFNYLGIIDKENGNFDRAVQHFQTAVRLKPTLHQALNNLGGKAKEALEVLKAAITACPTHPESHNDLGVLLRDVGDIKGALAAYESCLRVCPTSRSASQNQLLALNYLHEGEELMVSEAHAQWGKNFQKMYNVMPPPTPNRDLNRVLRVGYISPDFFTHSVTWIGYPNSSGLGAVDYRFVDAVVDPVDTRQAHVEELVRLPATGCFLCYTPPVSAGPVAPLPALSSGGVVTFGTFNALAKIQPPVLKLWARVLHAVPGSRLLIKGKPFACSTMQEHFRSQLVALGVHASRIDLLPLEHLT…
maker-scaffold_4411-augustus-gene-0.3-mRNA-1	Q3UDW8	10.4058	MATTSWSLAGSGATIADADDNVYVPIADNLGAAASDGSQQDSENLMRAPFSPGPPSAPGGATIPLNAPASPYYGNVQWIDGPPATGFLNNEVRMMNEQPVPRSRVQRPGQECLAPSTVYASLQCRLPRANKRVGPPMIPEGRHGGCDSRIIGEAACSLPMANAHVGSCLPPAWCAICCNCLSEILAPCQVAVMILVDDTGGKFASINHCAWNGLHLADFVMPFFLFITGTTGAVVLPGRIRNDGRLETTKSVVMRSLRLFALGVFIQGGFLHGYQEHTYGVDLSAMRLPGILQRIAFTYLVAGVCEIWLPINQSVNTSLPRPIRTLIRFGWHWAVALVLTSIYLAIIFGVRVPDWSFNLTDDHEQGDRHFKVTCGVRGHLTPACNAAGYLDRAFFGPNH…
maker-scaffold_4424-snap-gene-0.6-mRNA-1	Q9M9E8	16.6589	MGKLLGLLLPSWRGYLRGLPLRGPYTPRSPVPPALQRPGETIFVPSGWWHCVLNLSLTVAVTQNFVSQANMRALEEGASGMLVVSQGGGVGRVGSKRRELRTWLRALWLEKPHLREDAWRCACEVTDAELWLQRATRVCSLHSIAAPSGVQEFALGSGSTGTVFVTNYHVLKFYHGPVAGVVQPPPDLAWAALSAEDPEEGEEGLGFDLEQGVLRGIESLGGARIKAAAPRLVSTGILEEESVAESPDAKHSQAKGTATDRMPPVANQLPYLITTRSKGGNMRDWRQLKGDAATARKVLTQLAVILEDLHALPTACIQGRGPNRGAGAGSGPGRGPNRGAGAGSGPGLVSASMTGTELATNEPIRPIGAERAMRTSASATETGGTHCEHPTGSRDDLWE…
maker-scaffold_443-augustus-gene-0.12-mRNA-1	Q39610	24.2306	LKRMYLRAGQKEDDLCLLITDSQISDEKFLVYLNDFLSCGDIPDLFNSEERQKVVDSLRAAAKAAGVVDTPENCWEFFIQRVRAHLHLAMCFSPVGSNFRVRVRRFPALITCSYVDWFQPWPEDALLSVAHRFLHQLDLGEPRVTEGVVHFINQSFQSVNRLSEEYLLQERRYSYTTPKSLLDQITLFTHKLEQKRREGLVVMAARGFGAVILTKWRAPVLNGGSCVYGAREQVGESIQRLQTGLVRLQSTSRDAAAMEEELNVKQVEVEEKKRAADALVEQVGEEKEKVQAESELSVTEAANCEVKAKEVAEIEVECRKELEKAEPAVAAAELALDTLQKKDLVELKSLKKPPSSIDDVTAACLVLLSPSSGVVKNRMWPESQKMMNLPEKFLDTLKS…
maker-scaffold_4439-snap-gene-0.6-mRNA-1	Q39575	14.8169	MKVLPVETWLQQTILMMNRTLQVQLAACLTEGGVPWWSERPDTPVSTLRTRHDLQQRHGKALIAMMRSYPGQLLLVVAQAQFTQQVEVAIPGGYPPMRRLLNDLQTQFQSMELLLTGAKPLPAREKQLCISIMFMVTYQRDVLQRLQSIDPQDDSDFEWQRLTRMYPMARSAEVGGKNQTLSDAGPDAETMHIEIRAMDNALWYGDEFISTHSRLVCSPLTERAGLSLIMAFKQYVGGCLMGPSGVGKTETAKDLARGCGKMCVLFNCSAMVEPEAISNFLKGLSASGCWGCLDDLDLLQLDVLSVCAQQLMSLQQQHAGVFSHGMSRAFTLEGTQLLMDPTFALTATINPGYQCRATLPENLKARFRPLAMLDPHVEFTTRVMLASLGFKFSRVLAGK…
maker-scaffold_445-snap-gene-0.6-mRNA-1	Q8IID4	23.2593	LKEPPDGRRALPRGSRGQELDHQGVKELNQALLQEMAQGGVRIPHEELRRYFYYLEQDLGEGTLEDFPKARVVAAVGRLSRELKFGPFGGLLAGMERELRCEYHRNLKKAILGYLLQSSSEVQRLSLPTVAQVLSDRREWFMRMLYEAQPPDCRAPVVWHEACREAQAAHEQGLWCMDWRSLQLGFLWTDGFDTMQLLDVTTNKFTSALPMSLDGFVAYQRTSLKAALERLWTEWVPAVAGALAMADSELAPAGGYGGEPAEDTEMLEEEGEEAERRPWGARVATPETFRSLSALVNVQLRTLQLDSVGAFHKFLTHRIVPADHALDPHGAQHMWPVPPTLTITAGISELSGQLDLRPDFKTFHLTLYRTLEECLTAMRGLPLPGWASQADLEALVAGT…
maker-scaffold_4478-snap-gene-0.8-mRNA-1	Q9M350	16.2806	LRHPSATFVYGDKHRKLLPEEDMRPAATSLARLQAAQEYHRLSFEHAVEDIRSMVAKHLWQLVVVQGSLVQHLQALKDYFLMNKGDFFQTFLEEAKGLCKMPPRTGGSSENDLRVHFQQASLRSTAADDPMFSNIKLRLDVLRAGEECDANADAVLAKLKLPHYDGWGGMSLDYVVVWPLGLLLTEAVLRRYNHIFQYLSRLKRVQLELDNAWDLLRQRAHSRCPSSMAEGRGGTERRGMSHQVLLARTQLLYLTQQMAHLISNLQVYFQVDVIEVEYSNMQDSIAAAHDFAEVERAHSIYLSRLLSQTFLENEVVSQSLTDVFHHVKTLCKWVQDDDEGEYATASDPADIAELTKEFLRSANALYTVFKSNKTDAAQRMAPLLRQLLLRLNFNGAYGR…
maker-scaffold_4590-snap-gene-0.5-mRNA-1	Q09225	6.04478	MDSHLTSSSGLHLRLPILLGALLLAPVAAQQSACSAELQTYVPCYSGGHPPNKSCPYETQLMKLYSGVFPIITGDSNAPNVSASFQAYAMNSFKAFGDFGKCRSLQTAQWCVVAVGKDIGELTGWMSNRNDLIQLGTCVPSACSEEELNDQVASLLPVVAGLLGPGTDAKVHCGESRHDFDWKAAIMLCVCVLFGLLSAAGTIIEECERGIRLGASAERASAEPLLQPLMSDEEGISAQADTKQLRIPVALKKFMLHFALRRNWELFGALRKGSNTFGCLDGIRVLSMGWVVFGHVLVYSSGLGFANIEALYPPNGKLATDTSTQILASAFFSVDTFFWLSGFLTTYSLLKRTTANEALQGKAFFTKLYPLSIAARWLRLTPIYAFVMAFYGLLQPTFS…
maker-scaffold_4596-snap-gene-0.14-mRNA-1	Q6Q0C0	13.9136	MPTATDSLTTALARFPSRAQFLFDSCYRRSNFKKSTRPDTTVKRKADNVHMDVDEAGKVTVFLFANPPSQELRCMICLELFKDPVITPLGHSFCRDCISRHLSNSDRCPVTRRPLTTKDLRPNLMANTLVDELEVHCTYGCQFADNGWELDEDGCTETTTFGLRKAHQKVCEHRPVTCPYGGVRCDLIPRIDLEVLAFLAVLLEYWYNRDPGGEDAKEKD
maker-scaffold_4607-augustus-gene-0.13-mRNA-1	Q05895	12.0615	LVVCSGEAGEELLCGPCPPGYVGNGTTGCQDEDGCAQPGAGCYPGVYCADVPAPSTGHTCGPCPGGTTGNGTHCEPSLCWEANGGCDLRVACEEAPGTAEGRTCGPCPSGYSRPEGGNTEPCVDTDACAEAPCYPGVRCTDAAAPSEGYACGECPPGTQGNGAQCEDVDECAVDEGGCWRLAAEDDGSPRTECVNTLGGYECTPCPEGFKGAGETGCRPVAECAVDNGGCDPQSTCTDTDAGTVCGPCGRGYSGTGDTKCVDTDACATTPPPCFDDGYAAAECIDAAAPEEGHSCGSCPEGMRGDGVTCELCSLQVAIPDSSVVDGTVYRTQVVQIKGQVSELEAGCVNTLGMEFRWVASSSSSGPVQLTAMGNNADTLTLVLPEGSLEALAQYSFLIE…
maker-scaffold_465-augustus-gene-0.9-mRNA-1	Q86L99	6.96152	MKANAFCTEYFQWARITPANNQSPTPRWGHTATLVSRGNALGLLVIGGFVQGSSEPSPEVWHLSLSHIRWKNWPEIRFSGSSTSFFSLETKPEEQSCRVALHTTVLAGSNTIIVFGGRGVQSPSPVNGLYMLDTEADTMSWTSPKTFGDIPSPRENHSATMISSSAMAVVGGWDGKKWLNDIFILDVENMSWTRIRMDPAVLPPLSEHTTLLFDWRVAIAGGTGAQGANSSIWLWDTVTMECKPFKNPLPSALTAHTTTSIGPYIFIFGGVITDLVGSGGDRANISVGFNEKLTVLRRDTLEKVQADVDPGMLPTVRAHHSATAISSSALLVFGGCNKSEVFNELWVLHLPAPRAGQSGAEVKPPSKSFRLQLSGLEVGYPGEEKKLHPAFLSGETRTK…
maker-scaffold_470-snap-gene-0.11-mRNA-1	Q6ZR08	23.5421	LERALDKMQFEWTEQQFSLLPWKETGTFILKGSVLLDEHIVKTQAMQSSPFAAPFVDRISSWFIKLNAIQVSRCRAPGAQCRQVMCEHAENTIQAIGTQLLEKMDKCNTNICSAYLDMEARMMSIPADIEAVLILKKYIQDSANDRKTLEADIVTTKSQAEFLFDYRFEVLEEVRCLDAWLWPKKMVTVVDDAERKTIKEQASMEADLRDRIKTLKHQLMPKEGAAFASCNKFWRGLMEKVIENPDILLVTEIENLRESLITSNANLGAIEKKLNDYLDTKKMACPRFWFLSNEELLEILSETKDPINVQPFVKKLIEAIRELEFQEDNTITAMESTEGERVPFDKPVDPNGEMNGVELWMVRVEEAMRQSLHSHTMKAIQAFPNQPRSKWILEWPGQV…
maker-scaffold_470-snap-gene-0.9-mRNA-1	Q3V0Q1	34.3766	MSESRDEWRVLYNSTAPQEDAMPSPWDMRLNTFQSLLVLRALRPDKLCPGIQSYVISVLGERFVEPQPFNLPRIYLESTCASPLIFVLSPGSDPLSDLLRFADDRRQRVESVSLGQGQGPVARKLLDQGLMDGFWVVLMNCHLAKSFLPTLEVICENQLPMEATNKEFRLWLTSYPSSIFPISILENGVKITNEAPKGLRAGLLRTYESDPINDRTFFNSCNKAKVWRKLLFGLAFFHCSVRERRTYGPIGWNIPYEFNENDLRISVRQLCMFINENGEVPFDTLAYTCGECNYGGKVTDPQDRRTLSTIMNSFYHPEALKDKCPLSPSGRYYIPEHGEYQDYIDYIKVWLPAPAPSPPMCAHPWLPRPEPRVRCTRLLPSAIPR
maker-scaffold_4762-snap-gene-0.8-mRNA-1	P23098	24.5525	MVSANDLILCGLALLSQRVAEAKVTEQEINAAREAYRRVGTRGACMYSLLKDLRAVHSYYEHSLHAFNTAFMAAVARTEPAEDLQERIANLTHCVTLQLFRGTSRGMFEAHKLLFAIQLTLRVMEEQKQLCSLELDFLLKNPKIPAQSPVPALLTNEAWGSVLALSNLENFRTLSSDIEGAAKRWHLWMDTQQPEMESMPQEWRTKTSMQKLCVLRALRPDRLRYATSDLVKEYMGEAYMESVTFQLGQIFPETNPTTPVLFVLTTGVDPVRDVEHLGSQMSKSAESGSFLLVSLGQGQEPIAEAGIEKMAKDGGWIFLQNIHLVPTWLMKLELILDVFHTSPPHREFRIFLSADPPANPLVSAIPLNILQTSIKITNEAPQDFKANLRRAFSHFSNEL…
maker-scaffold_4762-snap-gene-0.9-mRNA-1	Q9NYC9	27.3192	LDKAEPIVQAAIDALDVLDKHSLTELKSFKNPSEDILRVIQAVILLTSRDGRGPAKDLSWAAAQRMIGAVDKFMDTLKGFKELVDVGAIHPRGRGRAGAKGGPRGVRGAWRGRYIEACRPLVSHKNFTGKVIESKSKAAAGICEWVINILKYFDIFKMIKPKRDALVEANAQLEEASAQLEQVRAHVEQLVAQIQTQQDKLDEATSDKEKVLQEAERTRARLSMANRLISGLSQEGVRWAEEIERLNHQNKTVIGDALLGAAFVTYLGAFDAGYRQQAVFDSWIPRMRESALPSSEDLDPVQVLATDVQIASWNNEGLPSDRLSIENASILVASERWPLLIDPEQQALSWLRNRSQKAAHGHGLTELKLGSRGYLKQLQAQTSLINFAVTQDGLEEQLL…
maker-scaffold_4861-snap-gene-0.4-mRNA-1	Q29116	18.0169	LENPLMDGCSYFGAYSNGFCNMKDSMLNAEFGEAHCEDCKCFYSTLVSSGWRSDRAWPSTGCYESRCSTGMVSVRVGSTWHSCPPEGGNLVVEGYSGILACPAAVDICFTSNRTLSACKDSCHFNGQCVDGRCECFLGFAGDACEVQECPNSCSSHGVCVNSSWSMECFCDPSWTGVDCSTPVCEEECHLIGGVCNAGVCEVPCESQKGYQCMNMSSAAAGGLDFCADYFDQEGAICAPIGIGAIQALEEGSITQSYKDLREYNHLQLPFVEGVSCESAARELSCWMYLKQCAGASEGGANSLRVCTSACENFNSACWRSFDCTDGTTFYDGGEGECTGATSTRGWWAYDKGQLMLFACAATASVILLRCAVKQALDAIRRCCKRSNSDAVIQVQPAER…
maker-scaffold_4866-snap-gene-0.6-mRNA-1	NA	NA	MKQLERLDKFTLASRIMAKVLRPEMTDGDVSELACLTATLFSFFSVIPFVVQRQLCANMKLLNCKKGDVVCQQGTPGDNFYAIVDGKIDVVVDGGRGATNKVMTLDVGSTFGEMALLSGSDRAASCVVHTHVCHLLIISKAVFLDIFHSRFKQMHAKTVEFLRMQVRFFERLSVDACTTFAHYLKQVTYPNGYKINVDTANIFCIIQKGICSLNTRRTTVDNNSVVRKGDLQLTQLVQGQVFGESCIFPELQHGWFVRTATRLLVYQIPINLFMDHTDDKVKQLIRDESSFRNSYYCGRFCISNADSADSGKAASWSRAQLSTAFSQTIETIPSNKTILPKIESKRCSSLVIKQTGDFATPHKQVADLEQELSMININFNTRSPLHIMEDSPQCFDQAR…
maker-scaffold_494-augustus-gene-0.5-mRNA-1	Q39575	33.2888	LWLVRLSKTSFCLPPFSASWVTKCDEFFHQDGEPKLIFYFQTPDGGSEEKLFWTSGEVEKMDVKAVYFLRNNPKGVQDKTVEQDVLCGEIVGSALASFRALLSELYLPILEAQKSWGKNSEEHTAEFLAGLTKFSETLTEAASSLEGGLDLRKPDEKHMTSISVKPSGFNTAANDPKIANYFEGILQEWCTQVDKLLEEGEKQIEKSSKQADDLGPDTELEFWRGRMAKFNSITEQLKGDDCKLVLGVCMAARSAAHRNWKVIDMKVTDAGNEAKDNVKYLTTLEKSLEPMYLDTPEVVIDSLPALMNNIKMMHTIARYYNTPERMTTLFCKITNQMINNCKTHVLAAGQLWNQDKPSLLVNLELCLSLNQGYQEQYKLTRDRLMSQPKGKQFDFNEGK…
maker-scaffold_4959-snap-gene-0.6-mRNA-1	Q05973	13.1223	MQRWKRVRELTQQKDQLEDVANMVLFAEPTVLLGKSLGIFTPENEIRKALHQICLSQQFEFLMSCCILISCIQMAVEVSGVDASSHNGKALFALDLIVTSIFGLEVVMKVITYGFVMVEKAYIRSRWNQLDFLIVITSLLSYGLSSSNKNVLSLLRSLRVVRPLRIISRSPEIQAVVQALMLSVVSMLHVISVLMLFFLIFGILGVQLFKGRFYKCLLSSDYASFDKFADMSEEGMEVLSKEIIGMDQAACEECAYCKWQNSYLNFDNTGQAMLTLFVVGNLDGWIIVFHDAVDATPPSQAPERDSNPVAVVYLLAYICVVAFSLLNLFVGVVHFEFNRIKMSQKQGTDLKVTDSQKQWNLILYTITNMESPTVISPPSKVGALGYVRFTCFRIIHYPG…
maker-scaffold_499-snap-gene-0.29-mRNA-1	Q15751	13.3721	MSLRVRQAGWELLGMREGKNVIVQLVQQHPALLANILTAATRLCEVSLASSLESLAARNIALCTLGGEVLLEKPGELPPHTTGDEEPPLSSFLWAADAEGGAEGNGRQQQKGCQVMQGWLHKRAVHHLEAELQDLDPNLLLDPDPELETLMLKEKSQALTSSEVRSSKASGRWLEESLQASPLQMGSPKALAEDFRDTEEALFTYCARLTLLLILSRYPEAAEHASSKALMAALRPLFLRSDHGASDMRELETLCMQELRAMQPVAGEGARADSGLIHVLSVESALPQHIQSLQSPRRLVARRISIWQASALQVTFHPCCFTETERAALMIYDTEEAWHTGKPPLRECVGGAGSTCWRSPLLVPGSSLVYVFTAGKQRQDWKYLFHVEALGKHGKPLAV…
maker-scaffold_508-snap-gene-0.14-mRNA-1	B3PGJ1	36.5194	LSMSVRWRLALAVLALQMYIIHALDNGVGQTPAMGWNSWNRFRCDIHEKMIREVADAMVSSGLRDAGYKYVNIDDCWMHKRNSKGEIVPFVNKFPSGMKALGDYLHARGLKFGVYSDTGNTTCEGYPGSWGHEKQDALTYASWGVDYLKFDYCAMDRVRETPKTVYSRMRDALNATGRPILYSLCNWGTGQPHLWGAEDADMLVVGLEGMYPYGIVDACPEHVKGCRPGQYVTREAWGQIIAINQDPLGRQGHRVHVEPRHEGRVEIWRKPLAHGRFAIMVLNGAAQQVRIRVSWSRDIGEAAHVWNREAAAVEDPCQDKDKNCPSWAAGGECEKNAGFMMGACLKSCPNACDSPDDLGPQATALVRDAWMESNVGMFTGGMEVTHVEAHEARVYVVEF…
maker-scaffold_515-augustus-gene-0.22-mRNA-1	Q5R8E2	12.6549	LLLFADAAQSMGSCNSKDLNAETLQVAYDKPPHASSENTNSQLNSAQSERNQASGDSADVAGLRQATFSMPAGPAQPLCSSIELPEETSSHAEDPRTDNVDSGIAVNSNFPTLGIPLGALRDFLAEFADALEAGLSTAELCTQVIKPATERARCSYVQLLESRGVRVETANIFVSHAWRYTFVELAQAVLSLERTEERPEDIFVWIDVFSVNQHKSAERDFTWWSTTFRHAVRNIGHTLVVLAPFQDPIPLTRAWCLFEIFSTVNTGAVLDLRLPSAEEAAFTRLLHTGNFDFNQWVATVNLERAEAMDPEDRKRILDAVHSSGGVGALNTQVIDALRAWLVDQGRHGVAALDSAERSSSELISSLANLLRDQGKLDEAEPLYREVLSAKRAELGENNT…
maker-scaffold_5171-snap-gene-0.7-mRNA-1	Q9SYL6	18.4314	MRTTLDQALPHDNPSSYIAASYIKFVEAGGARAVPILYDDSNENITNIFKSVNGLLFPGGGADGCTGRYFEVVSMLFDLAIEANNDGDYFPIHATCLGFEQLAVKVSGNCSILTNFSAEDAARGGQKVAPRDFKMSSELQSFFQATSVSEDKNKVPYISTVEAKQYPIIGTQWHPEKNLFEWTSTEAIPHGADAAKLAQRVANLLVDRARRSCHKPSPAEVEDLLIYNYSPVYPAKVDPMVPFDQVYLFEQPDHIASSMNIVVE
maker-scaffold_5179-augustus-gene-0.4-mRNA-1	P27815	15.6295	MSEGNEGEVKSAEFESPAESAVVEHEATIELKPMSEVAAATEASGKRTSVKSTAALGGKTGSKSSRKSILNGTIETAEQKDLTTLNRMRRQTQLGLPIPDGNEPDWRWKLCVILDTAFVQTLTMFILFLALFIGDVTVLCTSTNSADVMVSSVLVVVLVFFTCDMFLQCIARKDYNNSFFFYMDLLGTFSLVTEIMWISEAIGLDELEEGTLLRASRTSRVGARAARMTKLVRLLRVLRMTRIMKLLRLFLNNKKENAEKETKDATSLIAVRLSESISKQVAALTMIAILFTPLLSFSSEESVAGAYANLFSDYVGEDCTTTIEPLAESMNDYMADSYQQPVSLIVGTCEITFDKTEPSRDKDKRTFKADDVELLVDVSTQNDEIAGLNIGLNLFVVFL…
maker-scaffold_5284-augustus-gene-0.2-mRNA-1	Q4V8C9	23.3322	MAEMPLASPVVNLEDIGVVKLEELGEVYNDEYLQYLAGAEELESVSYLEVKVDSSEISPEFLGMRLPSLTQLKLNNSFLPGIRQLGTSFGRLQVLWIARCEMQDLEGIGSLTTLRELYASFNDIHDLSPLASCENLEVVDVEANKVSDIEVISYLSLNSKLHTLTISGNPFTEQPGYRRHIHAAVKHLQILDDEPIVENDKMEPPPLKDLAADSEVGESEEEQLLAKLKAERDSAQRELNMVSAGIKYAKVGIDDMDVTTDLRGVNSHLEVFAGRPLTASRPGTPGAASVGSRPMSAARRSSLETTLSGLNASRPGTALSRPGSARASGRRTPRPSTPGLSGGPSATGIARPSTASRPGTTSRPGTSGGSILGAEVENSLYWRTRRVHSTIQGEVQVGR…
maker-scaffold_560-snap-gene-0.12-mRNA-1	Q9Y4R7	18.065	MNKGKIFSLSCANGFDDIRKALVKRGWVETLRARDLDERNLLPHQVVNHFMNSKVMTTKAGLLHKLRELPWHQPPLPLDGFFPRSYDLSDEDDTKAFYIDFKWSCAESILKHVIADGGVSPEGVPSYAVVEMALTVCHMRIHYLNFLASDSPIPAHRTWLGKRRETAAAAPGRDPPPPGSAWTAQKRMPRKQRPFLIGRLSSGQCYSCAPALAAIQDKQISEALGVTPVPSPRGGSPISRESFSSSRGRIESGRSISAQRARGPSQQTYHVDSTRGQGGSINMSVDGIRFVRHQRPPSANKTLPRPPKTACPVNPPERASLSYGLRTRRNVEKLDPAGMESATVSSIKPPPQALPISLKEKVSGMLALLQDPKLFPQAYAEGCRHVRGYGERTAQAYAE…
maker-scaffold_5629-snap-gene-0.7-mRNA-1	P39057	21.1935	MEGPWKKTVWGKIKSSEIEVAARAFMKEIRSLDRRVRSWDVFVELEKLLKEFMVVMPMTCQSDLVFNEDITLSHLMQLQLHKYGDDVYQIVDRAAKEQQTEKSLAVLTKNWADVSFEFGKYKDTDVPLLLPAEQIREMLDDNLVQLQNTASSRYAAYFEEELDLWQTRLSEVDGAMNIWFDVQKTWSYLEPIFVGSKDIRKQLPEECKRFDGIDADLRELMKDVETTPNVVECCTRDGLLDTLESLNEGLSVCEKALENYLETKRQIFPRFYFVAPADLLDILSKGYDPVMVSCHLTKLFDNIKALDFRRDRDDHVTKEAVAMYSKEEESVAFVHASCDCTGTAEQWLRRLQTTVGSNLKAYLAEAVQTYSEEPRTTWIFQYCAQIGLVATLIWWVTEV…
maker-scaffold_5665-snap-gene-0.3-mRNA-1	Q5REL1	8.29142	MKSTDVSLSHDVSLSFEERMRLSAQRLSTPRSSANGSPTLNGDQTAKVPPPCPPNASESKANSETRQDRRRLIIDRNPASVSSSLSAAASCERILPDDGGPPARRANIDANVIADACESVVIFQGLHYKDRVALYSNLFELNFKAGETIIQQGTAGRNMYIVVQGYPIVCEQNSVDEVHDDDYDDVQIHQQLGPGDTFGEAALVCGCSHSFSVCVPTNSREIKVWALSRHTFRTLVSNATFARRKQLADVLVAVPPFMWLCDYTRITFTQMFATKHFEAGEMILGEGVPSRCHVIIKGQATAYTSEWTSELLGPNEYFGEEDLILNRTGSSATTVVAYCPTETWSIDLCSFRRILEHTPLQKGTCGGQQKAEWIGGLKPTPQRASSFTIDTLFLIALSL…
maker-scaffold_5723-augustus-gene-0.8-mRNA-1	Q3ZCK3	10.2855	MSPLREFTATSLASFGNACHFQRLESAQKIRQRRRYSPNTKLSSRPRNFASRRREGMSENVRREHASVARAVANGRDHGLSNPKDETGAEERIPIPNLVAVLIDLASEAGEIIRKVTASGDLGVKDKGGSTEQDGIYFMDAQTESDRQAESMLVTRLLEYFPSLQLVAEESSEQALDTAVESLHTKARSPLPPPASPAAIAAASELWPLGLQRPLHPSRVVVFIDPLDGTNEYARGERVNVTCLLGVAVDGVPVAGVIGQPFHSGGAGRVVWGGPGIGVHGCEMGEATWPPFAVAINRDLKDDLLPPVMTSLDAHIGLQVSATGSHFLALLEGRAHSLLLLRRGSKKWDSCAGEALLRAVGGSVTDAVGRRYAYSCHPDTFQNLCGLAASRHADVHRHV…
maker-scaffold_577-augustus-gene-0.3-mRNA-1	Q6ZR08	26.6934	LLAMSQGMGYPPGHYHNGQEYYYGMEDAVVSIDLPDPFQKPLPTTDEQLHWKAEDVLGRPHSAMDDNHCISRYFARNKERKLAGMIDERQAMKLPPMLNELSLFTRASPYGDTADLYYHSPSDKIASHYAKASYMDPEDTSKCFSSPRKLAETSFAESLTGISKGKFDALSLAECEDDLKKLPGQFEETERTALSDAIMRYFYYIEHGVRDEEVAPLKEEWPIHVMQLVPPEPPRNVSQDYFENLIRDSMKEMEDDYYFSMKKAIVDYTLCNPFERQRLSMQVLDALIHPPKPQELKRGDLPEEWGIAVDQARENIAWTLQTLSPNALELSALWEAFQHKLLVDVQSPEFKAQEPIEMDAFQQYQTEVCERTKQSLWTVWVPKSAEVFRRTPPLYINGD…
maker-scaffold_58-snap-gene-0.20-mRNA-1	Q9SMH3	34.138	MGRGGDGPLAVEDPRIEWLRSKTCSSLGIEEEDFNSLVNSEEKLAVFTPFLEGGAEEGTGEVCQSLLIYAEELILPPPVEPEPAPMAPEPEPEPEPAPPAEGAEGGEGGEGGDGEAALAGESGEEKPEGEEGESGEAPEPKEEEPPPSPPREATPAPPPPPPKPKAVLKVALHHLPDSVVSKPAVYFLKLDAAARLEEEQMDELVDYGLLSEGPALSVLEEVLSQVYIPMLQLYGSGKPGANQINHDSSSADNSRNELLGNVQKFASQVSHAIQQLTGDIHLNIPNVLIDNLHKAADDYDIVSQLESALAEWTAVLASAIQRESEKVAVGKGPLAEIDFWRERNAALSSLYEQLNLPNVKRMVSVVETGSGDTNLLTSFKSQFGELTKLYVEAKDNVKF…
maker-scaffold_5841-snap-gene-0.5-mRNA-1	P46825	12.5011	MTTRLGTVSVAIAILGAICICAVGEYSDSDLVMIEDVDLFKQVYGAGRYDEAEEMLKRSLELNRQRFGHNDPETIKVRALLGDLYHRRGQFQKSLEELKLVAEEYEAYYGPNDPTVATAIGTLAMLFQTMGRYDEATPLRDREVAIMVHVYGPEHPNTATSFGNKAYLLETMGQYEEATTLRRNELAIREKMPGGEWHPDTASSLSSLGSLLSTVGKYEEAKPLFKRSLRVRKKVLGVDHPDTTTARAWIGDLYQKQGMYEQALPILQQVVAANERHFGPDSPTVASSLTNLAALLLSSVLLRYDEAEPLLQRAMAIREKAMGPDHPDTITARAWIADLHQKQGQFKEALPILRQVAAANVNHYGPQHPAIASSLNNLAACLHSMHSYDEALELATRAL…
maker-scaffold_6026-augustus-gene-0.3-mRNA-1	O82307	50.4241	MPGVMLETAIDISGFSDPHHSVKSLEPWREPFPTHPLLSAAASNDLAAARWAIEIEGCALDLFGDWYSPANNSGASEGLERKRRTPLMIAAQHGSCDVLKYALLCGADPCLRSEDDGFTALHCAAAGGSAQTAEVIALLLRAGGERDCRDSAGRRAADLLPRAPETPAERLLGKLQQQIASQEAATPSQPHAASELDKNMYQTDEFRMYEFKVRRCSKMHAHDWTECPFTHPGEKARRRDPRRFHYTGNACPDFRKGSCRRGDACEFSHGVFECWLHPSRYRTQLCKDGTSCGRRVCFFAHSPPELRTPSDDQSGSSSPISTQDMAAFSPAPLHEIDDAFASLSMGSAHSQASAAVFPASSAPGPAELLRQPPQVGQAPQSAAHAAMASAPPASGRPLN…
maker-scaffold_6042-snap-gene-0.10-mRNA-1	Q39610	6.7706	LRLEGLVLELRSQIKDQAKEMKDDKNTISVLENQVKNTQRTLDDLRLELSRSTTNWTLKRSKHRLTGVAGDEGHIPSVRERNSISTVGRMAVLFGGTQKGGLCTSDSFVLNMETMQWEKFGGQGDVPCARGGHCTILSSKKRILLFGGRRNPLMNDLSALNPDTMKWVTLKPKESCIAIPEAVEKAGMCITQDQVLLLGGDTTASREAPEDGPAAANMVPFGAIIPTHGWLLNMEGSTSANEVEWIQTEFSGPVPQRCNFSMTESPDGRYVFVFGGSDQSGQCTNDVYILNVDRLEWSIPEMVMGTRPPSREGHCATMIGRFLVISGGWNENQRLADTHVLDTEAMCWEALEIPTTQGHVPGQALQAQEKAGHTDDRHRARTVFVSNDGRRIFMLGSSI…
maker-scaffold_607-snap-gene-0.18-mRNA-1	Q63164	26.5018	LLAKDEEKYKEEQMEAQESFELHLNDLNNIISSLQQYTDLNQVDNVATQMRNLQKDLKQAEADATLFNMREVLFGVDATDYSRIKKMIDTFDPFLQFWTTASNWKKWQNAWMYDNFLEIDSQQMEKDVMTSFKTMFKMGKAFQLRDYTTCANNCEKIRLEVEEFRKYCPLITALRSPGMRDRHWEKVTEEIGIDLHPDEKFTLTKALEMGLMDHLEPITKVSDVAGKEYSIETALDKMATEWKPNELIVKGHRETGTYIIKVEEQITQMLDDHIVMTQAMSFSPFKKPFEDRITEWEMQLRLASEILDEWMAVQRQWMYLEPIFSSEDIMQQLPLEGKRFATVDRTWRKALGQANLTPHVLTMCSSKKLLDSFIESNKMLESVQKGLADYLETKRLAFS…
maker-scaffold_6280-snap-gene-0.4-mRNA-1	Q9C0G6	22.7266	LRRRFYTTPKSYLDLISLYVTLLQSKREELTQARDRLLNGLRKLRETEHMVDSMRVELNELQPVLKEKTEITKQLLVQVTADQEEAVKVRDVVLTEEAEVQKSAAQTQAIWDDAEVRCRHVASRPAVACLLSARHHTPPPGESRVACCKAELRFDAPMSATGCAAVRAALPPPRAANPPVEIRMMLRNRLRRDGRAPAPEGWPRLRLDLERGPALPGEAPECGVRDLRQADLAEAMPAMNSAIEALNALNKGDITEIKSFPKPPVMVQKTMEAVCTLLSEKADWDTAKKVLSDVQLIKKLTEFDKDGMTDKVAPVCHPRHGSLCAATPLPLLSYVRKATYAARGTQHPSHLGHVALHPTRDTWHSTPPGTRGTLPHLEQVTLYPTWGTWHSTPPGTSGT…
maker-scaffold_6317-augustus-gene-0.7-mRNA-1	Q7S8R5	5.89594	MSEIMLNLRAANSLAQAVAFVKLLNSNHLLISGSADRTLRVWDTVTRQQTQILRGHNAEVTALATSSQIADAVLSGDKDEARSLTGHEGPARQATEAAVGCANGMVMLVDTASCAVLQRLPGHSSEVHGVSWCPGLPSGTVHQRLATGGRDRMIHLWVWGEDGEVQLEQSLQLPRAHGNLSEAQRGRLWLSL
maker-scaffold_6336-augustus-gene-0.2-mRNA-1	A4QNE6	35.5996	LKTASPEYCRVILATMVDADRKPQILEHLQQSLNLTVYDTKWIPSSARFVALGSYPRHTGYLSVWGLDGQNLKKILEVEKKSSFKCGTFGASGLAERRLATGDFEGHIQVWDLEQHHVPIFDVQAHVGIINTMDGCGGQAKGYGAPELVTGGRDGRVALWDTRQNDAPVMVFDPSDPNNIRDCWCVAFGNSFNDEERAVIAGYDNGDVKMFDLRMGKVKWETNVRNGVCDVQFDRKEIQMNKFTATTLESQYHVWDARTLNAKSGFAGMSEKVPASSTVWGLKHLPQNRDVFMVQGGDGSLLLYKYNYPDQRRVKDKDDKPVGVAGDCSLLSNKNVSTQPICCMDWSPDKEGLICCGSFDQTIRVCVVTKLNKV
maker-scaffold_650-snap-gene-0.4-mRNA-1	Q3V0Q1	30.6212	MWRGVRYEEDPVADVRGIHGSWHPEKTLQGGQQAGFANNSFTKFPKIGQHGNAPGKMASSMYTLQPREGFELTPKNKKNSRSASNIPALPSLKTSPPTGVDGLTGTKRKQDGPSPLDDEYEDDEEMEDEEGEEFDLLSYIKTGDDVVEFYARNGKESEVKFFYCNRADTGIQFRPYDLEVVSREEAGPEYFTLSASGVVHIKPGAHTAGSEFTALGEWMREKSIFNVLTRMKFFKHYLVYKTFHIWRSSVRKKLFCQVRNRLTRRLFLAKPTFCPSLMELQGYVYELSEVRIMMANGNHLYNLDEYAELQISQRQHKAAPALEAAVERVQQVLEKICREVTKQARLYQESIRNDSELEDKTGVNLYQGRPADKSRSMVSIKKEKIERAKTYRRVAEEAK…
maker-scaffold_671-snap-gene-0.14-mRNA-1	Q9TU53	14.9764	MESPSTANLTSATPTRVPPSASPTIGPSSLPTKGSPSRAPTQALTTSAPSTEPLASADGSPGSGSFQPTAATDTALSFCVTFPDLDYSSVMQNATYLAQVSASFVETISQSAAVPSSQLMISSMSAGSVVIAAVLQYTRADLANGAAPSTFAITLQDDPSLVAIFASSPVLSPVSQGVFTTDVVIIDDVVAADPPISNGGGGSGTGTDGVSDAGVSVTPEVTFHGPPSPDGNNRSSIQDQCLELPPPCSPLVSCLWSGTDQVVCGACPSGYVGDGTACADVDECAGPDLGGCDPQAGCVNTPGGRACGECAEGMLGSGYTRCLPSVSCAVNNGGCDALTTCAEVIGDGGGATCGDCPEGFLGTGATWCWDEDGCATEGDAAGEKCYGACYDMPAPGTGH…
maker-scaffold_6796-snap-gene-0.4-mRNA-1	O76083	16.9931	LPMKAASETDDKVPMKAAKPETEDVAVATARVDNLVQAKEAAPTTEQKSWRDGKWRKDGIWLLDTYACQTLFVVCLVLVLFTVDVVAILSLPDSVNDGVNAMLLTIFILYSIEFLINCICKDEYPFGFFFWMDFIGTFSIIADISWLASGWLEFGSNGTTLRASRAARVGSKAGRLTRVLKVVRLMKIVMTKYFNPNQFEKESLASSGGAPSAIGQTLAEAISHQVAALVMITVLVIPLLQVEELDQAPVAYVQMFTDQLELISTGSQEASTLDPMVNGFYDFLDGGSFQPLTLIIGHDPVLVDQKWADEPGRASNKVEYDGDDVYVGDRYYGNVVATFDISSKNEEEAMWAIIFVNFVILELVLFSSLLNGRTNTLVVRPLERIFDLIQLNASHIMGQ…
maker-scaffold_6919-snap-gene-0.5-mRNA-1	Q01061	19.5014	YSDTPYCIEYGFATSDESEVRRGEGINYTVPPKRYGTNIQQPDGESTKEIGILHNLVFNNIHIVLAKVVVQLYDRINFDHIADREIFITILDRNAVMASALDNARLLSQLGCSSRASGEPVNCKRRPRFLSCPEQPTFATNDSNLTIESRARNAHRDRITSELCPAAYDSPLFTHSPEVFLGYASPTLPVRVDQRVTTRALSLDLSAIFPAQAKAEWLDSWSFDTLALSDEKIFTHIYNMFEDLGLFSPKLVEPQVLRRLLDLLAAQYNANPYHNFKHAADVTHTVYRLISICFRELSSHERLALMLAALGHDVQHPGRTNAYLVQTKDPLAVTYNDLSVLENMHASSLFRLLLDHPEANVLRNLQESEWRAVRKMVVSMVLHTDMSKHFDTVAQLDKL…
maker-scaffold_695-snap-gene-0.19-mRNA-1	Q29116	11.8302	QEGFAGEGCEPVCSGCSNHGSCFHPSVCQCEPGWTGDECATPECFSPCFHGSCTAPGVCTCDEGYYGNMCETYCSKHGHFRGDPIDLQRKGFNAKEVERLLRIVDCFCDDGWEGRDCSKPVCATNKCVHGECIAPDKCKCMHGWVGADCAVVPSKGKFLFSSLDLDVQRQKAFQNKLGQLADTKAKLHDLQRQEKRATRLAAPPPWKPSWLNGANKPVLQIQSRTGRPEKAAFKKSMFED
maker-scaffold_7136-augustus-gene-0.5-mRNA-1	O62855	10.367	LDRYKLTGMVARVLLFTTISLCLRAGLGLRCKNEAGTEVDWWFMIKYPDAASSSLGGAYYSAMDSESKSWTASSTSVESSSSILGVNLDPIYASPKGDISYVFYSDQHPDGTWTRDYGHSKGVIAYDSASGFFLQHSVPKFPNYVDKGYHYGSGQEKFGQHALCVSLELTTLDQVAFVMKYAHPWVYDSHLAAAPQMANVSDVVKEVNFNATASSIDLTISTSNSLGDLRLFGKTALYNKDMMDSVVAPALKFDLWSQSWLNSGGTLGAYCPKGFSVLDVQTANFGSATEPWKTNDDHSKWAIAPTSDWVCGNDNNRVYSQFERSGLSICFQQPDIHSVLKSGTKKEGNCGPSPGPSPTPPGGECCYYKDATCKVGDVCCKSACKNPFTCSYTEEGCSG…
maker-scaffold_7408-augustus-gene-0.2-mRNA-1	O88457	9.26206	MAAVVIAAKKRAKEEADAREELAQENENFFSNSGKADGAGFRNMVMPPTGISSTSPVGTPASNGEPAKEAPRPEDSIFYCVLQFRQRAQDFYTGTGVQVFVACLIFLNFIVNAVEAQIMDKEDEVVQMTFQIFEYFFTVVFTAELVLNMYAFWFFEFFQSGWNWFDFIVVSIGLITLFVPSLPGVTTLRLMRAFRVFRLFKRLESLRKIINALEAALPGCANAFSILVLISSIYAILGVEFFAGIHPDRDYFKNFSAAFFTLFQVMTGDSWAENVARPIIDQFPQAAIYFVSYILISAIVLVNVVVAVLLEKMVSEIEPEDAALEDPEEGERNEDPKYAEEEVELPEGVDSWHREIVREFNILQKCLNRLHVIEAELVDQEQTANLPFVYEPEDSEVLS…
maker-scaffold_7530-snap-gene-0.11-mRNA-1	NA	NA	MMTRGGVSITVTSLTNILAFLLGSLTEIPAVKSLCYYAATSILCGYGVQITFFIACLALTQHRMNANRYDMAPCFIQRTTVSDVPGLEVSVKPKWVQRLVDKQFIPLLLQGSTKCAVVAAFAVFVTFSGFIIPHIEEGLPMQDLVSDDSYA
maker-scaffold_764-augustus-gene-0.12-mRNA-1	B3EWZ3	16.2923	LSSTTVTPTTPPTATPTSSSTRRLLSSPAAGESHVSAVPQFAQRTVAPPHLEEVQSESVDPFFAHAAHRETAWWVHPDLPIPGEFLRTVETELPQVRVAVKKDNDTVLAVCNATDGCGFTFAEPLAEVLSISPAGGGRGELVTVTGSGFATADSDRLVVEVGGAECEVVGVVNDTAFTCIVGECPVGAQPLKVRFLGHGYATMSQQLDFLCQLALDSVEPAQGSLYGGLTLTLRGHGFAASFLGASSANRITVTPRSGADAGFACVPRKYKNPFCGDSPDDVWSCPYEVAHAYLPLSITEGAYWLDFSNDTYIECELQETSSALANVSASATASNLSGYPVEDPELTAGSSGFGCGAAGRACGEVYPDQAEVLAEADVVLAAHPLNGVLADIRVAVYAP…
maker-scaffold_791-snap-gene-0.6-mRNA-1	P23142	16.0215	LPASSLVIPSTSSPLSPALSALPALSAPPPSSSAQLPSSSLVMPPSSPPLPVLTAQFPSSIPEINVKDCPEGYTGNGAACVDIDGCTNSPCFPGVQCTDVAAPGLGYICNDCPEGYTGDGISCEIDECANNHGGCDPAVTCTNIPGSGVMCSSCPQGYSGDGTKCDDEDECAVNNGDCDYRTTCTNIAGSHACGECPAGYLGSGATGCILSTSCDVDNGGCHDTVTCSEGDDGEVVCGDCADGYAGTGATGCVDEDGCAAVQCYEGVHCEDARAPGTGAACGECPAGMIGDGVSCTANPCWSNNGGCDLQVSCTSDAGAPMGRVCGSCPAGHSDVYEDGTVCTESDGCSPNPCYPGVQCTDVLAPGDGAMCAECPAGFEGDGMTCVDVDECTASGSTAL…
maker-scaffold_818-snap-gene-0.18-mRNA-1	O94889	15.1084	LKVAYDSKNITIRVGCSRPAEIDYLWSSMAEGVPDDSVETAGSVDLSPEWEAVQSMGRKRRECAAVVHEHYIYTFGGIDGRGVNNTLETVERLDVSTWRWESVESMHSKRRGCATVVVGEHIYAIGGYDGNTSLETVERMNVSTGHWEMVESMHSKRRACAAVVHGLHIYAIGGFDGYNTLETVERMNVSTGQWEAVEKMHSKRFACAAAVDGQHIYAIGGYDISNVLQTVERLDLYTGQWEDVESMRSKRWACAAVVHGQHIYVVGGYDGSDNLETMERMQVSTGRWEVVKSMPSKRRECAAVVQGLHIYAIGGYDGGNSLDTVVRIHVSSEQWELVESMHSKRGGCAAAVQGHHIYAIGGIDGRNVLQTVERLDVLSGQWEAVMSMHSKRRGCAAVV…
maker-scaffold_8307-snap-gene-0.5-mRNA-1	Q80UG8	20.027	MREMASARKKRESTARATGTSSSATSASSTTGGISQRVMSARRETAKGLHTERSTISARPVSNPETLPKRRVSASAALRPTQATASAQAKPPLSKPRAAVVPKPTWLSEEPSSSTGASSSSSSAKTSIQATPVTTTSGATSTASPPVQDAVGAAALHLKNLLSEAIDDEPSEVSEEGSKKQAIVHVIPPPLPGLEPTAAFGYDEAKIEEHRLVPCKRPRMYVKLAGIASNAVKAAFKQAGFRRTKGNNWNALWAGALKGDEFHDMNRYQKVNHFPGTWELGRKDKLYRNIGRFRRKLGKEFDIVPRHYVLPREADEWKAEYERNEDYVYIMKPCSSSRGRGIRVLRTPADVPKDKDCLVQRYITNPSLINGYKYDMRLYVVVTCFDPLRVYLWRDGLTR…
maker-scaffold_832-snap-gene-0.8-mRNA-1	Q8QFV0	11.2222	MDFTKANLVISNVASFIAYIYLFFITQYREGVSAKDALSAVLRRSAYGQLLELAQALGSVVSCVIFVAETYWVGEEGGTPESLFQIEVSLSIFFFYHYILYLVLSESYWRYLCFDFQGLVDLITIIPVFLMIAAGRDAFIGLGFLRFARIIKFARVLRLLRIFKSVDVLSDMAAGMVVDNAIFRQSMVLISTIVSFLVCCTGLVQWLAQNKEDEWAVDDNMKFHDAFYFIVCTFSSVGYGDIAPKEPLGRMVVVSMIAVAMLVVPLESQKLFDLLALQPKYGGHYRRNKRQSHIVVISDSNCSGVYSFLQEFFHEDHGKCDAHVVVLCPVNEPATQLKALLLQKGGKGGQSRLTFLSGDAILQVDLYRARVDLADACFILVNKFAEDPDNEDARAVLRA…
maker-scaffold_8387-snap-gene-0.7-mRNA-1	Q23TC2	21.688	LPQAKHQQLFTQINRNVGELSGGVNSAEAVGLALEVCQVRLRFLKYLVEEEGDGHGEGLCPELPNLSDKQWCTLLSCSCFRAGLEGIPHPVPGFQPSYLRVEAQGSSPEQADADGREPDGNSAEGMCTPGLGSEVDAVEDKDAGGELHTAADTGSVVPGEGDAAEGAGTRPAAPESEEDAEAGRLVVANLAERSSHGDEVGPATADEAPAGTEAAEMPAVDEAPGKMDVTAMSAVDEREMPASDGDMEANRASSNAEEETGAQGSEGCGSTDGADSPDDHSSEAGAGGAALPPRDVGQGGGASSEGGGGEAGEGSGAEDAGKEERDRTKEAAGADAAERAEHPAGAAECPGAAEEDAAALSRAETPAPSIGYGLRSVLAYKPGSAAEQPSSGPQDGLEI…
maker-scaffold_839-snap-gene-0.11-mRNA-1	Q0VDD8	11.2871	MRKAVEGVSTQNERQWIVMDGPMDGRWMESLNTLLDDSEKLCVHNGETIVSLPGVHVIFEVDDLHSIGPGSLSRLGIVYMDGNEVGWDTLMQQWMSRSLRQLLGERMAEAYKKKFSGLYQLVITPVMEYLEDHPLVLEVPKGTIIENFCRLYECYLKDIEEELHRLTAKSQAFSIHGLLESLYIDALMQSVGALIMPANQSAFNDLLRNTMSETKAATQARERPDEGEEEEGEEPGHERFKLSLPLPAEGNLQEHFFDPVWQKHQGELRRFDELVIPTMETVVRDKVFEIIVRHKHHVLLVGPTASGKSTKLAEYMRNAINVKNDARSLESTILPLRLQMSTKADTEEQQALIEGLFQRRAARRYAPVAMKQAVVVVEDVHMAHRDEQGAQPVVELLRQ…
maker-scaffold_845-snap-gene-0.14-mRNA-1	Q8BW94	16.2047	MGGCTGKQERVLARRPSWARTASEEVARAVRLSRQDPSGRKRASTVAAQRTGVIKHFTQTLEVIDTTLEEVLELVRRKEQGMTASQRQFLSTICATTLHHRDVIERLKEDPTMLTHEHNFEWVRQLRYYAKSRRTRTFSRADSVESGNGRARLSRTSSTRISRVSRDRGANELTPESSEDGFEVSEESNGIFLSCVDCAIPYEFELLASTRRIITTPLTERSFVSGGAATGKSETVKDLAKAAARPMKVFNCSEQLGVGTLRRFLRGIVGVGAWACFDEFDRIPSEVISIVTHQIAQIYTALRASNDDQLKIGLFYNVAGPSETTMAGYEDENVPLQRSFAMFLTLDPGLLQKQAKTLPSNLRALFRPMFMTQPDGMLIAEVYLHAQGF
maker-scaffold_864-snap-gene-0.14-mRNA-1	B3EWY9	15.5186	MASSAGVASSQVSVTSITAGSVAVSSTVFWILSQDPNGTVANEFLSIFTDSPKHIFADATTLSAFTAESVVKEMSGIIVSGNPTASDNSTLQTPSPAYNATLSPTVGDNSTLQTPSPANDTSISPQTACPAGYTGTMDTACIDLDGCAVKPCFPGVDCLDVAAPGVGFVCSDCPSGYWGSGVYCDLDACLQDPAPCSPLVSCSSTPGGFYSCSACPSGTVGDGSVCDDVDECARLDNGGCDPSTVCRNTLGGRTCGECPPGHRGSGYTQCLPTSTCDANNGGCDYRTGCLEDGAGATACGMCPLGYNGTGDVGCIDEDGCDFGDGAGEGCYPGVSCIDTVAPGTGHTCGRCPVGMEGDGFVCMENKCFDTNGGCDPRVTCESSLTNPGGRICGKCPAGY…
maker-scaffold_8738-augustus-gene-0.2-mRNA-1	Q9CQ02	19.8962	MRFKFCGEADAPDWVLAEINTISKISSVRVKLVIVQILNGIIDGSLDYEKLTKVGSSSSLGSSDVEASIAGLHFILTNAAKNDVDDTTLAKELQQLGMPKEHSDSICRTYAKEKDRLQKKLLSSSLKMASDQSPEWAVDYILANQNQESSAVAHVALKTTETGQPITVALTEEKLKLLLHELKTARALMDEV
maker-scaffold_878-snap-gene-0.10-mRNA-1	P35448	11.3434	MGRPARAVCRALCDFHAECMNIPGSHLCGDCPAGYLGDGYTECVDFNECIVMMDPPACDPLTVCSNAEHPYTCSSCPPGFTGSGKTGCKFAESCAEAPCDPQTVCDDSGDLVVVLSVSDVEARRRRHLAAASIEVETQVVWYASQLANGTGPADDFASMLMNDCGALLSNASLQTLRDASVTATTIMGSGLSIATPSYPPPPPSPPPLCVSLDPCFAGVECYNTLETDEGYSCGSCPLGYEGDGLNCTDVDECAVNNGFCDNRTACINQRPGRSCGPCPEGFIGDGSTRDGCQDIDECLVNNGGFSGSGYTSCHDIDGCADGPCFPGVQCVDTPAPGVGFACGACPSGYIGEYGIGPEGCKLDLCPLGAACSRDPLVTCAMISAQEFECGSCPAGKYTG…
maker-scaffold_9753-snap-gene-0.3-mRNA-1	O95861	7.90206	LWIRGPNVRINFCSTPACLLLEPIYGLNADGMIRRTVPYHRIASTCASTSARQDEKPSALPSRAIKSGVRPRHQFVLSVLHNSSPSSNSFHRSKMAASLRHGNLNRTVVTTSAAIAEDLVPATVPLAELLSTCSDACARACSEICAVQSRREAAGGALAVSRKDADDPRSALTEADVAAQAAILGALRAEWPGLHIIGEEEENEEEETAKSIGTALPPLRRDLCSSLSEPSQQLMVCLENVVVFVDPLDGTREFVEGRLASVQCLVGIAVQGRAIAGAVGLPFPSGKVDSEPSVIYGLVGGGVGTIGGGRRAGVAATDGYVSPRVATGDSSHPALAAGKAAAMGGGGSNPVYGGAGNKILAAAFGEVDVALMHTYGGPWDTCAPEAVLTAMGGCITDLF…
maker-scaffold_9862-augustus-gene-0.4-mRNA-1	Q4VUI0	26.9979	MLRPGDAPHGSPLSFVGAMVFIQAMLLVVYFTCVEYDDELFSSEGDDHVSRLYPHFQDVHIMILVGFGFLMTFLKRYGYSSVGLTFMTAAVTIQWYVVCDGLMTQIFDHAATGKSFEPIKISMETPIFGDFCTAAVLISFGALLGKVSPLQLLLIAFLETVFFCINENIAKHLGVVDIGGSLIVHLFGAYFGLAASKVLTSESMVASALNAASYRSDLFAMIGTLFLWCYWPSFNSILAGETARERTILNTVLAISASCAATFTMSSLLHYLEDMEKHKVKRTTRRCPSLAPSDFKKFDASKFQIELNEAASPDPKALTLEAPDTPASPDPLIGKLTKKKRTKLGGFSMVDIQNATLAGGVAVGAVANMVIGPGGAILIGMMSGMLSVGGFVHIQPWLQ…
maker-scaffold_99-snap-gene-0.23-mRNA-1	Q2TBQ9	15.6415	MFENTGIHEFDELMQKTIVLFCGARHDEALPVAEEVRDLSHEQFGARSSQAGQALNNLGVVHSEMGHNKQANENLKEVAASLNNMGSLMKDRGDNKEALPFFLRSQRLFEKALGPESAPVATTLNNTASVYIAIGLLDEALPCLRRSYQIREKVCGPEHCAVAESLNNMAELQRKQGQLSKAEPKFRRALQIFETLLGPDTVNVSTVLNNLAGCLQQMDQRVEAEQLFVRALEIDEALYGTESPEILVVLYNLGDLLISQYKFSEAEVVYKRALQVYSTIIECCQLCQLTTV
snap_masked-scaffold_13932-processed-gene-0.2-mRNA-1	NA	NA	ADRPQDGTCEAGRVFIAEDNQCERCAAGSFHDLEANDCLPCEPGSVTLDAGATVCLACRDIKGGYYQDLAGQASCKDCPLGADCSSGVSAVGLEGYWRDAPERESFYECYSKDSCMGEVSPYQDPGCLEGHQGPLCSVCAGGYTRSQADAKQGCTRCEGGSAAAASFVTLIVFGLVVCMTVLLFLFWPWVQHYRNAILDRKRQAAPEAALRVAAEIEVQAEANSEAEAAPIRVSRRMTIMFSTRMEMMRAMIIRNLSLIYELFGMAISTAQQHIDSARSTLVDQGFPAYTLGTEIAASLVSFSQVLDSFIKMHIDWPESLREVFSQLNINEYISLDLAGLQCNLPSNFYQRYYLVVVGILSIIGLFSTLALASNLCIHDPRDQQVFQRITLKAVIFVLF…
snap_masked-scaffold_176-processed-gene-0.5-mRNA-1	Q39575	36.6919	LSTMDSRHRWIVAKLAESFSREIDFIEAEITNSFVSQLDDFFRANGPWKLIFYYQIPEQEGPDGHYVLNGTEEKLFWTTGEVEKLSGKAVYFLRNNPKGVTDKTEQDILSGEIIHSTLETFRALLADLFLPILEAQGNWGKNSEEHTQEFLTGITKFCGTLTEAVSSLQGGVELRKPEDKFINSIELKPAAFNKAATDVKTAEYFESVLHDWCVQVEKILDEGETQMKKSSKQADDVGPDTELEFWRTRMAKFNSITEQLKSKACKLVLGVCMAARSQAHRNWKAIDMRVTDAANEAKDNVKYLTTLEKSLEPMYMDTPVIIIDSLPALMNNIKMMHTIARYYNTPERMTTLFCKITNQMITNCKNFVLSPGQLWNQDKPSLLANLELCMKLNEAYQEQ…
snap_masked-scaffold_18666-processed-gene-0.1-mRNA-1	Q8WSR4	13.5915	LAEASKMQLVEEVDRTSVEAKLVDFMVRAKDLYLEIQHQQQLKVLNVQWIFSRQNQNNATWAGFFLALVINGILLTYNSGACTEGRSEGELSPYKGQGPSAVLQPFLEDRGIDPSELYIVDWEMYECNQTVCESALQKGLPLHQINAMIQECTDSCSLNDCVYLDGTPATAVLLLSIFQIVFSAFVLLLYLVVRVPLVYTTQLQRGAKPVRALLLACLEPLTVYYVWYQAVAVLAAARESWYSAFLLLDIVVKDATTRDVVRAVYVPRKQLSMTMLLGVFVLYIFSIFIFFNFRAEFEDQDQTCETLYKCFKLTMGYGLRNGGGIGDMMTHTLGQRYWVDLLFFFVVLIVMLNIIFGIIIDTFAELRTNKVERLEDTREKCFICGVDRGEFNKASDSTL…
snap_masked-scaffold_22734-processed-gene-0.1-mRNA-1	Q53B88	10.4141	MAAQQRAEEEEAAKQAVRRGTGGTGGSSAAAPGKVVKKFQFGGGAPGPKVVVERITANDATLDKVELIGSAVYQMKAEETTAALAQGLAANTHLRELHLVTCGISDQGAAALGHALATNRSLVVLNLEGNKIKSEGGIALAAGLAKNRTLQSLSLLNQQQKAFGDACLTAFMEMFEENVTLLKISWRLDSRKSFALNKLMTRNNEIDRRLKSNMPFEDLLPDGAKGQSAELSAGAKPQPPMVMAH
snap_masked-scaffold_23377-processed-gene-0.1-mRNA-1	A4Q9F6	27.1604	LRLRMESRAESGRNASSSSRDDKLMPEEPAPRKPKVKRKKRKPYPISLNLSNCKYEVIRMVQKKLGWKEVGDDDDWQVYWTDTSVSIERIMRLKRTQKINHFTGMLEICRKKSLAKNMLKMSKLFADEFKFIPKSFILPAEAPEFLAQFSSKKKKTFIIKPDGGCQGKGIVLVQAAEQAMKALEELVTENVVAQRYLAKPYLIEGRKFDMRIYVLVVSCDPLRIFIYDEGLARFATEVYQAPTEDNLDDVYMHLTNYALNKHNENFVFNESAEDGSDGSKWSLSGLREWMSAAGEDFEEAWRRIEDLTVKTLISIQPILQHNYRSVLPPENDGFSCFELLGLDVMFDNKLKPWLIEVNHSPSFTVDTPLDLAIKEELISDTIELVGIDPRVIKKLKAEE…
snap_masked-scaffold_25380-processed-gene-0.1-mRNA-1	Q9ULJ7	6.29226	MYELANGETTVILLILRIPRKSDDRPTATALVKHGAALDALNHNGETVLMLAAKEGHRALVELLLDQPKANINSTDVAKGRTALHYAAAADAAEFVHFLVEKGADVALKDDVRPVVMLASVRGQSRSRSDTISDAIGYSGIRQEHVLSSAPNQKTFQSEETALHVAAWHGHHE
snap_masked-scaffold_26117-processed-gene-0.1-mRNA-1	Q8WXX0	26.7523	MPDAFTYGMEYLGHNRRLVMTPLTERCFVTMSQAFRINLGSHLTGPECTGKTETAKDMAKAVGKQCVIFSCSSALDLTTLGSFLKGTVSSGAWALLDEFDRTTVQVLSVAAQMILSIQEPRLSGCKAMTFEGQQLQLDPTYELFITTCPRAPGRNTPPANLLTRFRPMALSMPNSQFICQQMMCSEGFRFGDHLGRKMVGCFEIASEMLSKQ
snap_masked-scaffold_27373-processed-gene-0.3-mRNA-1	Q63164	14.6034	LEVSMEKMENDLTQMPLIVVNRVFDGAGVVKKMEDVIEVVDDQLVTVGALLNRPFAKPFEQRARTWLTTLQKTMVTLECIRNCQKQWLFLEPVFRTPHIQDQLPVVGKEFQRITSRIKEVKLVVFVCEDRRLLGLLTECNKQMELIMMQLIEYLEEKRMKFPRFFFLSNDEMLAIMSYLNPEDMQYYLCKCFDGIAGLEFNNEQAVTGMDSQAGESLSLLYTIETHNNTVEGWLWSVVKTMQDTLRNRLCHCVQLGVMDWWSEEQNKKVTKTLLTASVDVSGKDEQRRMKASVQMLED
snap_masked-scaffold_33350-processed-gene-0.1-mRNA-1	Q6DFF6	17.6416	MRDWQTQLETVERMDVTTGQWEAVGSMGTKRFRCAAVVHGQHIYAVGGGDGRTQLETVERMDVTTGRWEAVGSMRTKRDGCAAVVHGQHIYAIGGGDGRTRLETVERMDVTTGRWEAVGSMGTKRFRCAAVVHGQHIYVLGGHDGGTPLETVERMDVTTGRWEAVGSMGTKRDVCAAVVHGQHIYAIGGYDGHTELETVERMDVTTRQWEAVGRMGTKRMGCAAVVHGQHIYAIGGRDGRTSLQTVERMDVTTGQWEAVGSMGTKRNGCAAVVHRQHIYAIGGGDGRTSLETVERMDVTTGRWEAVGSMGTKRGGCAAVVHGQHIYAIGGHDGGAPLETVERMDVRTGRWEAVGSMGTKRMGCAAVVHGQHIYAIGGGPDWGAQLETVERMDVTTGRWE…
snap_masked-scaffold_34538-processed-gene-0.1-mRNA-1	NA	NA	MQVDPLLGLLTGHEQLAMFARLKGVPAAQVQSEVTATLKRVGLPYEMSHRCCHTYSGGNKRKVALAMAL
snap_masked-scaffold_4325-processed-gene-0.2-mRNA-1	Q91W40	13.3009	MKFKAESKTPANSAETQKVLDDLGGEEKARSCHLGVSLDFLLQFSDSRKVSAQETTEQVYEKHISPFTASTNCTYVEHMLTSCTATPLNLARATHFISHAHTYKFRELLSSLKQLIDSESLAKDQVFFYLDVFSSNRNIPQSPAQGALQIIDGIGAVVFTLLALDEPNATSHLRCLCELAIGVKRGVPILVAVDNFMGNFGPLLSAASYVRIQSAEAPGDEKSGLLAVVDEALGLDKADDVARDTLTDLLFAKFMALVTKMELKFGAESPELAQMLSNAAQMLLDQQMLVERALPMLERSRAILTVTARAAGQGEETPQLGKLMFTEAQALRFMGRDEEALELLQKVLQIHEKTDKSSGIVAATLNELGGVCKKLNKLDEAAENLQRCLDIFKSKVGLK…
snap_masked-scaffold_516-processed-gene-0.3-mRNA-1	Q39565	45.9929	MAEGAGAVDKRVAFISSRLCTAFKCEMDKFQALMMKDESRVTIEQFLGDPDVRKFICYEVGKGDLVACTKPPSKFKKKSVYFLKVNAGVELAVDNMDSEVVFGEFSEAPLEFLSASMQEVYLPLLCHHRNQEGWPEVICKEVTDNAHKCIANVYVTVGQTKGKTLLPLPPSEGGADPGGKPNARDKKQIHVLESAVVTWTRQIKNVLKTDPEGALQAGQDPGPLTELEFWTGKAANLHSIYEQLSGPKIRKVIRVLELTKSTYFPSFNRLCKEVAHARVEAQSNVSYLNPLRRYFDRLNMSDEFKELEELFKPIFHMLMLLWSKSKYYNSAARLVVLVREICNDLIQQARTFIDGEEIFKSLEPAEAVSKLQTTLKVCGTFKSYYFDYKAKVGVENPDN…
snap_masked-scaffold_7241-processed-gene-0.3-mRNA-1	P31695	6.70211	LLLERALEEAKECCDAKKWLAQEIDQGDEFGSEDSACACGFPLIYAAARGEVEMARLFLSAGADVHKSASTCPEERRRNDRSTGWEDRVWYVRRGYSAIHTVGASPNGRAMVELLVEYGAAVDELGWMPITRGAELWERLAGVVDSPRRERGARKEYVYATPLHFAVMHKHSEAALALLGAGARVLGLPGMSGIRGFPGGTLHPCLDDQSEKATRDQEAVAMNTLEEAAWSGQADVVKALLELGDDALCSDDMLRGFTLGIQKRKRQDEDGDDYRSLYRNFFDSSPETGHSVLHVELEAACDARDMARIYAALEPFRAEHWSGGSPLETETLSEFAEKLRTEDDLALRIASSDSNVSQQKRRRRALVLSQAGVEEPADVPMAEAKQMQVFEWRGDGSLE…
snap_masked-scaffold_7679-processed-gene-0.6-mRNA-1	Q5U374	14.4941	MRTKRRGCAAVVHGQYLYVIGGYNGGCCVSTVERLDTGIGQWEAVSSMETVREGCAAVVYGQRIYVIGGFNGKQYLETVECLDTHTGQWERVASMHNRRGNGAAVVHGQHIYTCGGWDGQQYLETVERLDTATGQWERVASMLNRRGNCAAVGFGKHIYLIGGCARGHHNVQSHISLLTYLQV
snap_masked-scaffold_7679-processed-gene-0.7-mRNA-1	Q6TDP4	18.768	MTGQWEVVASMHTKRCDCAAVRYGEHIYVVGGHDGSRDLETVERLDMWTGQWEALASMQTRRRGCAAAVLGKSIYVLGGWSGTDCLETLQRLDTGTGQWRTVVSMPTKRGGCSAVACDQHIYAIGGTDGSHFLETVECLDTRTEQWEAVASMRTKRGSGAAVVHEGSIYAFGGFDGCQSLQTVERLDVFKAQWEAVLSMQTRRRTFAAVVHGQHIYAIGGGDNAGFRLETV
snap_masked-scaffold_7982-processed-gene-0.2-mRNA-1	Q8LFN9	15.251	MKALEIFTCRRVRDGKGPQHSNFGLDCMCKSRTVSEPPAADDGQGMIVFVGMLKVLVQKGDNLVMRDMFTRSSDPYAVLKLGRQSVRTKTVNKCLNPVWNELLMLSVPESLDPLSLQVYDEDTITSDDPMGAAIIPYQDLIERTQTGSETPPNKESGTNEVYEKAISIDLEGVGSGTLHLTLEWIPLPQ
snap_masked-scaffold_8808-processed-gene-0.3-mRNA-1	Q2TBQ9	13.1649	MAAAVEEHDTQKPLLGLPLAALQQFAARHAELLASGLTTARACEELVKPATAAAHCSYAELLRDRGELVAMATVFVSHAWQRPFSELLEVVLTLQDREQSPDTVFVWIDIFSANQHSQTVQRRSSTWWTATVRDTVRSIGRTLVVMAPAQAPEPLRCVRCLYEIFCTVEARAALDLQLVPGAEPPFLQGLAAQSSEDAYLKGWERAISLKHATAEDPRDREQILQAVQAVPGAFKLEAAVVQAVQGWLAAKGMQVLGELSETRRLDSPLLPRMADLLYRAGRLSEAEPLYREVLQARRARLGGEHRDTLAALGNLAALLLQKGQLGPAETLFREAVAGSRVQFGARHVQTLTCLNNLAALLHRQGKLDEAASLCDEVLAGRRELLGNAHPDTLKAASNL…
