# Supplementary material for: Comparative Genomics of a Bacterivorous Green Alga Reveals Evolutionary Causalities and Consequences of Phago-Mixotrophic Mode of Nutrition
Source: Genome Biol Evol. 2015 Jul 29;7(11):3047–61. doi: 10.1093/gbe/evv144 (PMC5741210; doi:10.1093/gbe/evv144)
Supplement: Supplementary Data [file evv144_supplementary_data.zip › SD6.xlsx]

## Sheet: PhagocyteEnrichedBPpeps-GOannot
Cymbomonas_ID	UniProtID_Of_BestSwissProtHit	Enriched_GO_Category-BP
augustus_masked-scaffold_20780-processed-gene-0.0-mRNA-1	Q9Z0X4	GO:0003008
augustus_masked-scaffold_4215-processed-gene-0.0-mRNA-1	Q9UBR2	GO:0003008
augustus_masked-scaffold_669-processed-gene-0.4-mRNA-1	Q13255	GO:0003008
augustus_masked-scaffold_8612-processed-gene-0.1-mRNA-1	Q92834	GO:0003008
maker-scaffold_10531-augustus-gene-0.2-mRNA-1	P27398	GO:0003008
maker-scaffold_10814-augustus-gene-0.4-mRNA-1	P17970	GO:0003008
maker-scaffold_14727-snap-gene-0.3-mRNA-1	Q6VEU1	GO:0003008
maker-scaffold_14945-augustus-gene-0.2-mRNA-1	Q9R053	GO:0003008
maker-scaffold_15255-snap-gene-0.3-mRNA-1	Q8K3Z0	GO:0003008
maker-scaffold_15998-snap-gene-0.4-mRNA-1	P13542	GO:0003008
maker-scaffold_18117-snap-gene-0.12-mRNA-1	P52785	GO:0003008
maker-scaffold_18221-snap-gene-0.3-mRNA-1	Q86WG5	GO:0003008
maker-scaffold_21756-snap-gene-0.4-mRNA-1	Q9UBR2	GO:0003008
maker-scaffold_2275-snap-gene-0.12-mRNA-1	Q5G872	GO:0003008
maker-scaffold_23969-snap-gene-0.3-mRNA-1	Q7TMR0	GO:0003008
maker-scaffold_26830-snap-gene-0.4-mRNA-1	P01266	GO:0003008
maker-scaffold_30795-snap-gene-0.3-mRNA-1	P27398	GO:0003008
maker-scaffold_3093-augustus-gene-0.10-mRNA-1	O54983	GO:0003008
maker-scaffold_425-snap-gene-0.11-mRNA-1	P29536	GO:0003008
maker-scaffold_499-snap-gene-0.29-mRNA-1	Q15751	GO:0003008
maker-scaffold_5179-augustus-gene-0.4-mRNA-1	P27815	GO:0003008
maker-scaffold_7408-augustus-gene-0.2-mRNA-1	O88457	GO:0003008
maker-scaffold_7987-augustus-gene-0.2-mRNA-1	P48766	GO:0003008
maker-scaffold_940-snap-gene-0.13-mRNA-1	Q5G872	GO:0003008
augustus_masked-scaffold_2630-processed-gene-0.0-mRNA-1	O46432	GO:0006013
maker-scaffold_16820-snap-gene-0.3-mRNA-1	P49641	GO:0006013
maker-scaffold_2630-snap-gene-0.10-mRNA-1	P34098	GO:0006013
augustus_masked-scaffold_20780-processed-gene-0.0-mRNA-1	Q9Z0X4	GO:0006198
maker-scaffold_29130-snap-gene-0.3-mRNA-1	Q23917	GO:0006198
maker-scaffold_5179-augustus-gene-0.4-mRNA-1	P27815	GO:0006198
augustus_masked-scaffold_2138-processed-gene-0.4-mRNA-1	Q8RVL1	GO:0006508
augustus_masked-scaffold_28023-processed-gene-0.0-mRNA-1	P43295	GO:0006508
augustus_masked-scaffold_29199-processed-gene-0.0-mRNA-1	G5ED84	GO:0006508
augustus_masked-scaffold_4215-processed-gene-0.0-mRNA-1	Q9UBR2	GO:0006508
augustus_masked-scaffold_5360-processed-gene-0.1-mRNA-1	Q9NQE7	GO:0006508
augustus_masked-scaffold_5471-processed-gene-0.0-mRNA-1	Q8X1T0	GO:0006508
augustus_masked-scaffold_5904-processed-gene-0.0-mRNA-1	Q9SYL6	GO:0006508
augustus_masked-scaffold_6969-processed-gene-0.0-mRNA-1	P25807	GO:0006508
augustus_masked-scaffold_7325-processed-gene-0.0-mRNA-1	Q9JLG8	GO:0006508
maker-scaffold_10531-augustus-gene-0.2-mRNA-1	P27398	GO:0006508
maker-scaffold_11806-snap-gene-0.8-mRNA-1	P09648	GO:0006508
maker-scaffold_11969-augustus-gene-0.3-mRNA-1	P10605	GO:0006508
maker-scaffold_12873-snap-gene-0.10-mRNA-1	Q9JLG8	GO:0006508
maker-scaffold_13185-augustus-gene-0.4-mRNA-1	P09648	GO:0006508
maker-scaffold_1469-snap-gene-0.14-mRNA-1	Q8RVL2	GO:0006508
maker-scaffold_1611-augustus-gene-0.10-mRNA-1	Q9UHL4	GO:0006508
maker-scaffold_17642-augustus-gene-0.2-mRNA-1	Q9UHL4	GO:0006508
maker-scaffold_179-snap-gene-0.24-mRNA-1	O62446	GO:0006508
maker-scaffold_196-augustus-gene-0.13-mRNA-1	Q9R1T3	GO:0006508
maker-scaffold_21069-snap-gene-0.3-mRNA-1	Q5RBU7	GO:0006508
maker-scaffold_21756-snap-gene-0.4-mRNA-1	Q9UBR2	GO:0006508
maker-scaffold_2221-augustus-gene-0.5-mRNA-1	Q9NQE7	GO:0006508
maker-scaffold_23969-snap-gene-0.3-mRNA-1	Q7TMR0	GO:0006508
maker-scaffold_2625-snap-gene-0.6-mRNA-1	Q3U487	GO:0006508
maker-scaffold_26550-augustus-gene-0.2-mRNA-1	Q8BMN4	GO:0006508
maker-scaffold_27767-snap-gene-0.3-mRNA-1	P34528	GO:0006508
maker-scaffold_278-snap-gene-0.17-mRNA-1	Q9JLG8	GO:0006508
maker-scaffold_2874-snap-gene-0.10-mRNA-1	Q8RVL2	GO:0006508
maker-scaffold_2984-snap-gene-0.11-mRNA-1	Q61YG1	GO:0006508
maker-scaffold_30795-snap-gene-0.3-mRNA-1	P27398	GO:0006508
maker-scaffold_330-snap-gene-0.32-mRNA-1	P30432	GO:0006508
maker-scaffold_3867-snap-gene-0.6-mRNA-1	P43510	GO:0006508
maker-scaffold_4692-snap-gene-0.4-mRNA-1	P53634	GO:0006508
maker-scaffold_4913-snap-gene-0.11-mRNA-1	Q8RVL1	GO:0006508
maker-scaffold_5117-snap-gene-0.8-mRNA-1	Q29AK2	GO:0006508
maker-scaffold_5171-snap-gene-0.7-mRNA-1	Q9SYL6	GO:0006508
maker-scaffold_5263-snap-gene-0.7-mRNA-1	O75808	GO:0006508
maker-scaffold_5502-snap-gene-0.5-mRNA-1	Q8RVL1	GO:0006508
maker-scaffold_5538-snap-gene-0.5-mRNA-1	Q96KR4	GO:0006508
maker-scaffold_6325-snap-gene-0.7-mRNA-1	Q9R1T3	GO:0006508
maker-scaffold_7842-snap-gene-0.6-mRNA-1	O62446	GO:0006508
maker-scaffold_791-snap-gene-0.6-mRNA-1	P23142	GO:0006508
maker-scaffold_8115-augustus-gene-0.3-mRNA-1	P09648	GO:0006508
maker-scaffold_8946-snap-gene-0.4-mRNA-1	Q61YG1	GO:0006508
snap_masked-scaffold_15033-processed-gene-0.3-mRNA-1	P09648	GO:0006508
snap_masked-scaffold_25740-processed-gene-0.1-mRNA-1	Q6ZFZ4	GO:0006508
snap_masked-scaffold_3494-processed-gene-0.1-mRNA-1	Q8K4G1	GO:0006508
maker-scaffold_1317-snap-gene-0.7-mRNA-1	O70244	GO:0006898
maker-scaffold_288-augustus-gene-0.10-mRNA-1	A6H737	GO:0006898
maker-scaffold_6574-snap-gene-0.4-mRNA-1	D3ZQL6	GO:0006898
maker-scaffold_671-snap-gene-0.14-mRNA-1	Q9TU53	GO:0006898
maker-scaffold_838-snap-gene-0.10-mRNA-1	Q9TU53	GO:0006898
maker-scaffold_15255-snap-gene-0.3-mRNA-1	Q8K3Z0	GO:0006954
maker-scaffold_23969-snap-gene-0.3-mRNA-1	Q7TMR0	GO:0006954
maker-scaffold_3363-snap-gene-0.4-mRNA-1	Q9UKK3	GO:0006954
maker-scaffold_94-snap-gene-0.14-mRNA-1	Q8IWY4	GO:0006954
augustus_masked-scaffold_2668-processed-gene-0.0-mRNA-1	P46824	GO:0007018
augustus_masked-scaffold_8612-processed-gene-0.1-mRNA-1	Q92834	GO:0007018
maker-scaffold_1121-snap-gene-0.11-mRNA-1	Q8WXX0	GO:0007018
maker-scaffold_116-snap-gene-0.28-mRNA-1	Q9SMH5	GO:0007018
maker-scaffold_11740-snap-gene-0.4-mRNA-1	Q9H0B6	GO:0007018
maker-scaffold_1230-snap-gene-0.19-mRNA-1	Q63170	GO:0007018
maker-scaffold_1230-snap-gene-0.20-mRNA-1	Q63164	GO:0007018
maker-scaffold_1260-snap-gene-0.6-mRNA-1	Q6ZR08	GO:0007018
maker-scaffold_131-snap-gene-0.27-mRNA-1	Q3V0Q1	GO:0007018
maker-scaffold_13119-snap-gene-0.6-mRNA-1	Q9C0G6	GO:0007018
maker-scaffold_13119-snap-gene-0.7-mRNA-1	Q9C0G6	GO:0007018
maker-scaffold_15008-snap-gene-0.7-mRNA-1	Q9H0B6	GO:0007018
maker-scaffold_1613-snap-gene-0.15-mRNA-1	O88448	GO:0007018
maker-scaffold_17280-snap-gene-0.3-mRNA-1	Q0VC71	GO:0007018
maker-scaffold_18998-snap-gene-0.3-mRNA-1	Q91XQ0	GO:0007018
maker-scaffold_1901-augustus-gene-0.13-mRNA-1	Q8TF09	GO:0007018
maker-scaffold_24376-snap-gene-0.3-mRNA-1	Q9P2D7	GO:0007018
maker-scaffold_261-snap-gene-0.13-mRNA-1	Q3V0Q1	GO:0007018
maker-scaffold_2758-snap-gene-0.5-mRNA-1	Q923J6	GO:0007018
maker-scaffold_31757-snap-gene-0.11-mRNA-1	Q8VHE6	GO:0007018
maker-scaffold_33249-augustus-gene-0.2-mRNA-1	Q9C0G6	GO:0007018
maker-scaffold_445-snap-gene-0.6-mRNA-1	Q8IID4	GO:0007018
maker-scaffold_470-snap-gene-0.11-mRNA-1	Q6ZR08	GO:0007018
maker-scaffold_470-snap-gene-0.9-mRNA-1	Q3V0Q1	GO:0007018
maker-scaffold_4762-snap-gene-0.9-mRNA-1	Q9NYC9	GO:0007018
maker-scaffold_577-augustus-gene-0.3-mRNA-1	Q6ZR08	GO:0007018
maker-scaffold_607-snap-gene-0.18-mRNA-1	Q63164	GO:0007018
maker-scaffold_6280-snap-gene-0.4-mRNA-1	Q9C0G6	GO:0007018
maker-scaffold_650-snap-gene-0.4-mRNA-1	Q3V0Q1	GO:0007018
maker-scaffold_839-snap-gene-0.11-mRNA-1	Q0VDD8	GO:0007018
maker-scaffold_845-snap-gene-0.14-mRNA-1	Q8BW94	GO:0007018
maker-scaffold_92-snap-gene-0.49-mRNA-1	Q03001	GO:0007018
snap_masked-scaffold_26117-processed-gene-0.1-mRNA-1	Q8WXX0	GO:0007018
snap_masked-scaffold_27373-processed-gene-0.3-mRNA-1	Q63164	GO:0007018
snap_masked-scaffold_4325-processed-gene-0.2-mRNA-1	Q91W40	GO:0007018
maker-scaffold_14979-snap-gene-0.5-mRNA-1	O35604	GO:0007041
maker-scaffold_4411-augustus-gene-0.3-mRNA-1	Q3UDW8	GO:0007041
maker-scaffold_8156-snap-gene-0.6-mRNA-1	O15118	GO:0007041
augustus_masked-scaffold_12918-processed-gene-0.0-mRNA-1	Q8T9S7	GO:0007154
augustus_masked-scaffold_12956-processed-gene-0.0-mRNA-1	P46822	GO:0007154
augustus_masked-scaffold_14444-processed-gene-0.1-mRNA-1	Q54DK4	GO:0007154
augustus_masked-scaffold_20780-processed-gene-0.0-mRNA-1	Q9Z0X4	GO:0007154
augustus_masked-scaffold_346-processed-gene-0.1-mRNA-1	Q7RTR2	GO:0007154
augustus_masked-scaffold_3574-processed-gene-0.2-mRNA-1	Q2M0J9	GO:0007154
augustus_masked-scaffold_40201-processed-gene-0.0-mRNA-1	Q09614	GO:0007154
augustus_masked-scaffold_669-processed-gene-0.4-mRNA-1	Q13255	GO:0007154
maker-scaffold_10064-snap-gene-0.5-mRNA-1	Q8MLZ3	GO:0007154
maker-scaffold_1016-augustus-gene-0.11-mRNA-1	Q6H595	GO:0007154
maker-scaffold_10674-snap-gene-0.7-mRNA-1	Q5RGL7	GO:0007154
maker-scaffold_10814-augustus-gene-0.4-mRNA-1	P17970	GO:0007154
maker-scaffold_12846-snap-gene-0.3-mRNA-1	O75343	GO:0007154
maker-scaffold_13328-snap-gene-0.12-mRNA-1	Q14416	GO:0007154
maker-scaffold_13763-snap-gene-0.4-mRNA-1	Q7RTR2	GO:0007154
maker-scaffold_14813-snap-gene-0.3-mRNA-1	P22105	GO:0007154
maker-scaffold_14911-augustus-gene-0.3-mRNA-1	O70628	GO:0007154
maker-scaffold_14945-augustus-gene-0.2-mRNA-1	Q9R053	GO:0007154
maker-scaffold_14979-snap-gene-0.5-mRNA-1	O35604	GO:0007154
maker-scaffold_15049-augustus-gene-0.3-mRNA-1	Q14416	GO:0007154
maker-scaffold_15255-snap-gene-0.3-mRNA-1	Q8K3Z0	GO:0007154
maker-scaffold_17408-snap-gene-0.3-mRNA-1	Q8T9S7	GO:0007154
maker-scaffold_1810-snap-gene-0.10-mRNA-1	Q94KI8	GO:0007154
maker-scaffold_18117-snap-gene-0.12-mRNA-1	P52785	GO:0007154
maker-scaffold_18170-snap-gene-0.4-mRNA-1	Q69ZU8	GO:0007154
maker-scaffold_18221-snap-gene-0.3-mRNA-1	Q86WG5	GO:0007154
maker-scaffold_19402-snap-gene-0.4-mRNA-1	Q9SJC6	GO:0007154
maker-scaffold_2077-snap-gene-0.12-mRNA-1	Q54K09	GO:0007154
maker-scaffold_22564-snap-gene-0.3-mRNA-1	Q86KB1	GO:0007154
maker-scaffold_2275-snap-gene-0.12-mRNA-1	Q5G872	GO:0007154
maker-scaffold_233-augustus-gene-0.5-mRNA-1	Q1PSW8	GO:0007154
maker-scaffold_2352-snap-gene-0.6-mRNA-1	Q09614	GO:0007154
maker-scaffold_23969-snap-gene-0.3-mRNA-1	Q7TMR0	GO:0007154
maker-scaffold_2493-snap-gene-0.9-mRNA-1	O61307	GO:0007154
maker-scaffold_26830-snap-gene-0.4-mRNA-1	P01266	GO:0007154
maker-scaffold_2756-snap-gene-0.3-mRNA-1	P18459	GO:0007154
maker-scaffold_29130-snap-gene-0.3-mRNA-1	Q23917	GO:0007154
maker-scaffold_3326-snap-gene-0.7-mRNA-1	P46822	GO:0007154
maker-scaffold_42-snap-gene-0.37-mRNA-1	Q6UXG2	GO:0007154
maker-scaffold_4354-snap-gene-0.12-mRNA-1	Q940M4	GO:0007154
maker-scaffold_439-snap-gene-0.17-mRNA-1	Q6YZI0	GO:0007154
maker-scaffold_450-augustus-gene-0.6-mRNA-1	Q80YX1	GO:0007154
maker-scaffold_4596-snap-gene-0.14-mRNA-1	Q6Q0C0	GO:0007154
maker-scaffold_465-augustus-gene-0.9-mRNA-1	Q86L99	GO:0007154
maker-scaffold_4692-snap-gene-0.4-mRNA-1	P53634	GO:0007154
maker-scaffold_5179-augustus-gene-0.4-mRNA-1	P27815	GO:0007154
maker-scaffold_6796-snap-gene-0.4-mRNA-1	O76083	GO:0007154
maker-scaffold_6919-snap-gene-0.5-mRNA-1	Q01061	GO:0007154
maker-scaffold_7408-augustus-gene-0.2-mRNA-1	O88457	GO:0007154
maker-scaffold_7987-augustus-gene-0.2-mRNA-1	P48766	GO:0007154
maker-scaffold_8156-snap-gene-0.6-mRNA-1	O15118	GO:0007154
maker-scaffold_92-snap-gene-0.49-mRNA-1	Q03001	GO:0007154
maker-scaffold_940-snap-gene-0.13-mRNA-1	Q5G872	GO:0007154
maker-scaffold_9532-snap-gene-0.5-mRNA-1	Q9Z1N9	GO:0007154
snap_masked-scaffold_11042-processed-gene-0.1-mRNA-1	Q3U1T9	GO:0007154
snap_masked-scaffold_3494-processed-gene-0.1-mRNA-1	Q8K4G1	GO:0007154
snap_masked-scaffold_7241-processed-gene-0.3-mRNA-1	P31695	GO:0007154
snap_masked-scaffold_7679-processed-gene-0.6-mRNA-1	Q5U374	GO:0007154
snap_masked-scaffold_7982-processed-gene-0.2-mRNA-1	Q8LFN9	GO:0007154
augustus_masked-scaffold_1017-processed-gene-0.0-mRNA-1	Q05895	GO:0007155
augustus_masked-scaffold_6967-processed-gene-0.0-mRNA-1	Q05895	GO:0007155
maker-scaffold_106-snap-gene-0.15-mRNA-1	Q8JHW2	GO:0007155
maker-scaffold_1079-snap-gene-0.9-mRNA-1	Q05895	GO:0007155
maker-scaffold_1166-snap-gene-0.14-mRNA-1	Q8JGW0	GO:0007155
maker-scaffold_14813-snap-gene-0.3-mRNA-1	P22105	GO:0007155
maker-scaffold_16532-snap-gene-0.4-mRNA-1	Q9ET61	GO:0007155
maker-scaffold_179-snap-gene-0.24-mRNA-1	O62446	GO:0007155
maker-scaffold_19430-snap-gene-0.6-mRNA-1	B5DFC9	GO:0007155
maker-scaffold_2173-snap-gene-0.8-mRNA-1	P49746	GO:0007155
maker-scaffold_2493-snap-gene-0.9-mRNA-1	O61307	GO:0007155
maker-scaffold_2589-augustus-gene-0.3-mRNA-1	Q8JGW0	GO:0007155
maker-scaffold_26550-augustus-gene-0.2-mRNA-1	Q8BMN4	GO:0007155
maker-scaffold_2889-snap-gene-0.4-mRNA-1	Q8JGW0	GO:0007155
maker-scaffold_2984-snap-gene-0.11-mRNA-1	Q61YG1	GO:0007155
maker-scaffold_3099-snap-gene-0.11-mRNA-1	A2AVA0	GO:0007155
maker-scaffold_3527-snap-gene-0.5-mRNA-1	A0JP86	GO:0007155
maker-scaffold_4337-snap-gene-0.4-mRNA-1	P21956	GO:0007155
maker-scaffold_450-augustus-gene-0.6-mRNA-1	Q80YX1	GO:0007155
maker-scaffold_4576-snap-gene-0.6-mRNA-1	Q4LDE5	GO:0007155
maker-scaffold_4607-augustus-gene-0.13-mRNA-1	Q05895	GO:0007155
maker-scaffold_4861-snap-gene-0.4-mRNA-1	Q29116	GO:0007155
maker-scaffold_5117-snap-gene-0.8-mRNA-1	Q29AK2	GO:0007155
maker-scaffold_5538-snap-gene-0.5-mRNA-1	Q96KR4	GO:0007155
maker-scaffold_679-snap-gene-0.20-mRNA-1	P0C6B8	GO:0007155
maker-scaffold_695-snap-gene-0.19-mRNA-1	Q29116	GO:0007155
maker-scaffold_7842-snap-gene-0.6-mRNA-1	O62446	GO:0007155
maker-scaffold_8942-snap-gene-0.10-mRNA-1	Q3TN34	GO:0007155
maker-scaffold_8946-snap-gene-0.4-mRNA-1	Q61YG1	GO:0007155
maker-scaffold_901-augustus-gene-0.8-mRNA-1	B5DFC9	GO:0007155
maker-scaffold_92-snap-gene-0.49-mRNA-1	Q03001	GO:0007155
maker-scaffold_925-snap-gene-0.20-mRNA-1	P0C6B8	GO:0007155
snap_masked-scaffold_8123-processed-gene-0.1-mRNA-1	Q14112	GO:0007155
augustus_masked-scaffold_12956-processed-gene-0.0-mRNA-1	P46822	GO:0007399
augustus_masked-scaffold_8612-processed-gene-0.1-mRNA-1	Q92834	GO:0007399
maker-scaffold_10531-augustus-gene-0.2-mRNA-1	P27398	GO:0007399
maker-scaffold_10814-augustus-gene-0.4-mRNA-1	P17970	GO:0007399
maker-scaffold_1605-augustus-gene-0.6-mRNA-1	Q7TPH6	GO:0007399
maker-scaffold_18221-snap-gene-0.3-mRNA-1	Q86WG5	GO:0007399
maker-scaffold_233-augustus-gene-0.5-mRNA-1	Q1PSW8	GO:0007399
maker-scaffold_2493-snap-gene-0.9-mRNA-1	O61307	GO:0007399
maker-scaffold_26830-snap-gene-0.4-mRNA-1	P01266	GO:0007399
maker-scaffold_30795-snap-gene-0.3-mRNA-1	P27398	GO:0007399
maker-scaffold_31757-snap-gene-0.11-mRNA-1	Q8VHE6	GO:0007399
maker-scaffold_3326-snap-gene-0.7-mRNA-1	P46822	GO:0007399
maker-scaffold_450-augustus-gene-0.6-mRNA-1	Q80YX1	GO:0007399
maker-scaffold_499-snap-gene-0.29-mRNA-1	Q15751	GO:0007399
maker-scaffold_5117-snap-gene-0.8-mRNA-1	Q29AK2	GO:0007399
maker-scaffold_6574-snap-gene-0.4-mRNA-1	D3ZQL6	GO:0007399
maker-scaffold_8453-snap-gene-0.14-mRNA-1	Q9Y2T3	GO:0007399
maker-scaffold_8942-snap-gene-0.10-mRNA-1	Q3TN34	GO:0007399
maker-scaffold_92-snap-gene-0.49-mRNA-1	Q03001	GO:0007399
maker-scaffold_9532-snap-gene-0.5-mRNA-1	Q9Z1N9	GO:0007399
maker-scaffold_9753-snap-gene-0.3-mRNA-1	O95861	GO:0007399
snap_masked-scaffold_7679-processed-gene-0.7-mRNA-1	Q6TDP4	GO:0007399
augustus_masked-scaffold_669-processed-gene-0.4-mRNA-1	Q13255	GO:0007626
maker-scaffold_10814-augustus-gene-0.4-mRNA-1	P17970	GO:0007626
maker-scaffold_14979-snap-gene-0.5-mRNA-1	O35604	GO:0007626
maker-scaffold_2756-snap-gene-0.3-mRNA-1	P18459	GO:0007626
maker-scaffold_8156-snap-gene-0.6-mRNA-1	O15118	GO:0007626
augustus_masked-scaffold_20780-processed-gene-0.0-mRNA-1	Q9Z0X4	GO:0008015
augustus_masked-scaffold_4215-processed-gene-0.0-mRNA-1	Q9UBR2	GO:0008015
maker-scaffold_10814-augustus-gene-0.4-mRNA-1	P17970	GO:0008015
maker-scaffold_21756-snap-gene-0.4-mRNA-1	Q9UBR2	GO:0008015
maker-scaffold_2275-snap-gene-0.12-mRNA-1	Q5G872	GO:0008015
maker-scaffold_23969-snap-gene-0.3-mRNA-1	Q7TMR0	GO:0008015
maker-scaffold_7987-augustus-gene-0.2-mRNA-1	P48766	GO:0008015
maker-scaffold_940-snap-gene-0.13-mRNA-1	Q5G872	GO:0008015
maker-scaffold_1317-snap-gene-0.7-mRNA-1	O70244	GO:0008203
maker-scaffold_14979-snap-gene-0.5-mRNA-1	O35604	GO:0008203
maker-scaffold_671-snap-gene-0.14-mRNA-1	Q9TU53	GO:0008203
maker-scaffold_8156-snap-gene-0.6-mRNA-1	O15118	GO:0008203
maker-scaffold_838-snap-gene-0.10-mRNA-1	Q9TU53	GO:0008203
augustus_masked-scaffold_4926-processed-gene-0.2-mRNA-1	P51659	GO:0008206
maker-scaffold_14979-snap-gene-0.5-mRNA-1	O35604	GO:0008206
maker-scaffold_8156-snap-gene-0.6-mRNA-1	O15118	GO:0008206
augustus_masked-scaffold_12918-processed-gene-0.0-mRNA-1	Q8T9S7	GO:0009150
augustus_masked-scaffold_14444-processed-gene-0.1-mRNA-1	Q54DK4	GO:0009150
augustus_masked-scaffold_20748-processed-gene-0.0-mRNA-1	Q9NV35	GO:0009150
augustus_masked-scaffold_20780-processed-gene-0.0-mRNA-1	Q9Z0X4	GO:0009150
augustus_masked-scaffold_8612-processed-gene-0.1-mRNA-1	Q92834	GO:0009150
maker-scaffold_10064-snap-gene-0.5-mRNA-1	Q8MLZ3	GO:0009150
maker-scaffold_107-snap-gene-0.25-mRNA-1	Q00449	GO:0009150
maker-scaffold_1121-snap-gene-0.11-mRNA-1	Q8WXX0	GO:0009150
maker-scaffold_116-snap-gene-0.28-mRNA-1	Q9SMH5	GO:0009150
maker-scaffold_1230-snap-gene-0.19-mRNA-1	Q63170	GO:0009150
maker-scaffold_1230-snap-gene-0.20-mRNA-1	Q63164	GO:0009150
maker-scaffold_1260-snap-gene-0.6-mRNA-1	Q6ZR08	GO:0009150
maker-scaffold_12846-snap-gene-0.3-mRNA-1	O75343	GO:0009150
maker-scaffold_131-snap-gene-0.27-mRNA-1	Q3V0Q1	GO:0009150
maker-scaffold_13119-snap-gene-0.6-mRNA-1	Q9C0G6	GO:0009150
maker-scaffold_13119-snap-gene-0.7-mRNA-1	Q9C0G6	GO:0009150
maker-scaffold_13328-snap-gene-0.12-mRNA-1	Q14416	GO:0009150
maker-scaffold_15049-augustus-gene-0.3-mRNA-1	Q14416	GO:0009150
maker-scaffold_15998-snap-gene-0.4-mRNA-1	P13542	GO:0009150
maker-scaffold_17408-snap-gene-0.3-mRNA-1	Q8T9S7	GO:0009150
maker-scaffold_18117-snap-gene-0.12-mRNA-1	P52785	GO:0009150
maker-scaffold_18221-snap-gene-0.3-mRNA-1	Q86WG5	GO:0009150
maker-scaffold_18998-snap-gene-0.3-mRNA-1	Q91XQ0	GO:0009150
maker-scaffold_1914-snap-gene-0.12-mRNA-1	Q9H0R5	GO:0009150
maker-scaffold_24376-snap-gene-0.3-mRNA-1	Q9P2D7	GO:0009150
maker-scaffold_261-snap-gene-0.13-mRNA-1	Q3V0Q1	GO:0009150
maker-scaffold_2758-snap-gene-0.5-mRNA-1	Q923J6	GO:0009150
maker-scaffold_29130-snap-gene-0.3-mRNA-1	Q23917	GO:0009150
maker-scaffold_31027-augustus-gene-0.2-mRNA-1	Q8N8V2	GO:0009150
maker-scaffold_3134-augustus-gene-0.7-mRNA-1	Q01514	GO:0009150
maker-scaffold_31757-snap-gene-0.11-mRNA-1	Q8VHE6	GO:0009150
maker-scaffold_33249-augustus-gene-0.2-mRNA-1	Q9C0G6	GO:0009150
maker-scaffold_445-snap-gene-0.6-mRNA-1	Q8IID4	GO:0009150
maker-scaffold_465-augustus-gene-0.9-mRNA-1	Q86L99	GO:0009150
maker-scaffold_470-snap-gene-0.11-mRNA-1	Q6ZR08	GO:0009150
maker-scaffold_470-snap-gene-0.9-mRNA-1	Q3V0Q1	GO:0009150
maker-scaffold_4762-snap-gene-0.9-mRNA-1	Q9NYC9	GO:0009150
maker-scaffold_499-snap-gene-0.29-mRNA-1	Q15751	GO:0009150
maker-scaffold_5179-augustus-gene-0.4-mRNA-1	P27815	GO:0009150
maker-scaffold_577-augustus-gene-0.3-mRNA-1	Q6ZR08	GO:0009150
maker-scaffold_607-snap-gene-0.18-mRNA-1	Q63164	GO:0009150
maker-scaffold_6280-snap-gene-0.4-mRNA-1	Q9C0G6	GO:0009150
maker-scaffold_650-snap-gene-0.4-mRNA-1	Q3V0Q1	GO:0009150
maker-scaffold_9753-snap-gene-0.3-mRNA-1	O95861	GO:0009150
snap_masked-scaffold_11042-processed-gene-0.1-mRNA-1	Q3U1T9	GO:0009150
snap_masked-scaffold_26117-processed-gene-0.1-mRNA-1	Q8WXX0	GO:0009150
snap_masked-scaffold_27373-processed-gene-0.3-mRNA-1	Q63164	GO:0009150
snap_masked-scaffold_7982-processed-gene-0.2-mRNA-1	Q8LFN9	GO:0009150
maker-scaffold_1016-augustus-gene-0.11-mRNA-1	Q6H595	GO:0009611
maker-scaffold_11740-snap-gene-0.4-mRNA-1	Q9H0B6	GO:0009611
maker-scaffold_12846-snap-gene-0.3-mRNA-1	O75343	GO:0009611
maker-scaffold_15008-snap-gene-0.7-mRNA-1	Q9H0B6	GO:0009611
maker-scaffold_15255-snap-gene-0.3-mRNA-1	Q8K3Z0	GO:0009611
maker-scaffold_2356-snap-gene-0.8-mRNA-1	Q8L7W2	GO:0009611
maker-scaffold_23969-snap-gene-0.3-mRNA-1	Q7TMR0	GO:0009611
maker-scaffold_2756-snap-gene-0.3-mRNA-1	P18459	GO:0009611
maker-scaffold_450-augustus-gene-0.6-mRNA-1	Q80YX1	GO:0009611
maker-scaffold_6796-snap-gene-0.4-mRNA-1	O76083	GO:0009611
maker-scaffold_92-snap-gene-0.49-mRNA-1	Q03001	GO:0009611
maker-scaffold_94-snap-gene-0.14-mRNA-1	Q8IWY4	GO:0009611
augustus_masked-scaffold_20780-processed-gene-0.0-mRNA-1	Q9Z0X4	GO:0016265
augustus_masked-scaffold_669-processed-gene-0.4-mRNA-1	Q13255	GO:0016265
maker-scaffold_1016-augustus-gene-0.11-mRNA-1	Q6H595	GO:0016265
maker-scaffold_14979-snap-gene-0.5-mRNA-1	O35604	GO:0016265
maker-scaffold_15255-snap-gene-0.3-mRNA-1	Q8K3Z0	GO:0016265
maker-scaffold_18221-snap-gene-0.3-mRNA-1	Q86WG5	GO:0016265
maker-scaffold_3363-snap-gene-0.4-mRNA-1	Q9UKK3	GO:0016265
maker-scaffold_42-snap-gene-0.37-mRNA-1	Q6UXG2	GO:0016265
maker-scaffold_4354-snap-gene-0.12-mRNA-1	Q940M4	GO:0016265
maker-scaffold_4596-snap-gene-0.14-mRNA-1	Q6Q0C0	GO:0016265
maker-scaffold_4692-snap-gene-0.4-mRNA-1	P53634	GO:0016265
maker-scaffold_6336-augustus-gene-0.2-mRNA-1	A4QNE6	GO:0016265
maker-scaffold_7136-augustus-gene-0.5-mRNA-1	O62855	GO:0016265
maker-scaffold_8156-snap-gene-0.6-mRNA-1	O15118	GO:0016265
snap_masked-scaffold_7065-processed-gene-0.1-mRNA-1	Q5XQC7	GO:0016265
maker-scaffold_10916-snap-gene-0.5-mRNA-1	A4Q9F4	GO:0018095
maker-scaffold_1282-snap-gene-0.11-mRNA-1	Q6EMB2	GO:0018095
maker-scaffold_17280-snap-gene-0.3-mRNA-1	Q0VC71	GO:0018095
maker-scaffold_21160-snap-gene-0.6-mRNA-1	A8CVX7	GO:0018095
maker-scaffold_24288-augustus-gene-0.2-mRNA-1	A4Q9F4	GO:0018095
maker-scaffold_8307-snap-gene-0.5-mRNA-1	Q80UG8	GO:0018095
maker-scaffold_19402-snap-gene-0.4-mRNA-1	Q9SJC6	GO:0018958
maker-scaffold_26830-snap-gene-0.4-mRNA-1	P01266	GO:0018958
maker-scaffold_2756-snap-gene-0.3-mRNA-1	P18459	GO:0018958
maker-scaffold_3093-augustus-gene-0.10-mRNA-1	O54983	GO:0018958
augustus_masked-scaffold_20780-processed-gene-0.0-mRNA-1	Q9Z0X4	GO:0019934
maker-scaffold_10064-snap-gene-0.5-mRNA-1	Q8MLZ3	GO:0019934
maker-scaffold_14911-augustus-gene-0.3-mRNA-1	O70628	GO:0019934
maker-scaffold_6796-snap-gene-0.4-mRNA-1	O76083	GO:0019934
augustus_masked-scaffold_1017-processed-gene-0.0-mRNA-1	Q05895	GO:0022610
augustus_masked-scaffold_6967-processed-gene-0.0-mRNA-1	Q05895	GO:0022610
maker-scaffold_106-snap-gene-0.15-mRNA-1	Q8JHW2	GO:0022610
maker-scaffold_1079-snap-gene-0.9-mRNA-1	Q05895	GO:0022610
maker-scaffold_1166-snap-gene-0.14-mRNA-1	Q8JGW0	GO:0022610
maker-scaffold_14813-snap-gene-0.3-mRNA-1	P22105	GO:0022610
maker-scaffold_16532-snap-gene-0.4-mRNA-1	Q9ET61	GO:0022610
maker-scaffold_179-snap-gene-0.24-mRNA-1	O62446	GO:0022610
maker-scaffold_19430-snap-gene-0.6-mRNA-1	B5DFC9	GO:0022610
maker-scaffold_2173-snap-gene-0.8-mRNA-1	P49746	GO:0022610
maker-scaffold_2493-snap-gene-0.9-mRNA-1	O61307	GO:0022610
maker-scaffold_2589-augustus-gene-0.3-mRNA-1	Q8JGW0	GO:0022610
maker-scaffold_26550-augustus-gene-0.2-mRNA-1	Q8BMN4	GO:0022610
maker-scaffold_2889-snap-gene-0.4-mRNA-1	Q8JGW0	GO:0022610
maker-scaffold_2984-snap-gene-0.11-mRNA-1	Q61YG1	GO:0022610
maker-scaffold_3099-snap-gene-0.11-mRNA-1	A2AVA0	GO:0022610
maker-scaffold_3134-augustus-gene-0.7-mRNA-1	Q01514	GO:0022610
maker-scaffold_3527-snap-gene-0.5-mRNA-1	A0JP86	GO:0022610
maker-scaffold_4337-snap-gene-0.4-mRNA-1	P21956	GO:0022610
maker-scaffold_450-augustus-gene-0.6-mRNA-1	Q80YX1	GO:0022610
maker-scaffold_4576-snap-gene-0.6-mRNA-1	Q4LDE5	GO:0022610
maker-scaffold_4607-augustus-gene-0.13-mRNA-1	Q05895	GO:0022610
maker-scaffold_4861-snap-gene-0.4-mRNA-1	Q29116	GO:0022610
maker-scaffold_5117-snap-gene-0.8-mRNA-1	Q29AK2	GO:0022610
maker-scaffold_5538-snap-gene-0.5-mRNA-1	Q96KR4	GO:0022610
maker-scaffold_679-snap-gene-0.20-mRNA-1	P0C6B8	GO:0022610
maker-scaffold_695-snap-gene-0.19-mRNA-1	Q29116	GO:0022610
maker-scaffold_7842-snap-gene-0.6-mRNA-1	O62446	GO:0022610
maker-scaffold_8942-snap-gene-0.10-mRNA-1	Q3TN34	GO:0022610
maker-scaffold_8946-snap-gene-0.4-mRNA-1	Q61YG1	GO:0022610
maker-scaffold_901-augustus-gene-0.8-mRNA-1	B5DFC9	GO:0022610
maker-scaffold_92-snap-gene-0.49-mRNA-1	Q03001	GO:0022610
maker-scaffold_925-snap-gene-0.20-mRNA-1	P0C6B8	GO:0022610
snap_masked-scaffold_8123-processed-gene-0.1-mRNA-1	Q14112	GO:0022610
augustus_masked-scaffold_12918-processed-gene-0.0-mRNA-1	Q8T9S7	GO:0023052
augustus_masked-scaffold_12956-processed-gene-0.0-mRNA-1	P46822	GO:0023052
augustus_masked-scaffold_14444-processed-gene-0.1-mRNA-1	Q54DK4	GO:0023052
augustus_masked-scaffold_20780-processed-gene-0.0-mRNA-1	Q9Z0X4	GO:0023052
augustus_masked-scaffold_346-processed-gene-0.1-mRNA-1	Q7RTR2	GO:0023052
augustus_masked-scaffold_3574-processed-gene-0.2-mRNA-1	Q2M0J9	GO:0023052
augustus_masked-scaffold_40201-processed-gene-0.0-mRNA-1	Q09614	GO:0023052
augustus_masked-scaffold_669-processed-gene-0.4-mRNA-1	Q13255	GO:0023052
maker-scaffold_10064-snap-gene-0.5-mRNA-1	Q8MLZ3	GO:0023052
maker-scaffold_1016-augustus-gene-0.11-mRNA-1	Q6H595	GO:0023052
maker-scaffold_10674-snap-gene-0.7-mRNA-1	Q5RGL7	GO:0023052
maker-scaffold_10814-augustus-gene-0.4-mRNA-1	P17970	GO:0023052
maker-scaffold_12846-snap-gene-0.3-mRNA-1	O75343	GO:0023052
maker-scaffold_13328-snap-gene-0.12-mRNA-1	Q14416	GO:0023052
maker-scaffold_13763-snap-gene-0.4-mRNA-1	Q7RTR2	GO:0023052
maker-scaffold_14813-snap-gene-0.3-mRNA-1	P22105	GO:0023052
maker-scaffold_14911-augustus-gene-0.3-mRNA-1	O70628	GO:0023052
maker-scaffold_14945-augustus-gene-0.2-mRNA-1	Q9R053	GO:0023052
maker-scaffold_14979-snap-gene-0.5-mRNA-1	O35604	GO:0023052
maker-scaffold_15049-augustus-gene-0.3-mRNA-1	Q14416	GO:0023052
maker-scaffold_15255-snap-gene-0.3-mRNA-1	Q8K3Z0	GO:0023052
maker-scaffold_17408-snap-gene-0.3-mRNA-1	Q8T9S7	GO:0023052
maker-scaffold_1810-snap-gene-0.10-mRNA-1	Q94KI8	GO:0023052
maker-scaffold_18117-snap-gene-0.12-mRNA-1	P52785	GO:0023052
maker-scaffold_18170-snap-gene-0.4-mRNA-1	Q69ZU8	GO:0023052
maker-scaffold_18221-snap-gene-0.3-mRNA-1	Q86WG5	GO:0023052
maker-scaffold_19402-snap-gene-0.4-mRNA-1	Q9SJC6	GO:0023052
maker-scaffold_2077-snap-gene-0.12-mRNA-1	Q54K09	GO:0023052
maker-scaffold_22564-snap-gene-0.3-mRNA-1	Q86KB1	GO:0023052
maker-scaffold_2275-snap-gene-0.12-mRNA-1	Q5G872	GO:0023052
maker-scaffold_233-augustus-gene-0.5-mRNA-1	Q1PSW8	GO:0023052
maker-scaffold_2352-snap-gene-0.6-mRNA-1	Q09614	GO:0023052
maker-scaffold_23969-snap-gene-0.3-mRNA-1	Q7TMR0	GO:0023052
maker-scaffold_2493-snap-gene-0.9-mRNA-1	O61307	GO:0023052
maker-scaffold_26830-snap-gene-0.4-mRNA-1	P01266	GO:0023052
maker-scaffold_2756-snap-gene-0.3-mRNA-1	P18459	GO:0023052
maker-scaffold_29130-snap-gene-0.3-mRNA-1	Q23917	GO:0023052
maker-scaffold_3326-snap-gene-0.7-mRNA-1	P46822	GO:0023052
maker-scaffold_42-snap-gene-0.37-mRNA-1	Q6UXG2	GO:0023052
maker-scaffold_4354-snap-gene-0.12-mRNA-1	Q940M4	GO:0023052
maker-scaffold_439-snap-gene-0.17-mRNA-1	Q6YZI0	GO:0023052
maker-scaffold_450-augustus-gene-0.6-mRNA-1	Q80YX1	GO:0023052
maker-scaffold_4596-snap-gene-0.14-mRNA-1	Q6Q0C0	GO:0023052
maker-scaffold_465-augustus-gene-0.9-mRNA-1	Q86L99	GO:0023052
maker-scaffold_4692-snap-gene-0.4-mRNA-1	P53634	GO:0023052
maker-scaffold_5179-augustus-gene-0.4-mRNA-1	P27815	GO:0023052
maker-scaffold_6796-snap-gene-0.4-mRNA-1	O76083	GO:0023052
maker-scaffold_6919-snap-gene-0.5-mRNA-1	Q01061	GO:0023052
maker-scaffold_7408-augustus-gene-0.2-mRNA-1	O88457	GO:0023052
maker-scaffold_8156-snap-gene-0.6-mRNA-1	O15118	GO:0023052
maker-scaffold_92-snap-gene-0.49-mRNA-1	Q03001	GO:0023052
maker-scaffold_940-snap-gene-0.13-mRNA-1	Q5G872	GO:0023052
maker-scaffold_9532-snap-gene-0.5-mRNA-1	Q9Z1N9	GO:0023052
snap_masked-scaffold_11042-processed-gene-0.1-mRNA-1	Q3U1T9	GO:0023052
snap_masked-scaffold_3494-processed-gene-0.1-mRNA-1	Q8K4G1	GO:0023052
snap_masked-scaffold_7241-processed-gene-0.3-mRNA-1	P31695	GO:0023052
snap_masked-scaffold_7679-processed-gene-0.6-mRNA-1	Q5U374	GO:0023052
snap_masked-scaffold_7982-processed-gene-0.2-mRNA-1	Q8LFN9	GO:0023052
augustus_masked-scaffold_12918-processed-gene-0.0-mRNA-1	Q8T9S7	GO:0030030
augustus_masked-scaffold_12956-processed-gene-0.0-mRNA-1	P46822	GO:0030030
augustus_masked-scaffold_8612-processed-gene-0.1-mRNA-1	Q92834	GO:0030030
maker-scaffold_10814-augustus-gene-0.4-mRNA-1	P17970	GO:0030030
maker-scaffold_116-snap-gene-0.28-mRNA-1	Q9SMH5	GO:0030030
maker-scaffold_1282-snap-gene-0.11-mRNA-1	Q6EMB2	GO:0030030
maker-scaffold_15260-augustus-gene-0.2-mRNA-1	Q1ECV4	GO:0030030
maker-scaffold_1605-augustus-gene-0.6-mRNA-1	Q7TPH6	GO:0030030
maker-scaffold_17280-snap-gene-0.3-mRNA-1	Q0VC71	GO:0030030
maker-scaffold_17408-snap-gene-0.3-mRNA-1	Q8T9S7	GO:0030030
maker-scaffold_21160-snap-gene-0.6-mRNA-1	A8CVX7	GO:0030030
maker-scaffold_22399-snap-gene-0.5-mRNA-1	Q23TC2	GO:0030030
maker-scaffold_2493-snap-gene-0.9-mRNA-1	O61307	GO:0030030
maker-scaffold_29130-snap-gene-0.3-mRNA-1	Q23917	GO:0030030
maker-scaffold_3326-snap-gene-0.7-mRNA-1	P46822	GO:0030030
maker-scaffold_38075-snap-gene-0.3-mRNA-1	Q23TC2	GO:0030030
maker-scaffold_450-augustus-gene-0.6-mRNA-1	Q80YX1	GO:0030030
maker-scaffold_4762-snap-gene-0.9-mRNA-1	Q9NYC9	GO:0030030
maker-scaffold_499-snap-gene-0.29-mRNA-1	Q15751	GO:0030030
maker-scaffold_560-snap-gene-0.12-mRNA-1	Q9Y4R7	GO:0030030
maker-scaffold_6574-snap-gene-0.4-mRNA-1	D3ZQL6	GO:0030030
maker-scaffold_8387-snap-gene-0.7-mRNA-1	Q23TC2	GO:0030030
maker-scaffold_8942-snap-gene-0.10-mRNA-1	Q3TN34	GO:0030030
maker-scaffold_92-snap-gene-0.49-mRNA-1	Q03001	GO:0030030
snap_masked-scaffold_4325-processed-gene-0.2-mRNA-1	Q91W40	GO:0030030
augustus_masked-scaffold_12918-processed-gene-0.0-mRNA-1	Q8T9S7	GO:0030036
maker-scaffold_14173-augustus-gene-0.2-mRNA-1	P13466	GO:0030036
maker-scaffold_14813-snap-gene-0.3-mRNA-1	P22105	GO:0030036
maker-scaffold_17408-snap-gene-0.3-mRNA-1	Q8T9S7	GO:0030036
maker-scaffold_2064-snap-gene-0.12-mRNA-1	F6QZ15	GO:0030036
maker-scaffold_2432-snap-gene-0.15-mRNA-1	Q54IR8	GO:0030036
maker-scaffold_56-snap-gene-0.19-mRNA-1	Q28DN4	GO:0030036
maker-scaffold_5665-snap-gene-0.3-mRNA-1	Q5REL1	GO:0030036
maker-scaffold_8023-snap-gene-0.8-mRNA-1	P34121	GO:0030036
maker-scaffold_8942-snap-gene-0.10-mRNA-1	Q3TN34	GO:0030036
snap_masked-scaffold_7679-processed-gene-0.7-mRNA-1	Q6TDP4	GO:0030036
maker-scaffold_14813-snap-gene-0.3-mRNA-1	P22105	GO:0030198
maker-scaffold_288-augustus-gene-0.10-mRNA-1	A6H737	GO:0030198
maker-scaffold_791-snap-gene-0.6-mRNA-1	P23142	GO:0030198
maker-scaffold_92-snap-gene-0.49-mRNA-1	Q03001	GO:0030198
snap_masked-scaffold_8123-processed-gene-0.1-mRNA-1	Q14112	GO:0030198
augustus_masked-scaffold_12918-processed-gene-0.0-mRNA-1	Q8T9S7	GO:0030587
maker-scaffold_14173-augustus-gene-0.2-mRNA-1	P13466	GO:0030587
maker-scaffold_17408-snap-gene-0.3-mRNA-1	Q8T9S7	GO:0030587
maker-scaffold_25279-snap-gene-0.4-mRNA-1	Q54PR9	GO:0030587
maker-scaffold_2630-snap-gene-0.10-mRNA-1	P34098	GO:0030587
maker-scaffold_29130-snap-gene-0.3-mRNA-1	Q23917	GO:0030587
maker-scaffold_2493-snap-gene-0.9-mRNA-1	O61307	GO:0031122
maker-scaffold_4478-snap-gene-0.8-mRNA-1	Q9M350	GO:0031122
maker-scaffold_92-snap-gene-0.49-mRNA-1	Q03001	GO:0031122
maker-scaffold_1282-snap-gene-0.11-mRNA-1	Q6EMB2	GO:0035082
maker-scaffold_15260-augustus-gene-0.2-mRNA-1	Q1ECV4	GO:0035082
maker-scaffold_17280-snap-gene-0.3-mRNA-1	Q0VC71	GO:0035082
maker-scaffold_22399-snap-gene-0.5-mRNA-1	Q23TC2	GO:0035082
maker-scaffold_38075-snap-gene-0.3-mRNA-1	Q23TC2	GO:0035082
maker-scaffold_560-snap-gene-0.12-mRNA-1	Q9Y4R7	GO:0035082
maker-scaffold_8387-snap-gene-0.7-mRNA-1	Q23TC2	GO:0035082
augustus_masked-scaffold_669-processed-gene-0.4-mRNA-1	Q13255	GO:0035249
maker-scaffold_13328-snap-gene-0.12-mRNA-1	Q14416	GO:0035249
maker-scaffold_15049-augustus-gene-0.3-mRNA-1	Q14416	GO:0035249
maker-scaffold_9532-snap-gene-0.5-mRNA-1	Q9Z1N9	GO:0035249
augustus_masked-scaffold_20780-processed-gene-0.0-mRNA-1	Q9Z0X4	GO:0042493
maker-scaffold_107-snap-gene-0.25-mRNA-1	Q00449	GO:0042493
maker-scaffold_14979-snap-gene-0.5-mRNA-1	O35604	GO:0042493
maker-scaffold_3363-snap-gene-0.4-mRNA-1	Q9UKK3	GO:0042493
maker-scaffold_5179-augustus-gene-0.4-mRNA-1	P27815	GO:0042493
maker-scaffold_8156-snap-gene-0.6-mRNA-1	O15118	GO:0042493
augustus_masked-scaffold_6776-processed-gene-0.0-mRNA-1	Q55BJ6	GO:0044351
maker-scaffold_1147-augustus-gene-0.5-mRNA-1	Q54PS7	GO:0044351
maker-scaffold_13354-snap-gene-0.4-mRNA-1	Q964D8	GO:0044351
maker-scaffold_14173-augustus-gene-0.2-mRNA-1	P13466	GO:0044351
maker-scaffold_2432-snap-gene-0.15-mRNA-1	Q54IR8	GO:0044351
maker-scaffold_25279-snap-gene-0.4-mRNA-1	Q54PR9	GO:0044351
maker-scaffold_2630-snap-gene-0.10-mRNA-1	P34098	GO:0044351
maker-scaffold_30193-augustus-gene-0.2-mRNA-1	Q54CM0	GO:0044351
maker-scaffold_8023-snap-gene-0.8-mRNA-1	P34121	GO:0044351
maker-scaffold_980-augustus-gene-0.10-mRNA-1	Q54F25	GO:0044351
maker-scaffold_10064-snap-gene-0.5-mRNA-1	Q8MLZ3	GO:0046068
maker-scaffold_12846-snap-gene-0.3-mRNA-1	O75343	GO:0046068
maker-scaffold_18117-snap-gene-0.12-mRNA-1	P52785	GO:0046068
augustus_masked-scaffold_4215-processed-gene-0.0-mRNA-1	Q9UBR2	GO:0048729
maker-scaffold_18170-snap-gene-0.4-mRNA-1	Q69ZU8	GO:0048729
maker-scaffold_196-augustus-gene-0.13-mRNA-1	Q9R1T3	GO:0048729
maker-scaffold_2064-snap-gene-0.12-mRNA-1	F6QZ15	GO:0048729
maker-scaffold_21756-snap-gene-0.4-mRNA-1	Q9UBR2	GO:0048729
maker-scaffold_233-augustus-gene-0.5-mRNA-1	Q1PSW8	GO:0048729
maker-scaffold_450-augustus-gene-0.6-mRNA-1	Q80YX1	GO:0048729
maker-scaffold_5665-snap-gene-0.3-mRNA-1	Q5REL1	GO:0048729
maker-scaffold_6325-snap-gene-0.7-mRNA-1	Q9R1T3	GO:0048729
snap_masked-scaffold_7241-processed-gene-0.3-mRNA-1	P31695	GO:0048729
snap_masked-scaffold_7679-processed-gene-0.6-mRNA-1	Q5U374	GO:0048729
augustus_masked-scaffold_3574-processed-gene-0.2-mRNA-1	Q2M0J9	GO:0050803
maker-scaffold_10814-augustus-gene-0.4-mRNA-1	P17970	GO:0050803
maker-scaffold_2493-snap-gene-0.9-mRNA-1	O61307	GO:0050803
augustus_masked-scaffold_669-processed-gene-0.4-mRNA-1	Q13255	GO:0050804
maker-scaffold_10814-augustus-gene-0.4-mRNA-1	P17970	GO:0050804
maker-scaffold_13328-snap-gene-0.12-mRNA-1	Q14416	GO:0050804
maker-scaffold_15049-augustus-gene-0.3-mRNA-1	Q14416	GO:0050804
maker-scaffold_9532-snap-gene-0.5-mRNA-1	Q9Z1N9	GO:0050804
augustus_masked-scaffold_3574-processed-gene-0.2-mRNA-1	Q2M0J9	GO:0050808
maker-scaffold_2493-snap-gene-0.9-mRNA-1	O61307	GO:0050808
maker-scaffold_26830-snap-gene-0.4-mRNA-1	P01266	GO:0050808
maker-scaffold_450-augustus-gene-0.6-mRNA-1	Q80YX1	GO:0050808
maker-scaffold_9532-snap-gene-0.5-mRNA-1	Q9Z1N9	GO:0050808
augustus_masked-scaffold_12918-processed-gene-0.0-mRNA-1	Q8T9S7	GO:0051258
maker-scaffold_17408-snap-gene-0.3-mRNA-1	Q8T9S7	GO:0051258
maker-scaffold_2432-snap-gene-0.15-mRNA-1	Q54IR8	GO:0051258
maker-scaffold_4478-snap-gene-0.8-mRNA-1	Q9M350	GO:0051258
maker-scaffold_56-snap-gene-0.19-mRNA-1	Q28DN4	GO:0051258
maker-scaffold_8023-snap-gene-0.8-mRNA-1	P34121	GO:0051258
maker-scaffold_8942-snap-gene-0.10-mRNA-1	Q3TN34	GO:0051258
maker-scaffold_1048-snap-gene-0.10-mRNA-1	Q6NZL8	GO:0051260
maker-scaffold_10814-augustus-gene-0.4-mRNA-1	P17970	GO:0051260
maker-scaffold_10926-snap-gene-0.6-mRNA-1	Q8IX30	GO:0051260
maker-scaffold_1317-snap-gene-0.7-mRNA-1	O70244	GO:0051260
maker-scaffold_15487-snap-gene-0.3-mRNA-1	Q6NZL8	GO:0051260
maker-scaffold_2134-snap-gene-0.8-mRNA-1	Q66PY1	GO:0051260
maker-scaffold_2791-snap-gene-0.8-mRNA-1	Q8IX30	GO:0051260
maker-scaffold_3811-snap-gene-0.9-mRNA-1	Q6NZL8	GO:0051260
maker-scaffold_4342-snap-gene-0.5-mRNA-1	Q17ST2	GO:0051260
maker-scaffold_5477-snap-gene-0.8-mRNA-1	A5D7R8	GO:0051260
maker-scaffold_6408-snap-gene-0.4-mRNA-1	Q66PY1	GO:0051260
maker-scaffold_8505-augustus-gene-0.5-mRNA-1	Q6NZL8	GO:0051260
maker-scaffold_94-snap-gene-0.14-mRNA-1	Q8IWY4	GO:0051260
maker-scaffold_18221-snap-gene-0.3-mRNA-1	Q86WG5	GO:0051262
maker-scaffold_19991-snap-gene-0.3-mRNA-1	Q9NTM9	GO:0051262
maker-scaffold_21431-snap-gene-0.4-mRNA-1	Q9W0T5	GO:0051262
maker-scaffold_5477-snap-gene-0.8-mRNA-1	A5D7R8	GO:0051262
maker-scaffold_10926-snap-gene-0.6-mRNA-1	Q8IX30	GO:0051291
maker-scaffold_2134-snap-gene-0.8-mRNA-1	Q66PY1	GO:0051291
maker-scaffold_21431-snap-gene-0.4-mRNA-1	Q9W0T5	GO:0051291
maker-scaffold_2791-snap-gene-0.8-mRNA-1	Q8IX30	GO:0051291
maker-scaffold_6408-snap-gene-0.4-mRNA-1	Q66PY1	GO:0051291
augustus_masked-scaffold_669-processed-gene-0.4-mRNA-1	Q13255	GO:0051930
maker-scaffold_14945-augustus-gene-0.2-mRNA-1	Q9R053	GO:0051930
maker-scaffold_7408-augustus-gene-0.2-mRNA-1	O88457	GO:0051930
augustus_masked-scaffold_12918-processed-gene-0.0-mRNA-1	Q8T9S7	GO:0052652
maker-scaffold_12846-snap-gene-0.3-mRNA-1	O75343	GO:0052652
maker-scaffold_13328-snap-gene-0.12-mRNA-1	Q14416	GO:0052652
maker-scaffold_15049-augustus-gene-0.3-mRNA-1	Q14416	GO:0052652
maker-scaffold_17408-snap-gene-0.3-mRNA-1	Q8T9S7	GO:0052652
maker-scaffold_18117-snap-gene-0.12-mRNA-1	P52785	GO:0052652
maker-scaffold_2275-snap-gene-0.12-mRNA-1	Q5G872	GO:0055002
maker-scaffold_5665-snap-gene-0.3-mRNA-1	Q5REL1	GO:0055002
maker-scaffold_7987-augustus-gene-0.2-mRNA-1	P48766	GO:0055002
maker-scaffold_940-snap-gene-0.13-mRNA-1	Q5G872	GO:0055002
augustus_masked-scaffold_4215-processed-gene-0.0-mRNA-1	Q9UBR2	GO:0060441
maker-scaffold_196-augustus-gene-0.13-mRNA-1	Q9R1T3	GO:0060441
maker-scaffold_21756-snap-gene-0.4-mRNA-1	Q9UBR2	GO:0060441
maker-scaffold_450-augustus-gene-0.6-mRNA-1	Q80YX1	GO:0060441
maker-scaffold_6325-snap-gene-0.7-mRNA-1	Q9R1T3	GO:0060441
augustus_masked-scaffold_20780-processed-gene-0.0-mRNA-1	Q9Z0X4	GO:0070848
maker-scaffold_233-augustus-gene-0.5-mRNA-1	Q1PSW8	GO:0070848
maker-scaffold_450-augustus-gene-0.6-mRNA-1	Q80YX1	GO:0070848
maker-scaffold_6574-snap-gene-0.4-mRNA-1	D3ZQL6	GO:0070848
snap_masked-scaffold_3494-processed-gene-0.1-mRNA-1	Q8K4G1	GO:0070848
augustus_masked-scaffold_12918-processed-gene-0.0-mRNA-1	Q8T9S7	GO:0071900
augustus_masked-scaffold_669-processed-gene-0.4-mRNA-1	Q13255	GO:0071900
maker-scaffold_14813-snap-gene-0.3-mRNA-1	P22105	GO:0071900
maker-scaffold_15255-snap-gene-0.3-mRNA-1	Q8K3Z0	GO:0071900
maker-scaffold_17408-snap-gene-0.3-mRNA-1	Q8T9S7	GO:0071900
maker-scaffold_4596-snap-gene-0.14-mRNA-1	Q6Q0C0	GO:0071900
maker-scaffold_5665-snap-gene-0.3-mRNA-1	Q5REL1	GO:0071900
augustus_masked-scaffold_14444-processed-gene-0.1-mRNA-1	Q54DK4	GO:0072523
augustus_masked-scaffold_20748-processed-gene-0.0-mRNA-1	Q9NV35	GO:0072523
augustus_masked-scaffold_20780-processed-gene-0.0-mRNA-1	Q9Z0X4	GO:0072523
augustus_masked-scaffold_8612-processed-gene-0.1-mRNA-1	Q92834	GO:0072523
maker-scaffold_10064-snap-gene-0.5-mRNA-1	Q8MLZ3	GO:0072523
maker-scaffold_107-snap-gene-0.25-mRNA-1	Q00449	GO:0072523
maker-scaffold_1121-snap-gene-0.11-mRNA-1	Q8WXX0	GO:0072523
maker-scaffold_116-snap-gene-0.28-mRNA-1	Q9SMH5	GO:0072523
maker-scaffold_1230-snap-gene-0.19-mRNA-1	Q63170	GO:0072523
maker-scaffold_1230-snap-gene-0.20-mRNA-1	Q63164	GO:0072523
maker-scaffold_1260-snap-gene-0.6-mRNA-1	Q6ZR08	GO:0072523
maker-scaffold_131-snap-gene-0.27-mRNA-1	Q3V0Q1	GO:0072523
maker-scaffold_13119-snap-gene-0.6-mRNA-1	Q9C0G6	GO:0072523
maker-scaffold_13119-snap-gene-0.7-mRNA-1	Q9C0G6	GO:0072523
maker-scaffold_15998-snap-gene-0.4-mRNA-1	P13542	GO:0072523
maker-scaffold_18221-snap-gene-0.3-mRNA-1	Q86WG5	GO:0072523
maker-scaffold_18998-snap-gene-0.3-mRNA-1	Q91XQ0	GO:0072523
maker-scaffold_1914-snap-gene-0.12-mRNA-1	Q9H0R5	GO:0072523
maker-scaffold_24376-snap-gene-0.3-mRNA-1	Q9P2D7	GO:0072523
maker-scaffold_261-snap-gene-0.13-mRNA-1	Q3V0Q1	GO:0072523
maker-scaffold_2758-snap-gene-0.5-mRNA-1	Q923J6	GO:0072523
maker-scaffold_29130-snap-gene-0.3-mRNA-1	Q23917	GO:0072523
maker-scaffold_31027-augustus-gene-0.2-mRNA-1	Q8N8V2	GO:0072523
maker-scaffold_3134-augustus-gene-0.7-mRNA-1	Q01514	GO:0072523
maker-scaffold_31757-snap-gene-0.11-mRNA-1	Q8VHE6	GO:0072523
maker-scaffold_33249-augustus-gene-0.2-mRNA-1	Q9C0G6	GO:0072523
maker-scaffold_3905-snap-gene-0.3-mRNA-1	P58780	GO:0072523
maker-scaffold_445-snap-gene-0.6-mRNA-1	Q8IID4	GO:0072523
maker-scaffold_465-augustus-gene-0.9-mRNA-1	Q86L99	GO:0072523
maker-scaffold_470-snap-gene-0.11-mRNA-1	Q6ZR08	GO:0072523
maker-scaffold_470-snap-gene-0.9-mRNA-1	Q3V0Q1	GO:0072523
maker-scaffold_4762-snap-gene-0.9-mRNA-1	Q9NYC9	GO:0072523
maker-scaffold_499-snap-gene-0.29-mRNA-1	Q15751	GO:0072523
maker-scaffold_5179-augustus-gene-0.4-mRNA-1	P27815	GO:0072523
maker-scaffold_577-augustus-gene-0.3-mRNA-1	Q6ZR08	GO:0072523
maker-scaffold_607-snap-gene-0.18-mRNA-1	Q63164	GO:0072523
maker-scaffold_6280-snap-gene-0.4-mRNA-1	Q9C0G6	GO:0072523
maker-scaffold_650-snap-gene-0.4-mRNA-1	Q3V0Q1	GO:0072523
maker-scaffold_8453-snap-gene-0.14-mRNA-1	Q9Y2T3	GO:0072523
snap_masked-scaffold_11042-processed-gene-0.1-mRNA-1	Q3U1T9	GO:0072523
snap_masked-scaffold_26117-processed-gene-0.1-mRNA-1	Q8WXX0	GO:0072523
snap_masked-scaffold_27373-processed-gene-0.3-mRNA-1	Q63164	GO:0072523
snap_masked-scaffold_7982-processed-gene-0.2-mRNA-1	Q8LFN9	GO:0072523
maker-scaffold_23969-snap-gene-0.3-mRNA-1	Q7TMR0	GO:0090130
maker-scaffold_2756-snap-gene-0.3-mRNA-1	P18459	GO:0090130
maker-scaffold_288-augustus-gene-0.10-mRNA-1	A6H737	GO:0090130
augustus_masked-scaffold_12918-processed-gene-0.0-mRNA-1	Q8T9S7	GO:1900542
augustus_masked-scaffold_14444-processed-gene-0.1-mRNA-1	Q54DK4	GO:1900542
augustus_masked-scaffold_8612-processed-gene-0.1-mRNA-1	Q92834	GO:1900542
maker-scaffold_13328-snap-gene-0.12-mRNA-1	Q14416	GO:1900542
maker-scaffold_15049-augustus-gene-0.3-mRNA-1	Q14416	GO:1900542
maker-scaffold_17408-snap-gene-0.3-mRNA-1	Q8T9S7	GO:1900542
maker-scaffold_18221-snap-gene-0.3-mRNA-1	Q86WG5	GO:1900542
maker-scaffold_465-augustus-gene-0.9-mRNA-1	Q86L99	GO:1900542
maker-scaffold_499-snap-gene-0.29-mRNA-1	Q15751	GO:1900542
snap_masked-scaffold_11042-processed-gene-0.1-mRNA-1	Q3U1T9	GO:1900542
snap_masked-scaffold_7982-processed-gene-0.2-mRNA-1	Q8LFN9	GO:1900542
augustus_masked-scaffold_14444-processed-gene-0.1-mRNA-1	Q54DK4	GO:1901069
augustus_masked-scaffold_20748-processed-gene-0.0-mRNA-1	Q9NV35	GO:1901069
augustus_masked-scaffold_8612-processed-gene-0.1-mRNA-1	Q92834	GO:1901069
maker-scaffold_18221-snap-gene-0.3-mRNA-1	Q86WG5	GO:1901069
maker-scaffold_1914-snap-gene-0.12-mRNA-1	Q9H0R5	GO:1901069
maker-scaffold_31027-augustus-gene-0.2-mRNA-1	Q8N8V2	GO:1901069
maker-scaffold_3134-augustus-gene-0.7-mRNA-1	Q01514	GO:1901069
maker-scaffold_465-augustus-gene-0.9-mRNA-1	Q86L99	GO:1901069
maker-scaffold_499-snap-gene-0.29-mRNA-1	Q15751	GO:1901069
snap_masked-scaffold_11042-processed-gene-0.1-mRNA-1	Q3U1T9	GO:1901069
snap_masked-scaffold_7982-processed-gene-0.2-mRNA-1	Q8LFN9	GO:1901069
augustus_masked-scaffold_2138-processed-gene-0.4-mRNA-1	Q8RVL1	GO:2000014
maker-scaffold_1469-snap-gene-0.14-mRNA-1	Q8RVL2	GO:2000014
maker-scaffold_2874-snap-gene-0.10-mRNA-1	Q8RVL2	GO:2000014
maker-scaffold_4913-snap-gene-0.11-mRNA-1	Q8RVL1	GO:2000014
maker-scaffold_5502-snap-gene-0.5-mRNA-1	Q8RVL1	GO:2000014
snap_masked-scaffold_25740-processed-gene-0.1-mRNA-1	Q6ZFZ4	GO:2000014

## Sheet: PhagocyteEnrichedCCpeps-GOannot
Cymbomonas_ID	UniProtID_Of_BestSwissProtHit	Enriched_GO_Category-CC
augustus_masked-scaffold_29199-processed-gene-0.0-mRNA-1	G5ED84	GO:0000151
snap_masked-scaffold_7679-processed-gene-0.6-mRNA-1	Q5U374	GO:0000151
maker-scaffold_4596-snap-gene-0.14-mRNA-1	Q6Q0C0	GO:0000151
maker-scaffold_3527-snap-gene-0.5-mRNA-1	A0JP86	GO:0005576
maker-scaffold_3099-snap-gene-0.11-mRNA-1	A2AVA0	GO:0005576
maker-scaffold_288-augustus-gene-0.10-mRNA-1	A6H737	GO:0005576
maker-scaffold_19430-snap-gene-0.6-mRNA-1	B5DFC9	GO:0005576
maker-scaffold_901-augustus-gene-0.8-mRNA-1	B5DFC9	GO:0005576
maker-scaffold_8156-snap-gene-0.6-mRNA-1	O15118	GO:0005576
maker-scaffold_14979-snap-gene-0.5-mRNA-1	O35604	GO:0005576
maker-scaffold_3093-augustus-gene-0.10-mRNA-1	O54983	GO:0005576
maker-scaffold_2493-snap-gene-0.9-mRNA-1	O61307	GO:0005576
maker-scaffold_3420-snap-gene-0.8-mRNA-1	O75095	GO:0005576
maker-scaffold_9753-snap-gene-0.3-mRNA-1	O95861	GO:0005576
maker-scaffold_26830-snap-gene-0.4-mRNA-1	P01266	GO:0005576
maker-scaffold_679-snap-gene-0.20-mRNA-1	P0C6B8	GO:0005576
maker-scaffold_925-snap-gene-0.20-mRNA-1	P0C6B8	GO:0005576
maker-scaffold_15556-augustus-gene-0.3-mRNA-1	P0DJM0	GO:0005576
maker-scaffold_11969-augustus-gene-0.3-mRNA-1	P10605	GO:0005576
maker-scaffold_4337-snap-gene-0.4-mRNA-1	P21956	GO:0005576
maker-scaffold_14813-snap-gene-0.3-mRNA-1	P22105	GO:0005576
maker-scaffold_791-snap-gene-0.6-mRNA-1	P23142	GO:0005576
maker-scaffold_2630-snap-gene-0.10-mRNA-1	P34098	GO:0005576
maker-scaffold_1109-snap-gene-0.17-mRNA-1	P48733	GO:0005576
maker-scaffold_2308-snap-gene-0.8-mRNA-1	P48733	GO:0005576
snap_masked-scaffold_3919-processed-gene-0.6-mRNA-1	P48733	GO:0005576
maker-scaffold_2173-snap-gene-0.8-mRNA-1	P49746	GO:0005576
maker-scaffold_4692-snap-gene-0.4-mRNA-1	P53634	GO:0005576
maker-scaffold_3905-snap-gene-0.3-mRNA-1	P58780	GO:0005576
maker-scaffold_3134-augustus-gene-0.7-mRNA-1	Q01514	GO:0005576
maker-scaffold_92-snap-gene-0.49-mRNA-1	Q03001	GO:0005576
augustus_masked-scaffold_1017-processed-gene-0.0-mRNA-1	Q05895	GO:0005576
maker-scaffold_1079-snap-gene-0.9-mRNA-1	Q05895	GO:0005576
augustus_masked-scaffold_6967-processed-gene-0.0-mRNA-1	Q05895	GO:0005576
maker-scaffold_4607-augustus-gene-0.13-mRNA-1	Q05895	GO:0005576
snap_masked-scaffold_8123-processed-gene-0.1-mRNA-1	Q14112	GO:0005576
maker-scaffold_4861-snap-gene-0.4-mRNA-1	Q29116	GO:0005576
maker-scaffold_695-snap-gene-0.19-mRNA-1	Q29116	GO:0005576
maker-scaffold_5723-augustus-gene-0.8-mRNA-1	Q3ZCK3	GO:0005576
maker-scaffold_4576-snap-gene-0.6-mRNA-1	Q4LDE5	GO:0005576
maker-scaffold_10746-snap-gene-0.7-mRNA-1	Q54KN4	GO:0005576
maker-scaffold_25279-snap-gene-0.4-mRNA-1	Q54PR9	GO:0005576
maker-scaffold_1147-augustus-gene-0.5-mRNA-1	Q54PS7	GO:0005576
augustus_masked-scaffold_6776-processed-gene-0.0-mRNA-1	Q55BJ6	GO:0005576
maker-scaffold_2275-snap-gene-0.12-mRNA-1	Q5G872	GO:0005576
maker-scaffold_940-snap-gene-0.13-mRNA-1	Q5G872	GO:0005576
maker-scaffold_2134-snap-gene-0.8-mRNA-1	Q66PY1	GO:0005576
maker-scaffold_6408-snap-gene-0.4-mRNA-1	Q66PY1	GO:0005576
maker-scaffold_1048-snap-gene-0.10-mRNA-1	Q6NZL8	GO:0005576
maker-scaffold_15487-snap-gene-0.3-mRNA-1	Q6NZL8	GO:0005576
maker-scaffold_3811-snap-gene-0.9-mRNA-1	Q6NZL8	GO:0005576
maker-scaffold_8505-augustus-gene-0.5-mRNA-1	Q6NZL8	GO:0005576
snap_masked-scaffold_7679-processed-gene-0.7-mRNA-1	Q6TDP4	GO:0005576
maker-scaffold_42-snap-gene-0.37-mRNA-1	Q6UXG2	GO:0005576
maker-scaffold_5640-snap-gene-0.8-mRNA-1	Q75N90	GO:0005576
maker-scaffold_23969-snap-gene-0.3-mRNA-1	Q7TMR0	GO:0005576
augustus_masked-scaffold_6897-processed-gene-0.0-mRNA-1	Q80V70	GO:0005576
maker-scaffold_450-augustus-gene-0.6-mRNA-1	Q80YX1	GO:0005576
maker-scaffold_94-snap-gene-0.14-mRNA-1	Q8IWY4	GO:0005576
maker-scaffold_10926-snap-gene-0.6-mRNA-1	Q8IX30	GO:0005576
maker-scaffold_2791-snap-gene-0.8-mRNA-1	Q8IX30	GO:0005576
maker-scaffold_1166-snap-gene-0.14-mRNA-1	Q8JGW0	GO:0005576
maker-scaffold_2589-augustus-gene-0.3-mRNA-1	Q8JGW0	GO:0005576
maker-scaffold_2889-snap-gene-0.4-mRNA-1	Q8JGW0	GO:0005576
maker-scaffold_106-snap-gene-0.15-mRNA-1	Q8JHW2	GO:0005576
snap_masked-scaffold_3494-processed-gene-0.1-mRNA-1	Q8K4G1	GO:0005576
maker-scaffold_1901-augustus-gene-0.13-mRNA-1	Q8TF09	GO:0005576
maker-scaffold_10393-snap-gene-0.14-mRNA-1	Q99829	GO:0005576
maker-scaffold_632-snap-gene-0.12-mRNA-1	Q9HCH3	GO:0005576
maker-scaffold_6223-snap-gene-0.8-mRNA-1	Q9NQ36	GO:0005576
maker-scaffold_14945-augustus-gene-0.2-mRNA-1	Q9R053	GO:0005576
maker-scaffold_196-augustus-gene-0.13-mRNA-1	Q9R1T3	GO:0005576
maker-scaffold_6325-snap-gene-0.7-mRNA-1	Q9R1T3	GO:0005576
augustus_masked-scaffold_5904-processed-gene-0.0-mRNA-1	Q9SYL6	GO:0005576
maker-scaffold_5171-snap-gene-0.7-mRNA-1	Q9SYL6	GO:0005576
augustus_masked-scaffold_4215-processed-gene-0.0-mRNA-1	Q9UBR2	GO:0005576
maker-scaffold_21756-snap-gene-0.4-mRNA-1	Q9UBR2	GO:0005576
maker-scaffold_1611-augustus-gene-0.10-mRNA-1	Q9UHL4	GO:0005576
maker-scaffold_17642-augustus-gene-0.2-mRNA-1	Q9UHL4	GO:0005576
maker-scaffold_3363-snap-gene-0.4-mRNA-1	Q9UKK3	GO:0005576
maker-scaffold_8453-snap-gene-0.14-mRNA-1	Q9Y2T3	GO:0005576
maker-scaffold_13598-snap-gene-0.6-mRNA-1	Q9Z0S1	GO:0005576
maker-scaffold_4230-snap-gene-0.8-mRNA-1	Q9Z0S1	GO:0005576
maker-scaffold_3527-snap-gene-0.5-mRNA-1	A0JP86	GO:0005604
maker-scaffold_288-augustus-gene-0.10-mRNA-1	A6H737	GO:0005604
maker-scaffold_19430-snap-gene-0.6-mRNA-1	B5DFC9	GO:0005604
maker-scaffold_901-augustus-gene-0.8-mRNA-1	B5DFC9	GO:0005604
maker-scaffold_791-snap-gene-0.6-mRNA-1	P23142	GO:0005604
maker-scaffold_92-snap-gene-0.49-mRNA-1	Q03001	GO:0005604
snap_masked-scaffold_8123-processed-gene-0.1-mRNA-1	Q14112	GO:0005604
maker-scaffold_450-augustus-gene-0.6-mRNA-1	Q80YX1	GO:0005604
maker-scaffold_288-augustus-gene-0.10-mRNA-1	A6H737	GO:0005615
maker-scaffold_26830-snap-gene-0.4-mRNA-1	P01266	GO:0005615
maker-scaffold_11969-augustus-gene-0.3-mRNA-1	P10605	GO:0005615
maker-scaffold_4337-snap-gene-0.4-mRNA-1	P21956	GO:0005615
maker-scaffold_14813-snap-gene-0.3-mRNA-1	P22105	GO:0005615
maker-scaffold_791-snap-gene-0.6-mRNA-1	P23142	GO:0005615
maker-scaffold_2630-snap-gene-0.10-mRNA-1	P34098	GO:0005615
maker-scaffold_4692-snap-gene-0.4-mRNA-1	P53634	GO:0005615
maker-scaffold_3905-snap-gene-0.3-mRNA-1	P58780	GO:0005615
maker-scaffold_25279-snap-gene-0.4-mRNA-1	Q54PR9	GO:0005615
augustus_masked-scaffold_6776-processed-gene-0.0-mRNA-1	Q55BJ6	GO:0005615
maker-scaffold_2275-snap-gene-0.12-mRNA-1	Q5G872	GO:0005615
maker-scaffold_940-snap-gene-0.13-mRNA-1	Q5G872	GO:0005615
maker-scaffold_1048-snap-gene-0.10-mRNA-1	Q6NZL8	GO:0005615
maker-scaffold_15487-snap-gene-0.3-mRNA-1	Q6NZL8	GO:0005615
maker-scaffold_3811-snap-gene-0.9-mRNA-1	Q6NZL8	GO:0005615
maker-scaffold_8505-augustus-gene-0.5-mRNA-1	Q6NZL8	GO:0005615
snap_masked-scaffold_7679-processed-gene-0.7-mRNA-1	Q6TDP4	GO:0005615
maker-scaffold_450-augustus-gene-0.6-mRNA-1	Q80YX1	GO:0005615
maker-scaffold_94-snap-gene-0.14-mRNA-1	Q8IWY4	GO:0005615
maker-scaffold_1166-snap-gene-0.14-mRNA-1	Q8JGW0	GO:0005615
maker-scaffold_2589-augustus-gene-0.3-mRNA-1	Q8JGW0	GO:0005615
maker-scaffold_2889-snap-gene-0.4-mRNA-1	Q8JGW0	GO:0005615
snap_masked-scaffold_3494-processed-gene-0.1-mRNA-1	Q8K4G1	GO:0005615
maker-scaffold_196-augustus-gene-0.13-mRNA-1	Q9R1T3	GO:0005615
maker-scaffold_6325-snap-gene-0.7-mRNA-1	Q9R1T3	GO:0005615
augustus_masked-scaffold_5904-processed-gene-0.0-mRNA-1	Q9SYL6	GO:0005615
maker-scaffold_5171-snap-gene-0.7-mRNA-1	Q9SYL6	GO:0005615
augustus_masked-scaffold_4215-processed-gene-0.0-mRNA-1	Q9UBR2	GO:0005615
maker-scaffold_21756-snap-gene-0.4-mRNA-1	Q9UBR2	GO:0005615
maker-scaffold_14166-snap-gene-0.3-mRNA-1	A7WM73	GO:0005618
maker-scaffold_7371-snap-gene-0.26-mRNA-1	A7WM73	GO:0005618
maker-scaffold_15556-augustus-gene-0.3-mRNA-1	P0DJM0	GO:0005618
augustus_masked-scaffold_5904-processed-gene-0.0-mRNA-1	Q9SYL6	GO:0005618
maker-scaffold_5171-snap-gene-0.7-mRNA-1	Q9SYL6	GO:0005618
maker-scaffold_579-snap-gene-0.16-mRNA-1	F4HXY7	GO:0005635
maker-scaffold_8156-snap-gene-0.6-mRNA-1	O15118	GO:0005635
maker-scaffold_14979-snap-gene-0.5-mRNA-1	O35604	GO:0005635
augustus_masked-scaffold_12956-processed-gene-0.0-mRNA-1	P46822	GO:0005635
maker-scaffold_3326-snap-gene-0.7-mRNA-1	P46822	GO:0005635
maker-scaffold_92-snap-gene-0.49-mRNA-1	Q03001	GO:0005635
maker-scaffold_8156-snap-gene-0.6-mRNA-1	O15118	GO:0005764
maker-scaffold_14979-snap-gene-0.5-mRNA-1	O35604	GO:0005764
augustus_masked-scaffold_2630-processed-gene-0.0-mRNA-1	O46432	GO:0005764
maker-scaffold_7136-augustus-gene-0.5-mRNA-1	O62855	GO:0005764
maker-scaffold_1317-snap-gene-0.7-mRNA-1	O70244	GO:0005764
maker-scaffold_11806-snap-gene-0.8-mRNA-1	P09648	GO:0005764
maker-scaffold_13185-augustus-gene-0.4-mRNA-1	P09648	GO:0005764
maker-scaffold_8115-augustus-gene-0.3-mRNA-1	P09648	GO:0005764
snap_masked-scaffold_15033-processed-gene-0.3-mRNA-1	P09648	GO:0005764
maker-scaffold_11969-augustus-gene-0.3-mRNA-1	P10605	GO:0005764
maker-scaffold_2630-snap-gene-0.10-mRNA-1	P34098	GO:0005764
maker-scaffold_3867-snap-gene-0.6-mRNA-1	P43510	GO:0005764
maker-scaffold_4692-snap-gene-0.4-mRNA-1	P53634	GO:0005764
maker-scaffold_4411-augustus-gene-0.3-mRNA-1	Q3UDW8	GO:0005764
maker-scaffold_30193-augustus-gene-0.2-mRNA-1	Q54CM0	GO:0005764
maker-scaffold_980-augustus-gene-0.10-mRNA-1	Q54F25	GO:0005764
maker-scaffold_2432-snap-gene-0.15-mRNA-1	Q54IR8	GO:0005764
maker-scaffold_21069-snap-gene-0.3-mRNA-1	Q5RBU7	GO:0005764
maker-scaffold_42-snap-gene-0.37-mRNA-1	Q6UXG2	GO:0005764
maker-scaffold_23969-snap-gene-0.3-mRNA-1	Q7TMR0	GO:0005764
augustus_masked-scaffold_5360-processed-gene-0.1-mRNA-1	Q9NQE7	GO:0005764
maker-scaffold_2221-augustus-gene-0.5-mRNA-1	Q9NQE7	GO:0005764
maker-scaffold_838-snap-gene-0.10-mRNA-1	Q9TU53	GO:0005764
maker-scaffold_671-snap-gene-0.14-mRNA-1	Q9TU53	GO:0005764
augustus_masked-scaffold_4215-processed-gene-0.0-mRNA-1	Q9UBR2	GO:0005764
maker-scaffold_21756-snap-gene-0.4-mRNA-1	Q9UBR2	GO:0005764
maker-scaffold_1611-augustus-gene-0.10-mRNA-1	Q9UHL4	GO:0005764
maker-scaffold_17642-augustus-gene-0.2-mRNA-1	Q9UHL4	GO:0005764
maker-scaffold_6574-snap-gene-0.4-mRNA-1	D3ZQL6	GO:0005768
maker-scaffold_8156-snap-gene-0.6-mRNA-1	O15118	GO:0005768
maker-scaffold_14979-snap-gene-0.5-mRNA-1	O35604	GO:0005768
maker-scaffold_1317-snap-gene-0.7-mRNA-1	O70244	GO:0005768
maker-scaffold_56-snap-gene-0.19-mRNA-1	Q28DN4	GO:0005768
maker-scaffold_22702-snap-gene-0.4-mRNA-1	Q2M389	GO:0005768
maker-scaffold_8942-snap-gene-0.10-mRNA-1	Q3TN34	GO:0005768
maker-scaffold_15238-snap-gene-0.3-mRNA-1	Q6PD24	GO:0005768
maker-scaffold_42-snap-gene-0.37-mRNA-1	Q6UXG2	GO:0005768
snap_masked-scaffold_25740-processed-gene-0.1-mRNA-1	Q6ZFZ4	GO:0005768
augustus_masked-scaffold_2138-processed-gene-0.4-mRNA-1	Q8RVL1	GO:0005768
maker-scaffold_4913-snap-gene-0.11-mRNA-1	Q8RVL1	GO:0005768
maker-scaffold_5502-snap-gene-0.5-mRNA-1	Q8RVL1	GO:0005768
maker-scaffold_1469-snap-gene-0.14-mRNA-1	Q8RVL2	GO:0005768
maker-scaffold_2874-snap-gene-0.10-mRNA-1	Q8RVL2	GO:0005768
augustus_masked-scaffold_5360-processed-gene-0.1-mRNA-1	Q9NQE7	GO:0005768
maker-scaffold_2221-augustus-gene-0.5-mRNA-1	Q9NQE7	GO:0005768
maker-scaffold_838-snap-gene-0.10-mRNA-1	Q9TU53	GO:0005768
maker-scaffold_671-snap-gene-0.14-mRNA-1	Q9TU53	GO:0005768
maker-scaffold_14166-snap-gene-0.3-mRNA-1	A7WM73	GO:0005829
maker-scaffold_7371-snap-gene-0.26-mRNA-1	A7WM73	GO:0005829
maker-scaffold_14911-augustus-gene-0.3-mRNA-1	O70628	GO:0005829
maker-scaffold_6796-snap-gene-0.4-mRNA-1	O76083	GO:0005829
maker-scaffold_1613-snap-gene-0.15-mRNA-1	O88448	GO:0005829
maker-scaffold_9753-snap-gene-0.3-mRNA-1	O95861	GO:0005829
maker-scaffold_5179-augustus-gene-0.4-mRNA-1	P27815	GO:0005829
maker-scaffold_425-snap-gene-0.11-mRNA-1	P29536	GO:0005829
maker-scaffold_92-snap-gene-0.49-mRNA-1	Q03001	GO:0005829
maker-scaffold_499-snap-gene-0.29-mRNA-1	Q15751	GO:0005829
maker-scaffold_29130-snap-gene-0.3-mRNA-1	Q23917	GO:0005829
maker-scaffold_8942-snap-gene-0.10-mRNA-1	Q3TN34	GO:0005829
snap_masked-scaffold_11042-processed-gene-0.1-mRNA-1	Q3U1T9	GO:0005829
maker-scaffold_10674-snap-gene-0.7-mRNA-1	Q5RGL7	GO:0005829
maker-scaffold_439-snap-gene-0.17-mRNA-1	Q6YZI0	GO:0005829
maker-scaffold_15255-snap-gene-0.3-mRNA-1	Q8K3Z0	GO:0005829
maker-scaffold_2356-snap-gene-0.8-mRNA-1	Q8L7W2	GO:0005829
maker-scaffold_17812-augustus-gene-0.4-mRNA-1	Q8LFJ5	GO:0005829
maker-scaffold_10064-snap-gene-0.5-mRNA-1	Q8MLZ3	GO:0005829
augustus_masked-scaffold_12918-processed-gene-0.0-mRNA-1	Q8T9S7	GO:0005829
maker-scaffold_17408-snap-gene-0.3-mRNA-1	Q8T9S7	GO:0005829
augustus_masked-scaffold_5471-processed-gene-0.0-mRNA-1	Q8X1T0	GO:0005829
maker-scaffold_11740-snap-gene-0.4-mRNA-1	Q9H0B6	GO:0005829
maker-scaffold_15008-snap-gene-0.7-mRNA-1	Q9H0B6	GO:0005829
maker-scaffold_4424-snap-gene-0.6-mRNA-1	Q9M9E8	GO:0005829
augustus_masked-scaffold_20748-processed-gene-0.0-mRNA-1	Q9NV35	GO:0005829
maker-scaffold_19402-snap-gene-0.4-mRNA-1	Q9SJC6	GO:0005829
maker-scaffold_1611-augustus-gene-0.10-mRNA-1	Q9UHL4	GO:0005829
maker-scaffold_17642-augustus-gene-0.2-mRNA-1	Q9UHL4	GO:0005829
maker-scaffold_8453-snap-gene-0.14-mRNA-1	Q9Y2T3	GO:0005829
augustus_masked-scaffold_20780-processed-gene-0.0-mRNA-1	Q9Z0X4	GO:0005829
maker-scaffold_9532-snap-gene-0.5-mRNA-1	Q9Z1N9	GO:0005829
maker-scaffold_10916-snap-gene-0.5-mRNA-1	A4Q9F4	GO:0005856
maker-scaffold_24288-augustus-gene-0.2-mRNA-1	A4Q9F4	GO:0005856
maker-scaffold_21160-snap-gene-0.6-mRNA-1	A8CVX7	GO:0005856
maker-scaffold_2498-snap-gene-0.8-mRNA-1	B0V2S2	GO:0005856
augustus_masked-scaffold_29199-processed-gene-0.0-mRNA-1	G5ED84	GO:0005856
maker-scaffold_1613-snap-gene-0.15-mRNA-1	O88448	GO:0005856
maker-scaffold_14173-augustus-gene-0.2-mRNA-1	P13466	GO:0005856
maker-scaffold_15998-snap-gene-0.4-mRNA-1	P13542	GO:0005856
maker-scaffold_425-snap-gene-0.11-mRNA-1	P29536	GO:0005856
maker-scaffold_8023-snap-gene-0.8-mRNA-1	P34121	GO:0005856
augustus_masked-scaffold_12956-processed-gene-0.0-mRNA-1	P46822	GO:0005856
maker-scaffold_3326-snap-gene-0.7-mRNA-1	P46822	GO:0005856
augustus_masked-scaffold_2668-processed-gene-0.0-mRNA-1	P46824	GO:0005856
maker-scaffold_1109-snap-gene-0.17-mRNA-1	P48733	GO:0005856
maker-scaffold_2308-snap-gene-0.8-mRNA-1	P48733	GO:0005856
snap_masked-scaffold_3919-processed-gene-0.6-mRNA-1	P48733	GO:0005856
maker-scaffold_92-snap-gene-0.49-mRNA-1	Q03001	GO:0005856
augustus_masked-scaffold_3481-processed-gene-0.0-mRNA-1	Q05090	GO:0005856
maker-scaffold_14703-snap-gene-0.3-mRNA-1	Q05090	GO:0005856
maker-scaffold_1749-snap-gene-0.9-mRNA-1	Q05090	GO:0005856
maker-scaffold_25929-augustus-gene-0.3-mRNA-1	Q05090	GO:0005856
maker-scaffold_17280-snap-gene-0.3-mRNA-1	Q0VC71	GO:0005856
maker-scaffold_839-snap-gene-0.11-mRNA-1	Q0VDD8	GO:0005856
augustus_masked-scaffold_669-processed-gene-0.4-mRNA-1	Q13255	GO:0005856
maker-scaffold_15260-augustus-gene-0.2-mRNA-1	Q1ECV4	GO:0005856
maker-scaffold_22399-snap-gene-0.5-mRNA-1	Q23TC2	GO:0005856
maker-scaffold_38075-snap-gene-0.3-mRNA-1	Q23TC2	GO:0005856
maker-scaffold_8387-snap-gene-0.7-mRNA-1	Q23TC2	GO:0005856
augustus_masked-scaffold_1711-processed-gene-0.2-mRNA-1	Q2HJJ0	GO:0005856
maker-scaffold_11788-augustus-gene-0.4-mRNA-1	Q2TBQ9	GO:0005856
maker-scaffold_99-snap-gene-0.23-mRNA-1	Q2TBQ9	GO:0005856
snap_masked-scaffold_8808-processed-gene-0.3-mRNA-1	Q2TBQ9	GO:0005856
maker-scaffold_8942-snap-gene-0.10-mRNA-1	Q3TN34	GO:0005856
maker-scaffold_131-snap-gene-0.27-mRNA-1	Q3V0Q1	GO:0005856
maker-scaffold_261-snap-gene-0.13-mRNA-1	Q3V0Q1	GO:0005856
maker-scaffold_470-snap-gene-0.9-mRNA-1	Q3V0Q1	GO:0005856
maker-scaffold_650-snap-gene-0.4-mRNA-1	Q3V0Q1	GO:0005856
maker-scaffold_9862-augustus-gene-0.4-mRNA-1	Q4VUI0	GO:0005856
maker-scaffold_19702-augustus-gene-0.1-mRNA-1	Q5M823	GO:0005856
maker-scaffold_515-augustus-gene-0.22-mRNA-1	Q5R8E2	GO:0005856
maker-scaffold_1230-snap-gene-0.20-mRNA-1	Q63164	GO:0005856
maker-scaffold_607-snap-gene-0.18-mRNA-1	Q63164	GO:0005856
snap_masked-scaffold_27373-processed-gene-0.3-mRNA-1	Q63164	GO:0005856
maker-scaffold_1230-snap-gene-0.19-mRNA-1	Q63170	GO:0005856
maker-scaffold_1282-snap-gene-0.11-mRNA-1	Q6EMB2	GO:0005856
snap_masked-scaffold_7679-processed-gene-0.7-mRNA-1	Q6TDP4	GO:0005856
maker-scaffold_1260-snap-gene-0.6-mRNA-1	Q6ZR08	GO:0005856
maker-scaffold_470-snap-gene-0.11-mRNA-1	Q6ZR08	GO:0005856
maker-scaffold_577-augustus-gene-0.3-mRNA-1	Q6ZR08	GO:0005856
maker-scaffold_1605-augustus-gene-0.6-mRNA-1	Q7TPH6	GO:0005856
maker-scaffold_8307-snap-gene-0.5-mRNA-1	Q80UG8	GO:0005856
maker-scaffold_845-snap-gene-0.14-mRNA-1	Q8BW94	GO:0005856
maker-scaffold_445-snap-gene-0.6-mRNA-1	Q8IID4	GO:0005856
maker-scaffold_15255-snap-gene-0.3-mRNA-1	Q8K3Z0	GO:0005856
maker-scaffold_1901-augustus-gene-0.13-mRNA-1	Q8TF09	GO:0005856
maker-scaffold_31757-snap-gene-0.11-mRNA-1	Q8VHE6	GO:0005856
maker-scaffold_1121-snap-gene-0.11-mRNA-1	Q8WXX0	GO:0005856
snap_masked-scaffold_26117-processed-gene-0.1-mRNA-1	Q8WXX0	GO:0005856
snap_masked-scaffold_4325-processed-gene-0.2-mRNA-1	Q91W40	GO:0005856
maker-scaffold_18998-snap-gene-0.3-mRNA-1	Q91XQ0	GO:0005856
maker-scaffold_2758-snap-gene-0.5-mRNA-1	Q923J6	GO:0005856
augustus_masked-scaffold_8612-processed-gene-0.1-mRNA-1	Q92834	GO:0005856
augustus_masked-scaffold_17095-processed-gene-0.1-mRNA-1	Q95M77	GO:0005856
maker-scaffold_285-snap-gene-0.17-mRNA-1	Q96PQ7	GO:0005856
maker-scaffold_13119-snap-gene-0.6-mRNA-1	Q9C0G6	GO:0005856
maker-scaffold_13119-snap-gene-0.7-mRNA-1	Q9C0G6	GO:0005856
maker-scaffold_33249-augustus-gene-0.2-mRNA-1	Q9C0G6	GO:0005856
maker-scaffold_6280-snap-gene-0.4-mRNA-1	Q9C0G6	GO:0005856
maker-scaffold_11740-snap-gene-0.4-mRNA-1	Q9H0B6	GO:0005856
maker-scaffold_15008-snap-gene-0.7-mRNA-1	Q9H0B6	GO:0005856
maker-scaffold_4478-snap-gene-0.8-mRNA-1	Q9M350	GO:0005856
maker-scaffold_20766-snap-gene-0.4-mRNA-1	Q9NSK0	GO:0005856
maker-scaffold_4762-snap-gene-0.9-mRNA-1	Q9NYC9	GO:0005856
maker-scaffold_24376-snap-gene-0.3-mRNA-1	Q9P2D7	GO:0005856
maker-scaffold_116-snap-gene-0.28-mRNA-1	Q9SMH5	GO:0005856
maker-scaffold_3363-snap-gene-0.4-mRNA-1	Q9UKK3	GO:0005856
maker-scaffold_560-snap-gene-0.12-mRNA-1	Q9Y4R7	GO:0005856
maker-scaffold_1613-snap-gene-0.15-mRNA-1	O88448	GO:0005874
augustus_masked-scaffold_12956-processed-gene-0.0-mRNA-1	P46822	GO:0005874
maker-scaffold_3326-snap-gene-0.7-mRNA-1	P46822	GO:0005874
augustus_masked-scaffold_2668-processed-gene-0.0-mRNA-1	P46824	GO:0005874
maker-scaffold_92-snap-gene-0.49-mRNA-1	Q03001	GO:0005874
augustus_masked-scaffold_3481-processed-gene-0.0-mRNA-1	Q05090	GO:0005874
maker-scaffold_14703-snap-gene-0.3-mRNA-1	Q05090	GO:0005874
maker-scaffold_1749-snap-gene-0.9-mRNA-1	Q05090	GO:0005874
maker-scaffold_25929-augustus-gene-0.3-mRNA-1	Q05090	GO:0005874
maker-scaffold_17280-snap-gene-0.3-mRNA-1	Q0VC71	GO:0005874
maker-scaffold_839-snap-gene-0.11-mRNA-1	Q0VDD8	GO:0005874
maker-scaffold_15260-augustus-gene-0.2-mRNA-1	Q1ECV4	GO:0005874
augustus_masked-scaffold_1711-processed-gene-0.2-mRNA-1	Q2HJJ0	GO:0005874
maker-scaffold_11788-augustus-gene-0.4-mRNA-1	Q2TBQ9	GO:0005874
maker-scaffold_99-snap-gene-0.23-mRNA-1	Q2TBQ9	GO:0005874
snap_masked-scaffold_8808-processed-gene-0.3-mRNA-1	Q2TBQ9	GO:0005874
maker-scaffold_131-snap-gene-0.27-mRNA-1	Q3V0Q1	GO:0005874
maker-scaffold_261-snap-gene-0.13-mRNA-1	Q3V0Q1	GO:0005874
maker-scaffold_470-snap-gene-0.9-mRNA-1	Q3V0Q1	GO:0005874
maker-scaffold_650-snap-gene-0.4-mRNA-1	Q3V0Q1	GO:0005874
maker-scaffold_515-augustus-gene-0.22-mRNA-1	Q5R8E2	GO:0005874
maker-scaffold_1230-snap-gene-0.20-mRNA-1	Q63164	GO:0005874
maker-scaffold_607-snap-gene-0.18-mRNA-1	Q63164	GO:0005874
snap_masked-scaffold_27373-processed-gene-0.3-mRNA-1	Q63164	GO:0005874
maker-scaffold_1230-snap-gene-0.19-mRNA-1	Q63170	GO:0005874
maker-scaffold_1260-snap-gene-0.6-mRNA-1	Q6ZR08	GO:0005874
maker-scaffold_470-snap-gene-0.11-mRNA-1	Q6ZR08	GO:0005874
maker-scaffold_577-augustus-gene-0.3-mRNA-1	Q6ZR08	GO:0005874
maker-scaffold_845-snap-gene-0.14-mRNA-1	Q8BW94	GO:0005874
maker-scaffold_445-snap-gene-0.6-mRNA-1	Q8IID4	GO:0005874
maker-scaffold_1901-augustus-gene-0.13-mRNA-1	Q8TF09	GO:0005874
maker-scaffold_31757-snap-gene-0.11-mRNA-1	Q8VHE6	GO:0005874
maker-scaffold_1121-snap-gene-0.11-mRNA-1	Q8WXX0	GO:0005874
snap_masked-scaffold_26117-processed-gene-0.1-mRNA-1	Q8WXX0	GO:0005874
snap_masked-scaffold_4325-processed-gene-0.2-mRNA-1	Q91W40	GO:0005874
maker-scaffold_18998-snap-gene-0.3-mRNA-1	Q91XQ0	GO:0005874
maker-scaffold_2758-snap-gene-0.5-mRNA-1	Q923J6	GO:0005874
maker-scaffold_13119-snap-gene-0.6-mRNA-1	Q9C0G6	GO:0005874
maker-scaffold_13119-snap-gene-0.7-mRNA-1	Q9C0G6	GO:0005874
maker-scaffold_33249-augustus-gene-0.2-mRNA-1	Q9C0G6	GO:0005874
maker-scaffold_6280-snap-gene-0.4-mRNA-1	Q9C0G6	GO:0005874
maker-scaffold_11740-snap-gene-0.4-mRNA-1	Q9H0B6	GO:0005874
maker-scaffold_15008-snap-gene-0.7-mRNA-1	Q9H0B6	GO:0005874
maker-scaffold_4478-snap-gene-0.8-mRNA-1	Q9M350	GO:0005874
maker-scaffold_20766-snap-gene-0.4-mRNA-1	Q9NSK0	GO:0005874
maker-scaffold_4762-snap-gene-0.9-mRNA-1	Q9NYC9	GO:0005874
maker-scaffold_24376-snap-gene-0.3-mRNA-1	Q9P2D7	GO:0005874
maker-scaffold_116-snap-gene-0.28-mRNA-1	Q9SMH5	GO:0005874
maker-scaffold_3363-snap-gene-0.4-mRNA-1	Q9UKK3	GO:0005874
maker-scaffold_560-snap-gene-0.12-mRNA-1	Q9Y4R7	GO:0005874
maker-scaffold_8156-snap-gene-0.6-mRNA-1	O15118	GO:0005886
maker-scaffold_14979-snap-gene-0.5-mRNA-1	O35604	GO:0005886
maker-scaffold_2493-snap-gene-0.9-mRNA-1	O61307	GO:0005886
maker-scaffold_1317-snap-gene-0.7-mRNA-1	O70244	GO:0005886
maker-scaffold_6796-snap-gene-0.4-mRNA-1	O76083	GO:0005886
maker-scaffold_7408-augustus-gene-0.2-mRNA-1	O88457	GO:0005886
maker-scaffold_26830-snap-gene-0.4-mRNA-1	P01266	GO:0005886
maker-scaffold_14173-augustus-gene-0.2-mRNA-1	P13466	GO:0005886
maker-scaffold_10814-augustus-gene-0.4-mRNA-1	P17970	GO:0005886
maker-scaffold_4337-snap-gene-0.4-mRNA-1	P21956	GO:0005886
maker-scaffold_5179-augustus-gene-0.4-mRNA-1	P27815	GO:0005886
maker-scaffold_330-snap-gene-0.32-mRNA-1	P30432	GO:0005886
snap_masked-scaffold_7241-processed-gene-0.3-mRNA-1	P31695	GO:0005886
maker-scaffold_1109-snap-gene-0.17-mRNA-1	P48733	GO:0005886
maker-scaffold_2308-snap-gene-0.8-mRNA-1	P48733	GO:0005886
snap_masked-scaffold_3919-processed-gene-0.6-mRNA-1	P48733	GO:0005886
maker-scaffold_7987-augustus-gene-0.2-mRNA-1	P48766	GO:0005886
maker-scaffold_107-snap-gene-0.25-mRNA-1	Q00449	GO:0005886
maker-scaffold_221-augustus-gene-0.19-mRNA-1	Q02343	GO:0005886
maker-scaffold_92-snap-gene-0.49-mRNA-1	Q03001	GO:0005886
augustus_masked-scaffold_40201-processed-gene-0.0-mRNA-1	Q09614	GO:0005886
maker-scaffold_2352-snap-gene-0.6-mRNA-1	Q09614	GO:0005886
augustus_masked-scaffold_669-processed-gene-0.4-mRNA-1	Q13255	GO:0005886
maker-scaffold_15049-augustus-gene-0.3-mRNA-1	Q14416	GO:0005886
maker-scaffold_13328-snap-gene-0.12-mRNA-1	Q14416	GO:0005886
maker-scaffold_4342-snap-gene-0.5-mRNA-1	Q17ST2	GO:0005886
maker-scaffold_8942-snap-gene-0.10-mRNA-1	Q3TN34	GO:0005886
maker-scaffold_9862-augustus-gene-0.4-mRNA-1	Q4VUI0	GO:0005886
maker-scaffold_2275-snap-gene-0.12-mRNA-1	Q5G872	GO:0005886
maker-scaffold_940-snap-gene-0.13-mRNA-1	Q5G872	GO:0005886
maker-scaffold_5665-snap-gene-0.3-mRNA-1	Q5REL1	GO:0005886
snap_masked-scaffold_7065-processed-gene-0.1-mRNA-1	Q5XQC7	GO:0005886
maker-scaffold_1048-snap-gene-0.10-mRNA-1	Q6NZL8	GO:0005886
maker-scaffold_15487-snap-gene-0.3-mRNA-1	Q6NZL8	GO:0005886
maker-scaffold_3811-snap-gene-0.9-mRNA-1	Q6NZL8	GO:0005886
maker-scaffold_8505-augustus-gene-0.5-mRNA-1	Q6NZL8	GO:0005886
maker-scaffold_15238-snap-gene-0.3-mRNA-1	Q6PD24	GO:0005886
snap_masked-scaffold_7679-processed-gene-0.7-mRNA-1	Q6TDP4	GO:0005886
maker-scaffold_42-snap-gene-0.37-mRNA-1	Q6UXG2	GO:0005886
snap_masked-scaffold_25740-processed-gene-0.1-mRNA-1	Q6ZFZ4	GO:0005886
augustus_masked-scaffold_608-processed-gene-0.0-mRNA-1	Q8AYS8	GO:0005886
maker-scaffold_94-snap-gene-0.14-mRNA-1	Q8IWY4	GO:0005886
maker-scaffold_15255-snap-gene-0.3-mRNA-1	Q8K3Z0	GO:0005886
maker-scaffold_832-snap-gene-0.8-mRNA-1	Q8QFV0	GO:0005886
augustus_masked-scaffold_2138-processed-gene-0.4-mRNA-1	Q8RVL1	GO:0005886
maker-scaffold_4913-snap-gene-0.11-mRNA-1	Q8RVL1	GO:0005886
maker-scaffold_5502-snap-gene-0.5-mRNA-1	Q8RVL1	GO:0005886
maker-scaffold_1469-snap-gene-0.14-mRNA-1	Q8RVL2	GO:0005886
maker-scaffold_2874-snap-gene-0.10-mRNA-1	Q8RVL2	GO:0005886
augustus_masked-scaffold_12918-processed-gene-0.0-mRNA-1	Q8T9S7	GO:0005886
maker-scaffold_17408-snap-gene-0.3-mRNA-1	Q8T9S7	GO:0005886
maker-scaffold_4354-snap-gene-0.12-mRNA-1	Q940M4	GO:0005886
maker-scaffold_1810-snap-gene-0.10-mRNA-1	Q94KI8	GO:0005886
augustus_masked-scaffold_17095-processed-gene-0.1-mRNA-1	Q95M77	GO:0005886
maker-scaffold_16532-snap-gene-0.4-mRNA-1	Q9ET61	GO:0005886
maker-scaffold_14945-augustus-gene-0.2-mRNA-1	Q9R053	GO:0005886
maker-scaffold_116-snap-gene-0.28-mRNA-1	Q9SMH5	GO:0005886
augustus_masked-scaffold_4215-processed-gene-0.0-mRNA-1	Q9UBR2	GO:0005886
maker-scaffold_21756-snap-gene-0.4-mRNA-1	Q9UBR2	GO:0005886
maker-scaffold_9532-snap-gene-0.5-mRNA-1	Q9Z1N9	GO:0005886
maker-scaffold_8156-snap-gene-0.6-mRNA-1	O15118	GO:0005887
maker-scaffold_14979-snap-gene-0.5-mRNA-1	O35604	GO:0005887
maker-scaffold_2493-snap-gene-0.9-mRNA-1	O61307	GO:0005887
maker-scaffold_7408-augustus-gene-0.2-mRNA-1	O88457	GO:0005887
maker-scaffold_26830-snap-gene-0.4-mRNA-1	P01266	GO:0005887
maker-scaffold_10814-augustus-gene-0.4-mRNA-1	P17970	GO:0005887
maker-scaffold_7987-augustus-gene-0.2-mRNA-1	P48766	GO:0005887
maker-scaffold_107-snap-gene-0.25-mRNA-1	Q00449	GO:0005887
augustus_masked-scaffold_40201-processed-gene-0.0-mRNA-1	Q09614	GO:0005887
maker-scaffold_2352-snap-gene-0.6-mRNA-1	Q09614	GO:0005887
augustus_masked-scaffold_669-processed-gene-0.4-mRNA-1	Q13255	GO:0005887
maker-scaffold_15049-augustus-gene-0.3-mRNA-1	Q14416	GO:0005887
maker-scaffold_13328-snap-gene-0.12-mRNA-1	Q14416	GO:0005887
maker-scaffold_4342-snap-gene-0.5-mRNA-1	Q17ST2	GO:0005887
maker-scaffold_42-snap-gene-0.37-mRNA-1	Q6UXG2	GO:0005887
snap_masked-scaffold_25740-processed-gene-0.1-mRNA-1	Q6ZFZ4	GO:0005887
augustus_masked-scaffold_608-processed-gene-0.0-mRNA-1	Q8AYS8	GO:0005887
maker-scaffold_832-snap-gene-0.8-mRNA-1	Q8QFV0	GO:0005887
augustus_masked-scaffold_2138-processed-gene-0.4-mRNA-1	Q8RVL1	GO:0005887
maker-scaffold_4913-snap-gene-0.11-mRNA-1	Q8RVL1	GO:0005887
maker-scaffold_5502-snap-gene-0.5-mRNA-1	Q8RVL1	GO:0005887
maker-scaffold_1469-snap-gene-0.14-mRNA-1	Q8RVL2	GO:0005887
maker-scaffold_2874-snap-gene-0.10-mRNA-1	Q8RVL2	GO:0005887
maker-scaffold_14945-augustus-gene-0.2-mRNA-1	Q9R053	GO:0005887
maker-scaffold_92-snap-gene-0.49-mRNA-1	Q03001	GO:0005925
maker-scaffold_26550-augustus-gene-0.2-mRNA-1	Q8BMN4	GO:0005925
maker-scaffold_5538-snap-gene-0.5-mRNA-1	Q96KR4	GO:0005925
maker-scaffold_10916-snap-gene-0.5-mRNA-1	A4Q9F4	GO:0005929
maker-scaffold_24288-augustus-gene-0.2-mRNA-1	A4Q9F4	GO:0005929
maker-scaffold_21160-snap-gene-0.6-mRNA-1	A8CVX7	GO:0005929
maker-scaffold_1613-snap-gene-0.15-mRNA-1	O88448	GO:0005929
maker-scaffold_1109-snap-gene-0.17-mRNA-1	P48733	GO:0005929
maker-scaffold_2308-snap-gene-0.8-mRNA-1	P48733	GO:0005929
snap_masked-scaffold_3919-processed-gene-0.6-mRNA-1	P48733	GO:0005929
maker-scaffold_839-snap-gene-0.11-mRNA-1	Q0VDD8	GO:0005929
maker-scaffold_15260-augustus-gene-0.2-mRNA-1	Q1ECV4	GO:0005929
maker-scaffold_22399-snap-gene-0.5-mRNA-1	Q23TC2	GO:0005929
maker-scaffold_38075-snap-gene-0.3-mRNA-1	Q23TC2	GO:0005929
maker-scaffold_8387-snap-gene-0.7-mRNA-1	Q23TC2	GO:0005929
maker-scaffold_131-snap-gene-0.27-mRNA-1	Q3V0Q1	GO:0005929
maker-scaffold_261-snap-gene-0.13-mRNA-1	Q3V0Q1	GO:0005929
maker-scaffold_470-snap-gene-0.9-mRNA-1	Q3V0Q1	GO:0005929
maker-scaffold_650-snap-gene-0.4-mRNA-1	Q3V0Q1	GO:0005929
maker-scaffold_1230-snap-gene-0.20-mRNA-1	Q63164	GO:0005929
maker-scaffold_607-snap-gene-0.18-mRNA-1	Q63164	GO:0005929
snap_masked-scaffold_27373-processed-gene-0.3-mRNA-1	Q63164	GO:0005929
maker-scaffold_1230-snap-gene-0.19-mRNA-1	Q63170	GO:0005929
maker-scaffold_1282-snap-gene-0.11-mRNA-1	Q6EMB2	GO:0005929
maker-scaffold_1260-snap-gene-0.6-mRNA-1	Q6ZR08	GO:0005929
maker-scaffold_470-snap-gene-0.11-mRNA-1	Q6ZR08	GO:0005929
maker-scaffold_577-augustus-gene-0.3-mRNA-1	Q6ZR08	GO:0005929
maker-scaffold_8307-snap-gene-0.5-mRNA-1	Q80UG8	GO:0005929
maker-scaffold_845-snap-gene-0.14-mRNA-1	Q8BW94	GO:0005929
maker-scaffold_31757-snap-gene-0.11-mRNA-1	Q8VHE6	GO:0005929
maker-scaffold_1121-snap-gene-0.11-mRNA-1	Q8WXX0	GO:0005929
snap_masked-scaffold_26117-processed-gene-0.1-mRNA-1	Q8WXX0	GO:0005929
snap_masked-scaffold_4325-processed-gene-0.2-mRNA-1	Q91W40	GO:0005929
maker-scaffold_18998-snap-gene-0.3-mRNA-1	Q91XQ0	GO:0005929
maker-scaffold_2758-snap-gene-0.5-mRNA-1	Q923J6	GO:0005929
augustus_masked-scaffold_8612-processed-gene-0.1-mRNA-1	Q92834	GO:0005929
maker-scaffold_13119-snap-gene-0.6-mRNA-1	Q9C0G6	GO:0005929
maker-scaffold_13119-snap-gene-0.7-mRNA-1	Q9C0G6	GO:0005929
maker-scaffold_33249-augustus-gene-0.2-mRNA-1	Q9C0G6	GO:0005929
maker-scaffold_6280-snap-gene-0.4-mRNA-1	Q9C0G6	GO:0005929
maker-scaffold_11740-snap-gene-0.4-mRNA-1	Q9H0B6	GO:0005929
maker-scaffold_15008-snap-gene-0.7-mRNA-1	Q9H0B6	GO:0005929
maker-scaffold_4762-snap-gene-0.9-mRNA-1	Q9NYC9	GO:0005929
maker-scaffold_24376-snap-gene-0.3-mRNA-1	Q9P2D7	GO:0005929
maker-scaffold_116-snap-gene-0.28-mRNA-1	Q9SMH5	GO:0005929
maker-scaffold_560-snap-gene-0.12-mRNA-1	Q9Y4R7	GO:0005929
maker-scaffold_14173-augustus-gene-0.2-mRNA-1	P13466	GO:0005938
maker-scaffold_92-snap-gene-0.49-mRNA-1	Q03001	GO:0005938
augustus_masked-scaffold_12918-processed-gene-0.0-mRNA-1	Q8T9S7	GO:0005938
maker-scaffold_17408-snap-gene-0.3-mRNA-1	Q8T9S7	GO:0005938
maker-scaffold_19430-snap-gene-0.6-mRNA-1	B5DFC9	GO:0009986
maker-scaffold_901-augustus-gene-0.8-mRNA-1	B5DFC9	GO:0009986
maker-scaffold_26830-snap-gene-0.4-mRNA-1	P01266	GO:0009986
maker-scaffold_4337-snap-gene-0.4-mRNA-1	P21956	GO:0009986
snap_masked-scaffold_7241-processed-gene-0.3-mRNA-1	P31695	GO:0009986
snap_masked-scaffold_8123-processed-gene-0.1-mRNA-1	Q14112	GO:0009986
maker-scaffold_2275-snap-gene-0.12-mRNA-1	Q5G872	GO:0009986
maker-scaffold_940-snap-gene-0.13-mRNA-1	Q5G872	GO:0009986
maker-scaffold_2134-snap-gene-0.8-mRNA-1	Q66PY1	GO:0009986
maker-scaffold_6408-snap-gene-0.4-mRNA-1	Q66PY1	GO:0009986
maker-scaffold_1048-snap-gene-0.10-mRNA-1	Q6NZL8	GO:0009986
maker-scaffold_15487-snap-gene-0.3-mRNA-1	Q6NZL8	GO:0009986
maker-scaffold_3811-snap-gene-0.9-mRNA-1	Q6NZL8	GO:0009986
maker-scaffold_8505-augustus-gene-0.5-mRNA-1	Q6NZL8	GO:0009986
maker-scaffold_94-snap-gene-0.14-mRNA-1	Q8IWY4	GO:0009986
maker-scaffold_10926-snap-gene-0.6-mRNA-1	Q8IX30	GO:0009986
maker-scaffold_2791-snap-gene-0.8-mRNA-1	Q8IX30	GO:0009986
maker-scaffold_15255-snap-gene-0.3-mRNA-1	Q8K3Z0	GO:0009986
maker-scaffold_16532-snap-gene-0.4-mRNA-1	Q9ET61	GO:0009986
maker-scaffold_9286-snap-gene-0.3-mRNA-1	O35681	GO:0016023
maker-scaffold_1317-snap-gene-0.7-mRNA-1	O70244	GO:0016023
maker-scaffold_11969-augustus-gene-0.3-mRNA-1	P10605	GO:0016023
maker-scaffold_8023-snap-gene-0.8-mRNA-1	P34121	GO:0016023
maker-scaffold_92-snap-gene-0.49-mRNA-1	Q03001	GO:0016023
snap_masked-scaffold_11042-processed-gene-0.1-mRNA-1	Q3U1T9	GO:0016023
maker-scaffold_9862-augustus-gene-0.4-mRNA-1	Q4VUI0	GO:0016023
maker-scaffold_2432-snap-gene-0.15-mRNA-1	Q54IR8	GO:0016023
maker-scaffold_2275-snap-gene-0.12-mRNA-1	Q5G872	GO:0016023
maker-scaffold_940-snap-gene-0.13-mRNA-1	Q5G872	GO:0016023
snap_masked-scaffold_7679-processed-gene-0.6-mRNA-1	Q5U374	GO:0016023
maker-scaffold_4596-snap-gene-0.14-mRNA-1	Q6Q0C0	GO:0016023
augustus_masked-scaffold_17095-processed-gene-0.1-mRNA-1	Q95M77	GO:0016023
maker-scaffold_13354-snap-gene-0.4-mRNA-1	Q964D8	GO:0016023
maker-scaffold_16532-snap-gene-0.4-mRNA-1	Q9ET61	GO:0016023
augustus_masked-scaffold_5360-processed-gene-0.1-mRNA-1	Q9NQE7	GO:0016023
maker-scaffold_2221-augustus-gene-0.5-mRNA-1	Q9NQE7	GO:0016023
maker-scaffold_1611-augustus-gene-0.10-mRNA-1	Q9UHL4	GO:0016023
maker-scaffold_17642-augustus-gene-0.2-mRNA-1	Q9UHL4	GO:0016023
maker-scaffold_1109-snap-gene-0.17-mRNA-1	P48733	GO:0016323
maker-scaffold_2308-snap-gene-0.8-mRNA-1	P48733	GO:0016323
snap_masked-scaffold_3919-processed-gene-0.6-mRNA-1	P48733	GO:0016323
maker-scaffold_7987-augustus-gene-0.2-mRNA-1	P48766	GO:0016323
maker-scaffold_92-snap-gene-0.49-mRNA-1	Q03001	GO:0016323
maker-scaffold_9862-augustus-gene-0.4-mRNA-1	Q4VUI0	GO:0016323
augustus_masked-scaffold_17095-processed-gene-0.1-mRNA-1	Q95M77	GO:0016323
maker-scaffold_6574-snap-gene-0.4-mRNA-1	D3ZQL6	GO:0019898
maker-scaffold_4337-snap-gene-0.4-mRNA-1	P21956	GO:0019898
maker-scaffold_1048-snap-gene-0.10-mRNA-1	Q6NZL8	GO:0019898
maker-scaffold_15487-snap-gene-0.3-mRNA-1	Q6NZL8	GO:0019898
maker-scaffold_3811-snap-gene-0.9-mRNA-1	Q6NZL8	GO:0019898
maker-scaffold_8505-augustus-gene-0.5-mRNA-1	Q6NZL8	GO:0019898
maker-scaffold_94-snap-gene-0.14-mRNA-1	Q8IWY4	GO:0019898
maker-scaffold_15998-snap-gene-0.4-mRNA-1	P13542	GO:0030016
maker-scaffold_7987-augustus-gene-0.2-mRNA-1	P48766	GO:0030016
maker-scaffold_92-snap-gene-0.49-mRNA-1	Q03001	GO:0030016
augustus_masked-scaffold_29199-processed-gene-0.0-mRNA-1	G5ED84	GO:0030054
maker-scaffold_9286-snap-gene-0.3-mRNA-1	O35681	GO:0030054
maker-scaffold_2493-snap-gene-0.9-mRNA-1	O61307	GO:0030054
maker-scaffold_7987-augustus-gene-0.2-mRNA-1	P48766	GO:0030054
maker-scaffold_92-snap-gene-0.49-mRNA-1	Q03001	GO:0030054
maker-scaffold_15049-augustus-gene-0.3-mRNA-1	Q14416	GO:0030054
maker-scaffold_13328-snap-gene-0.12-mRNA-1	Q14416	GO:0030054
maker-scaffold_8942-snap-gene-0.10-mRNA-1	Q3TN34	GO:0030054
snap_masked-scaffold_7679-processed-gene-0.7-mRNA-1	Q6TDP4	GO:0030054
maker-scaffold_26550-augustus-gene-0.2-mRNA-1	Q8BMN4	GO:0030054
maker-scaffold_5538-snap-gene-0.5-mRNA-1	Q96KR4	GO:0030054
maker-scaffold_4478-snap-gene-0.8-mRNA-1	Q9M350	GO:0030054
maker-scaffold_9532-snap-gene-0.5-mRNA-1	Q9Z1N9	GO:0030054
maker-scaffold_2493-snap-gene-0.9-mRNA-1	O61307	GO:0031594
maker-scaffold_5665-snap-gene-0.3-mRNA-1	Q5REL1	GO:0031594
maker-scaffold_9532-snap-gene-0.5-mRNA-1	Q9Z1N9	GO:0031594
maker-scaffold_19430-snap-gene-0.6-mRNA-1	B5DFC9	GO:0031982
maker-scaffold_901-augustus-gene-0.8-mRNA-1	B5DFC9	GO:0031982
maker-scaffold_8156-snap-gene-0.6-mRNA-1	O15118	GO:0031982
maker-scaffold_14979-snap-gene-0.5-mRNA-1	O35604	GO:0031982
maker-scaffold_9286-snap-gene-0.3-mRNA-1	O35681	GO:0031982
maker-scaffold_3093-augustus-gene-0.10-mRNA-1	O54983	GO:0031982
maker-scaffold_1317-snap-gene-0.7-mRNA-1	O70244	GO:0031982
maker-scaffold_9753-snap-gene-0.3-mRNA-1	O95861	GO:0031982
maker-scaffold_11969-augustus-gene-0.3-mRNA-1	P10605	GO:0031982
maker-scaffold_4337-snap-gene-0.4-mRNA-1	P21956	GO:0031982
maker-scaffold_14813-snap-gene-0.3-mRNA-1	P22105	GO:0031982
maker-scaffold_791-snap-gene-0.6-mRNA-1	P23142	GO:0031982
maker-scaffold_8023-snap-gene-0.8-mRNA-1	P34121	GO:0031982
maker-scaffold_4692-snap-gene-0.4-mRNA-1	P53634	GO:0031982
maker-scaffold_3134-augustus-gene-0.7-mRNA-1	Q01514	GO:0031982
maker-scaffold_92-snap-gene-0.49-mRNA-1	Q03001	GO:0031982
snap_masked-scaffold_8123-processed-gene-0.1-mRNA-1	Q14112	GO:0031982
snap_masked-scaffold_11042-processed-gene-0.1-mRNA-1	Q3U1T9	GO:0031982
maker-scaffold_5723-augustus-gene-0.8-mRNA-1	Q3ZCK3	GO:0031982
maker-scaffold_9862-augustus-gene-0.4-mRNA-1	Q4VUI0	GO:0031982
maker-scaffold_2432-snap-gene-0.15-mRNA-1	Q54IR8	GO:0031982
maker-scaffold_2275-snap-gene-0.12-mRNA-1	Q5G872	GO:0031982
maker-scaffold_940-snap-gene-0.13-mRNA-1	Q5G872	GO:0031982
snap_masked-scaffold_7679-processed-gene-0.6-mRNA-1	Q5U374	GO:0031982
maker-scaffold_4596-snap-gene-0.14-mRNA-1	Q6Q0C0	GO:0031982
maker-scaffold_42-snap-gene-0.37-mRNA-1	Q6UXG2	GO:0031982
maker-scaffold_23969-snap-gene-0.3-mRNA-1	Q7TMR0	GO:0031982
maker-scaffold_15255-snap-gene-0.3-mRNA-1	Q8K3Z0	GO:0031982
snap_masked-scaffold_3494-processed-gene-0.1-mRNA-1	Q8K4G1	GO:0031982
maker-scaffold_1901-augustus-gene-0.13-mRNA-1	Q8TF09	GO:0031982
augustus_masked-scaffold_17095-processed-gene-0.1-mRNA-1	Q95M77	GO:0031982
maker-scaffold_13354-snap-gene-0.4-mRNA-1	Q964D8	GO:0031982
maker-scaffold_10393-snap-gene-0.14-mRNA-1	Q99829	GO:0031982
maker-scaffold_16532-snap-gene-0.4-mRNA-1	Q9ET61	GO:0031982
maker-scaffold_632-snap-gene-0.12-mRNA-1	Q9HCH3	GO:0031982
augustus_masked-scaffold_5360-processed-gene-0.1-mRNA-1	Q9NQE7	GO:0031982
maker-scaffold_2221-augustus-gene-0.5-mRNA-1	Q9NQE7	GO:0031982
maker-scaffold_14945-augustus-gene-0.2-mRNA-1	Q9R053	GO:0031982
maker-scaffold_196-augustus-gene-0.13-mRNA-1	Q9R1T3	GO:0031982
maker-scaffold_6325-snap-gene-0.7-mRNA-1	Q9R1T3	GO:0031982
augustus_masked-scaffold_4215-processed-gene-0.0-mRNA-1	Q9UBR2	GO:0031982
maker-scaffold_21756-snap-gene-0.4-mRNA-1	Q9UBR2	GO:0031982
maker-scaffold_1611-augustus-gene-0.10-mRNA-1	Q9UHL4	GO:0031982
maker-scaffold_17642-augustus-gene-0.2-mRNA-1	Q9UHL4	GO:0031982
maker-scaffold_3363-snap-gene-0.4-mRNA-1	Q9UKK3	GO:0031982
maker-scaffold_8453-snap-gene-0.14-mRNA-1	Q9Y2T3	GO:0031982
maker-scaffold_13598-snap-gene-0.6-mRNA-1	Q9Z0S1	GO:0031982
maker-scaffold_4230-snap-gene-0.8-mRNA-1	Q9Z0S1	GO:0031982
maker-scaffold_7408-augustus-gene-0.2-mRNA-1	O88457	GO:0034703
maker-scaffold_10814-augustus-gene-0.4-mRNA-1	P17970	GO:0034703
maker-scaffold_221-augustus-gene-0.19-mRNA-1	Q02343	GO:0034703
maker-scaffold_4342-snap-gene-0.5-mRNA-1	Q17ST2	GO:0034703
augustus_masked-scaffold_608-processed-gene-0.0-mRNA-1	Q8AYS8	GO:0034703
maker-scaffold_832-snap-gene-0.8-mRNA-1	Q8QFV0	GO:0034703
maker-scaffold_14945-augustus-gene-0.2-mRNA-1	Q9R053	GO:0034703
maker-scaffold_21431-snap-gene-0.4-mRNA-1	Q9W0T5	GO:0034703
augustus_masked-scaffold_29199-processed-gene-0.0-mRNA-1	G5ED84	GO:0036477
maker-scaffold_2493-snap-gene-0.9-mRNA-1	O61307	GO:0036477
maker-scaffold_14911-augustus-gene-0.3-mRNA-1	O70628	GO:0036477
maker-scaffold_6796-snap-gene-0.4-mRNA-1	O76083	GO:0036477
augustus_masked-scaffold_669-processed-gene-0.4-mRNA-1	Q13255	GO:0036477
maker-scaffold_15049-augustus-gene-0.3-mRNA-1	Q14416	GO:0036477
maker-scaffold_13328-snap-gene-0.12-mRNA-1	Q14416	GO:0036477
snap_masked-scaffold_7679-processed-gene-0.7-mRNA-1	Q6TDP4	GO:0036477
maker-scaffold_632-snap-gene-0.12-mRNA-1	Q9HCH3	GO:0036477
augustus_masked-scaffold_29199-processed-gene-0.0-mRNA-1	G5ED84	GO:0043005
maker-scaffold_2493-snap-gene-0.9-mRNA-1	O61307	GO:0043005
maker-scaffold_1613-snap-gene-0.15-mRNA-1	O88448	GO:0043005
maker-scaffold_92-snap-gene-0.49-mRNA-1	Q03001	GO:0043005
augustus_masked-scaffold_669-processed-gene-0.4-mRNA-1	Q13255	GO:0043005
maker-scaffold_15049-augustus-gene-0.3-mRNA-1	Q14416	GO:0043005
maker-scaffold_13328-snap-gene-0.12-mRNA-1	Q14416	GO:0043005
maker-scaffold_8942-snap-gene-0.10-mRNA-1	Q3TN34	GO:0043005
snap_masked-scaffold_7679-processed-gene-0.7-mRNA-1	Q6TDP4	GO:0043005
maker-scaffold_1605-augustus-gene-0.6-mRNA-1	Q7TPH6	GO:0043005
snap_masked-scaffold_4325-processed-gene-0.2-mRNA-1	Q91W40	GO:0043005
maker-scaffold_11740-snap-gene-0.4-mRNA-1	Q9H0B6	GO:0043005
maker-scaffold_15008-snap-gene-0.7-mRNA-1	Q9H0B6	GO:0043005
maker-scaffold_632-snap-gene-0.12-mRNA-1	Q9HCH3	GO:0043005
maker-scaffold_14945-augustus-gene-0.2-mRNA-1	Q9R053	GO:0043005
maker-scaffold_9532-snap-gene-0.5-mRNA-1	Q9Z1N9	GO:0043005
augustus_masked-scaffold_29199-processed-gene-0.0-mRNA-1	G5ED84	GO:0043025
maker-scaffold_2493-snap-gene-0.9-mRNA-1	O61307	GO:0043025
maker-scaffold_14911-augustus-gene-0.3-mRNA-1	O70628	GO:0043025
maker-scaffold_6796-snap-gene-0.4-mRNA-1	O76083	GO:0043025
snap_masked-scaffold_7679-processed-gene-0.7-mRNA-1	Q6TDP4	GO:0043025
maker-scaffold_632-snap-gene-0.12-mRNA-1	Q9HCH3	GO:0043025
maker-scaffold_8156-snap-gene-0.6-mRNA-1	O15118	GO:0044459
maker-scaffold_14979-snap-gene-0.5-mRNA-1	O35604	GO:0044459
maker-scaffold_2493-snap-gene-0.9-mRNA-1	O61307	GO:0044459
maker-scaffold_1317-snap-gene-0.7-mRNA-1	O70244	GO:0044459
maker-scaffold_6796-snap-gene-0.4-mRNA-1	O76083	GO:0044459
maker-scaffold_7408-augustus-gene-0.2-mRNA-1	O88457	GO:0044459
maker-scaffold_26830-snap-gene-0.4-mRNA-1	P01266	GO:0044459
maker-scaffold_14173-augustus-gene-0.2-mRNA-1	P13466	GO:0044459
maker-scaffold_10814-augustus-gene-0.4-mRNA-1	P17970	GO:0044459
maker-scaffold_4337-snap-gene-0.4-mRNA-1	P21956	GO:0044459
maker-scaffold_5179-augustus-gene-0.4-mRNA-1	P27815	GO:0044459
maker-scaffold_1109-snap-gene-0.17-mRNA-1	P48733	GO:0044459
maker-scaffold_2308-snap-gene-0.8-mRNA-1	P48733	GO:0044459
snap_masked-scaffold_3919-processed-gene-0.6-mRNA-1	P48733	GO:0044459
maker-scaffold_7987-augustus-gene-0.2-mRNA-1	P48766	GO:0044459
maker-scaffold_107-snap-gene-0.25-mRNA-1	Q00449	GO:0044459
maker-scaffold_221-augustus-gene-0.19-mRNA-1	Q02343	GO:0044459
maker-scaffold_92-snap-gene-0.49-mRNA-1	Q03001	GO:0044459
augustus_masked-scaffold_40201-processed-gene-0.0-mRNA-1	Q09614	GO:0044459
maker-scaffold_2352-snap-gene-0.6-mRNA-1	Q09614	GO:0044459
augustus_masked-scaffold_669-processed-gene-0.4-mRNA-1	Q13255	GO:0044459
maker-scaffold_15049-augustus-gene-0.3-mRNA-1	Q14416	GO:0044459
maker-scaffold_13328-snap-gene-0.12-mRNA-1	Q14416	GO:0044459
maker-scaffold_4342-snap-gene-0.5-mRNA-1	Q17ST2	GO:0044459
maker-scaffold_9862-augustus-gene-0.4-mRNA-1	Q4VUI0	GO:0044459
maker-scaffold_2275-snap-gene-0.12-mRNA-1	Q5G872	GO:0044459
maker-scaffold_940-snap-gene-0.13-mRNA-1	Q5G872	GO:0044459
maker-scaffold_1048-snap-gene-0.10-mRNA-1	Q6NZL8	GO:0044459
maker-scaffold_15487-snap-gene-0.3-mRNA-1	Q6NZL8	GO:0044459
maker-scaffold_3811-snap-gene-0.9-mRNA-1	Q6NZL8	GO:0044459
maker-scaffold_8505-augustus-gene-0.5-mRNA-1	Q6NZL8	GO:0044459
snap_masked-scaffold_7679-processed-gene-0.7-mRNA-1	Q6TDP4	GO:0044459
maker-scaffold_42-snap-gene-0.37-mRNA-1	Q6UXG2	GO:0044459
snap_masked-scaffold_25740-processed-gene-0.1-mRNA-1	Q6ZFZ4	GO:0044459
augustus_masked-scaffold_608-processed-gene-0.0-mRNA-1	Q8AYS8	GO:0044459
maker-scaffold_94-snap-gene-0.14-mRNA-1	Q8IWY4	GO:0044459
maker-scaffold_832-snap-gene-0.8-mRNA-1	Q8QFV0	GO:0044459
augustus_masked-scaffold_2138-processed-gene-0.4-mRNA-1	Q8RVL1	GO:0044459
maker-scaffold_4913-snap-gene-0.11-mRNA-1	Q8RVL1	GO:0044459
maker-scaffold_5502-snap-gene-0.5-mRNA-1	Q8RVL1	GO:0044459
maker-scaffold_1469-snap-gene-0.14-mRNA-1	Q8RVL2	GO:0044459
maker-scaffold_2874-snap-gene-0.10-mRNA-1	Q8RVL2	GO:0044459
augustus_masked-scaffold_17095-processed-gene-0.1-mRNA-1	Q95M77	GO:0044459
maker-scaffold_14945-augustus-gene-0.2-mRNA-1	Q9R053	GO:0044459
maker-scaffold_21160-snap-gene-0.6-mRNA-1	A8CVX7	GO:0044463
maker-scaffold_1317-snap-gene-0.7-mRNA-1	O70244	GO:0044463
maker-scaffold_6796-snap-gene-0.4-mRNA-1	O76083	GO:0044463
maker-scaffold_1613-snap-gene-0.15-mRNA-1	O88448	GO:0044463
maker-scaffold_5179-augustus-gene-0.4-mRNA-1	P27815	GO:0044463
maker-scaffold_1109-snap-gene-0.17-mRNA-1	P48733	GO:0044463
maker-scaffold_2308-snap-gene-0.8-mRNA-1	P48733	GO:0044463
snap_masked-scaffold_3919-processed-gene-0.6-mRNA-1	P48733	GO:0044463
maker-scaffold_15260-augustus-gene-0.2-mRNA-1	Q1ECV4	GO:0044463
maker-scaffold_1230-snap-gene-0.20-mRNA-1	Q63164	GO:0044463
maker-scaffold_607-snap-gene-0.18-mRNA-1	Q63164	GO:0044463
snap_masked-scaffold_27373-processed-gene-0.3-mRNA-1	Q63164	GO:0044463
maker-scaffold_1230-snap-gene-0.19-mRNA-1	Q63170	GO:0044463
snap_masked-scaffold_7679-processed-gene-0.7-mRNA-1	Q6TDP4	GO:0044463
maker-scaffold_31757-snap-gene-0.11-mRNA-1	Q8VHE6	GO:0044463
maker-scaffold_1121-snap-gene-0.11-mRNA-1	Q8WXX0	GO:0044463
snap_masked-scaffold_26117-processed-gene-0.1-mRNA-1	Q8WXX0	GO:0044463
snap_masked-scaffold_4325-processed-gene-0.2-mRNA-1	Q91W40	GO:0044463
maker-scaffold_18998-snap-gene-0.3-mRNA-1	Q91XQ0	GO:0044463
augustus_masked-scaffold_8612-processed-gene-0.1-mRNA-1	Q92834	GO:0044463
maker-scaffold_13119-snap-gene-0.6-mRNA-1	Q9C0G6	GO:0044463
maker-scaffold_13119-snap-gene-0.7-mRNA-1	Q9C0G6	GO:0044463
maker-scaffold_33249-augustus-gene-0.2-mRNA-1	Q9C0G6	GO:0044463
maker-scaffold_6280-snap-gene-0.4-mRNA-1	Q9C0G6	GO:0044463
maker-scaffold_11740-snap-gene-0.4-mRNA-1	Q9H0B6	GO:0044463
maker-scaffold_15008-snap-gene-0.7-mRNA-1	Q9H0B6	GO:0044463
maker-scaffold_4762-snap-gene-0.9-mRNA-1	Q9NYC9	GO:0044463
maker-scaffold_24376-snap-gene-0.3-mRNA-1	Q9P2D7	GO:0044463
maker-scaffold_116-snap-gene-0.28-mRNA-1	Q9SMH5	GO:0044463
maker-scaffold_560-snap-gene-0.12-mRNA-1	Q9Y4R7	GO:0044463
maker-scaffold_9532-snap-gene-0.5-mRNA-1	Q9Z1N9	GO:0044463
augustus_masked-scaffold_29199-processed-gene-0.0-mRNA-1	G5ED84	GO:0045202
maker-scaffold_9286-snap-gene-0.3-mRNA-1	O35681	GO:0045202
maker-scaffold_2493-snap-gene-0.9-mRNA-1	O61307	GO:0045202
maker-scaffold_26830-snap-gene-0.4-mRNA-1	P01266	GO:0045202
augustus_masked-scaffold_669-processed-gene-0.4-mRNA-1	Q13255	GO:0045202
maker-scaffold_15049-augustus-gene-0.3-mRNA-1	Q14416	GO:0045202
maker-scaffold_13328-snap-gene-0.12-mRNA-1	Q14416	GO:0045202
maker-scaffold_5665-snap-gene-0.3-mRNA-1	Q5REL1	GO:0045202
snap_masked-scaffold_7679-processed-gene-0.7-mRNA-1	Q6TDP4	GO:0045202
maker-scaffold_9532-snap-gene-0.5-mRNA-1	Q9Z1N9	GO:0045202
maker-scaffold_8156-snap-gene-0.6-mRNA-1	O15118	GO:0048471
maker-scaffold_14979-snap-gene-0.5-mRNA-1	O35604	GO:0048471
maker-scaffold_6796-snap-gene-0.4-mRNA-1	O76083	GO:0048471
maker-scaffold_11969-augustus-gene-0.3-mRNA-1	P10605	GO:0048471
maker-scaffold_5179-augustus-gene-0.4-mRNA-1	P27815	GO:0048471
maker-scaffold_2173-snap-gene-0.8-mRNA-1	P49746	GO:0048471
augustus_masked-scaffold_1017-processed-gene-0.0-mRNA-1	Q05895	GO:0048471
maker-scaffold_1079-snap-gene-0.9-mRNA-1	Q05895	GO:0048471
augustus_masked-scaffold_6967-processed-gene-0.0-mRNA-1	Q05895	GO:0048471
maker-scaffold_4607-augustus-gene-0.13-mRNA-1	Q05895	GO:0048471
maker-scaffold_2625-snap-gene-0.6-mRNA-1	Q3U487	GO:0048471
maker-scaffold_19430-snap-gene-0.6-mRNA-1	B5DFC9	GO:0070062
maker-scaffold_901-augustus-gene-0.8-mRNA-1	B5DFC9	GO:0070062
maker-scaffold_8156-snap-gene-0.6-mRNA-1	O15118	GO:0070062
maker-scaffold_14979-snap-gene-0.5-mRNA-1	O35604	GO:0070062
maker-scaffold_3093-augustus-gene-0.10-mRNA-1	O54983	GO:0070062
maker-scaffold_9753-snap-gene-0.3-mRNA-1	O95861	GO:0070062
maker-scaffold_11969-augustus-gene-0.3-mRNA-1	P10605	GO:0070062
maker-scaffold_4337-snap-gene-0.4-mRNA-1	P21956	GO:0070062
maker-scaffold_14813-snap-gene-0.3-mRNA-1	P22105	GO:0070062
maker-scaffold_791-snap-gene-0.6-mRNA-1	P23142	GO:0070062
maker-scaffold_4692-snap-gene-0.4-mRNA-1	P53634	GO:0070062
maker-scaffold_92-snap-gene-0.49-mRNA-1	Q03001	GO:0070062
snap_masked-scaffold_8123-processed-gene-0.1-mRNA-1	Q14112	GO:0070062
maker-scaffold_5723-augustus-gene-0.8-mRNA-1	Q3ZCK3	GO:0070062
maker-scaffold_42-snap-gene-0.37-mRNA-1	Q6UXG2	GO:0070062
maker-scaffold_23969-snap-gene-0.3-mRNA-1	Q7TMR0	GO:0070062
snap_masked-scaffold_3494-processed-gene-0.1-mRNA-1	Q8K4G1	GO:0070062
maker-scaffold_1901-augustus-gene-0.13-mRNA-1	Q8TF09	GO:0070062
maker-scaffold_10393-snap-gene-0.14-mRNA-1	Q99829	GO:0070062
maker-scaffold_632-snap-gene-0.12-mRNA-1	Q9HCH3	GO:0070062
maker-scaffold_14945-augustus-gene-0.2-mRNA-1	Q9R053	GO:0070062
maker-scaffold_196-augustus-gene-0.13-mRNA-1	Q9R1T3	GO:0070062
maker-scaffold_6325-snap-gene-0.7-mRNA-1	Q9R1T3	GO:0070062
augustus_masked-scaffold_4215-processed-gene-0.0-mRNA-1	Q9UBR2	GO:0070062
maker-scaffold_21756-snap-gene-0.4-mRNA-1	Q9UBR2	GO:0070062
maker-scaffold_1611-augustus-gene-0.10-mRNA-1	Q9UHL4	GO:0070062
maker-scaffold_17642-augustus-gene-0.2-mRNA-1	Q9UHL4	GO:0070062
maker-scaffold_3363-snap-gene-0.4-mRNA-1	Q9UKK3	GO:0070062
maker-scaffold_8453-snap-gene-0.14-mRNA-1	Q9Y2T3	GO:0070062
maker-scaffold_13598-snap-gene-0.6-mRNA-1	Q9Z0S1	GO:0070062
maker-scaffold_4230-snap-gene-0.8-mRNA-1	Q9Z0S1	GO:0070062
maker-scaffold_56-snap-gene-0.19-mRNA-1	Q28DN4	GO:0071203
maker-scaffold_22702-snap-gene-0.4-mRNA-1	Q2M389	GO:0071203
maker-scaffold_2432-snap-gene-0.15-mRNA-1	Q54IR8	GO:0071203
maker-scaffold_14166-snap-gene-0.3-mRNA-1	A7WM73	GO:0071944
maker-scaffold_7371-snap-gene-0.26-mRNA-1	A7WM73	GO:0071944
maker-scaffold_8156-snap-gene-0.6-mRNA-1	O15118	GO:0071944
maker-scaffold_14979-snap-gene-0.5-mRNA-1	O35604	GO:0071944
maker-scaffold_2493-snap-gene-0.9-mRNA-1	O61307	GO:0071944
maker-scaffold_1317-snap-gene-0.7-mRNA-1	O70244	GO:0071944
maker-scaffold_6796-snap-gene-0.4-mRNA-1	O76083	GO:0071944
maker-scaffold_7408-augustus-gene-0.2-mRNA-1	O88457	GO:0071944
maker-scaffold_26830-snap-gene-0.4-mRNA-1	P01266	GO:0071944
maker-scaffold_15556-augustus-gene-0.3-mRNA-1	P0DJM0	GO:0071944
maker-scaffold_14173-augustus-gene-0.2-mRNA-1	P13466	GO:0071944
maker-scaffold_10814-augustus-gene-0.4-mRNA-1	P17970	GO:0071944
maker-scaffold_4337-snap-gene-0.4-mRNA-1	P21956	GO:0071944
maker-scaffold_5179-augustus-gene-0.4-mRNA-1	P27815	GO:0071944
maker-scaffold_330-snap-gene-0.32-mRNA-1	P30432	GO:0071944
snap_masked-scaffold_7241-processed-gene-0.3-mRNA-1	P31695	GO:0071944
maker-scaffold_1109-snap-gene-0.17-mRNA-1	P48733	GO:0071944
maker-scaffold_2308-snap-gene-0.8-mRNA-1	P48733	GO:0071944
snap_masked-scaffold_3919-processed-gene-0.6-mRNA-1	P48733	GO:0071944
maker-scaffold_7987-augustus-gene-0.2-mRNA-1	P48766	GO:0071944
maker-scaffold_107-snap-gene-0.25-mRNA-1	Q00449	GO:0071944
maker-scaffold_221-augustus-gene-0.19-mRNA-1	Q02343	GO:0071944
maker-scaffold_92-snap-gene-0.49-mRNA-1	Q03001	GO:0071944
augustus_masked-scaffold_40201-processed-gene-0.0-mRNA-1	Q09614	GO:0071944
maker-scaffold_2352-snap-gene-0.6-mRNA-1	Q09614	GO:0071944
augustus_masked-scaffold_669-processed-gene-0.4-mRNA-1	Q13255	GO:0071944
maker-scaffold_15049-augustus-gene-0.3-mRNA-1	Q14416	GO:0071944
maker-scaffold_13328-snap-gene-0.12-mRNA-1	Q14416	GO:0071944
maker-scaffold_4342-snap-gene-0.5-mRNA-1	Q17ST2	GO:0071944
maker-scaffold_8942-snap-gene-0.10-mRNA-1	Q3TN34	GO:0071944
maker-scaffold_9862-augustus-gene-0.4-mRNA-1	Q4VUI0	GO:0071944
maker-scaffold_2275-snap-gene-0.12-mRNA-1	Q5G872	GO:0071944
maker-scaffold_940-snap-gene-0.13-mRNA-1	Q5G872	GO:0071944
maker-scaffold_5665-snap-gene-0.3-mRNA-1	Q5REL1	GO:0071944
snap_masked-scaffold_7065-processed-gene-0.1-mRNA-1	Q5XQC7	GO:0071944
maker-scaffold_1048-snap-gene-0.10-mRNA-1	Q6NZL8	GO:0071944
maker-scaffold_15487-snap-gene-0.3-mRNA-1	Q6NZL8	GO:0071944
maker-scaffold_3811-snap-gene-0.9-mRNA-1	Q6NZL8	GO:0071944
maker-scaffold_8505-augustus-gene-0.5-mRNA-1	Q6NZL8	GO:0071944
maker-scaffold_15238-snap-gene-0.3-mRNA-1	Q6PD24	GO:0071944
snap_masked-scaffold_7679-processed-gene-0.7-mRNA-1	Q6TDP4	GO:0071944
maker-scaffold_42-snap-gene-0.37-mRNA-1	Q6UXG2	GO:0071944
snap_masked-scaffold_25740-processed-gene-0.1-mRNA-1	Q6ZFZ4	GO:0071944
augustus_masked-scaffold_608-processed-gene-0.0-mRNA-1	Q8AYS8	GO:0071944
maker-scaffold_94-snap-gene-0.14-mRNA-1	Q8IWY4	GO:0071944
maker-scaffold_15255-snap-gene-0.3-mRNA-1	Q8K3Z0	GO:0071944
maker-scaffold_832-snap-gene-0.8-mRNA-1	Q8QFV0	GO:0071944
augustus_masked-scaffold_2138-processed-gene-0.4-mRNA-1	Q8RVL1	GO:0071944
maker-scaffold_4913-snap-gene-0.11-mRNA-1	Q8RVL1	GO:0071944
maker-scaffold_5502-snap-gene-0.5-mRNA-1	Q8RVL1	GO:0071944
maker-scaffold_1469-snap-gene-0.14-mRNA-1	Q8RVL2	GO:0071944
maker-scaffold_2874-snap-gene-0.10-mRNA-1	Q8RVL2	GO:0071944
augustus_masked-scaffold_12918-processed-gene-0.0-mRNA-1	Q8T9S7	GO:0071944
maker-scaffold_17408-snap-gene-0.3-mRNA-1	Q8T9S7	GO:0071944
maker-scaffold_4354-snap-gene-0.12-mRNA-1	Q940M4	GO:0071944
maker-scaffold_1810-snap-gene-0.10-mRNA-1	Q94KI8	GO:0071944
augustus_masked-scaffold_17095-processed-gene-0.1-mRNA-1	Q95M77	GO:0071944
maker-scaffold_16532-snap-gene-0.4-mRNA-1	Q9ET61	GO:0071944
maker-scaffold_14945-augustus-gene-0.2-mRNA-1	Q9R053	GO:0071944
maker-scaffold_116-snap-gene-0.28-mRNA-1	Q9SMH5	GO:0071944
augustus_masked-scaffold_5904-processed-gene-0.0-mRNA-1	Q9SYL6	GO:0071944
maker-scaffold_5171-snap-gene-0.7-mRNA-1	Q9SYL6	GO:0071944
augustus_masked-scaffold_4215-processed-gene-0.0-mRNA-1	Q9UBR2	GO:0071944
maker-scaffold_21756-snap-gene-0.4-mRNA-1	Q9UBR2	GO:0071944
maker-scaffold_9532-snap-gene-0.5-mRNA-1	Q9Z1N9	GO:0071944
augustus_masked-scaffold_29199-processed-gene-0.0-mRNA-1	G5ED84	GO:0097458
maker-scaffold_2493-snap-gene-0.9-mRNA-1	O61307	GO:0097458
maker-scaffold_14911-augustus-gene-0.3-mRNA-1	O70628	GO:0097458
maker-scaffold_6796-snap-gene-0.4-mRNA-1	O76083	GO:0097458
maker-scaffold_1613-snap-gene-0.15-mRNA-1	O88448	GO:0097458
maker-scaffold_92-snap-gene-0.49-mRNA-1	Q03001	GO:0097458
augustus_masked-scaffold_669-processed-gene-0.4-mRNA-1	Q13255	GO:0097458
maker-scaffold_15049-augustus-gene-0.3-mRNA-1	Q14416	GO:0097458
maker-scaffold_13328-snap-gene-0.12-mRNA-1	Q14416	GO:0097458
maker-scaffold_8942-snap-gene-0.10-mRNA-1	Q3TN34	GO:0097458
snap_masked-scaffold_7679-processed-gene-0.7-mRNA-1	Q6TDP4	GO:0097458
maker-scaffold_1605-augustus-gene-0.6-mRNA-1	Q7TPH6	GO:0097458
snap_masked-scaffold_4325-processed-gene-0.2-mRNA-1	Q91W40	GO:0097458
augustus_masked-scaffold_8612-processed-gene-0.1-mRNA-1	Q92834	GO:0097458
maker-scaffold_11740-snap-gene-0.4-mRNA-1	Q9H0B6	GO:0097458
maker-scaffold_15008-snap-gene-0.7-mRNA-1	Q9H0B6	GO:0097458
maker-scaffold_632-snap-gene-0.12-mRNA-1	Q9HCH3	GO:0097458
maker-scaffold_14945-augustus-gene-0.2-mRNA-1	Q9R053	GO:0097458
maker-scaffold_9532-snap-gene-0.5-mRNA-1	Q9Z1N9	GO:0097458

## Sheet: PhagocyteEnrichedMFpeps-GOannot
Cymbomonas_ID	UniProtID_Of_BestSwissProtHit	Enriched_GO_Category-MF
maker-scaffold_1613-snap-gene-0.15-mRNA-1	O88448	GO:0003777
augustus_masked-scaffold_12956-processed-gene-0.0-mRNA-1	P46822	GO:0003777
maker-scaffold_3326-snap-gene-0.7-mRNA-1	P46822	GO:0003777
augustus_masked-scaffold_2668-processed-gene-0.0-mRNA-1	P46824	GO:0003777
augustus_masked-scaffold_3481-processed-gene-0.0-mRNA-1	Q05090	GO:0003777
maker-scaffold_14703-snap-gene-0.3-mRNA-1	Q05090	GO:0003777
maker-scaffold_1749-snap-gene-0.9-mRNA-1	Q05090	GO:0003777
maker-scaffold_25929-augustus-gene-0.3-mRNA-1	Q05090	GO:0003777
maker-scaffold_839-snap-gene-0.11-mRNA-1	Q0VDD8	GO:0003777
augustus_masked-scaffold_1711-processed-gene-0.2-mRNA-1	Q2HJJ0	GO:0003777
maker-scaffold_11788-augustus-gene-0.4-mRNA-1	Q2TBQ9	GO:0003777
maker-scaffold_99-snap-gene-0.23-mRNA-1	Q2TBQ9	GO:0003777
snap_masked-scaffold_8808-processed-gene-0.3-mRNA-1	Q2TBQ9	GO:0003777
maker-scaffold_131-snap-gene-0.27-mRNA-1	Q3V0Q1	GO:0003777
maker-scaffold_261-snap-gene-0.13-mRNA-1	Q3V0Q1	GO:0003777
maker-scaffold_470-snap-gene-0.9-mRNA-1	Q3V0Q1	GO:0003777
maker-scaffold_650-snap-gene-0.4-mRNA-1	Q3V0Q1	GO:0003777
maker-scaffold_515-augustus-gene-0.22-mRNA-1	Q5R8E2	GO:0003777
maker-scaffold_1230-snap-gene-0.20-mRNA-1	Q63164	GO:0003777
maker-scaffold_607-snap-gene-0.18-mRNA-1	Q63164	GO:0003777
snap_masked-scaffold_27373-processed-gene-0.3-mRNA-1	Q63164	GO:0003777
maker-scaffold_1230-snap-gene-0.19-mRNA-1	Q63170	GO:0003777
maker-scaffold_1260-snap-gene-0.6-mRNA-1	Q6ZR08	GO:0003777
maker-scaffold_470-snap-gene-0.11-mRNA-1	Q6ZR08	GO:0003777
maker-scaffold_577-augustus-gene-0.3-mRNA-1	Q6ZR08	GO:0003777
maker-scaffold_845-snap-gene-0.14-mRNA-1	Q8BW94	GO:0003777
maker-scaffold_445-snap-gene-0.6-mRNA-1	Q8IID4	GO:0003777
maker-scaffold_1901-augustus-gene-0.13-mRNA-1	Q8TF09	GO:0003777
maker-scaffold_31757-snap-gene-0.11-mRNA-1	Q8VHE6	GO:0003777
maker-scaffold_1121-snap-gene-0.11-mRNA-1	Q8WXX0	GO:0003777
snap_masked-scaffold_26117-processed-gene-0.1-mRNA-1	Q8WXX0	GO:0003777
snap_masked-scaffold_4325-processed-gene-0.2-mRNA-1	Q91W40	GO:0003777
maker-scaffold_18998-snap-gene-0.3-mRNA-1	Q91XQ0	GO:0003777
maker-scaffold_2758-snap-gene-0.5-mRNA-1	Q923J6	GO:0003777
maker-scaffold_13119-snap-gene-0.6-mRNA-1	Q9C0G6	GO:0003777
maker-scaffold_13119-snap-gene-0.7-mRNA-1	Q9C0G6	GO:0003777
maker-scaffold_33249-augustus-gene-0.2-mRNA-1	Q9C0G6	GO:0003777
maker-scaffold_6280-snap-gene-0.4-mRNA-1	Q9C0G6	GO:0003777
maker-scaffold_11740-snap-gene-0.4-mRNA-1	Q9H0B6	GO:0003777
maker-scaffold_15008-snap-gene-0.7-mRNA-1	Q9H0B6	GO:0003777
maker-scaffold_20766-snap-gene-0.4-mRNA-1	Q9NSK0	GO:0003777
maker-scaffold_4762-snap-gene-0.9-mRNA-1	Q9NYC9	GO:0003777
maker-scaffold_24376-snap-gene-0.3-mRNA-1	Q9P2D7	GO:0003777
maker-scaffold_116-snap-gene-0.28-mRNA-1	Q9SMH5	GO:0003777
maker-scaffold_2064-snap-gene-0.12-mRNA-1	F6QZ15	GO:0003779
maker-scaffold_14173-augustus-gene-0.2-mRNA-1	P13466	GO:0003779
maker-scaffold_15998-snap-gene-0.4-mRNA-1	P13542	GO:0003779
maker-scaffold_425-snap-gene-0.11-mRNA-1	P29536	GO:0003779
maker-scaffold_8023-snap-gene-0.8-mRNA-1	P34121	GO:0003779
maker-scaffold_92-snap-gene-0.49-mRNA-1	Q03001	GO:0003779
maker-scaffold_56-snap-gene-0.19-mRNA-1	Q28DN4	GO:0003779
augustus_masked-scaffold_3574-processed-gene-0.2-mRNA-1	Q2M0J9	GO:0003779
maker-scaffold_8942-snap-gene-0.10-mRNA-1	Q3TN34	GO:0003779
snap_masked-scaffold_7679-processed-gene-0.7-mRNA-1	Q6TDP4	GO:0003779
maker-scaffold_285-snap-gene-0.17-mRNA-1	Q96PQ7	GO:0003779
maker-scaffold_5179-augustus-gene-0.4-mRNA-1	P27815	GO:0004115
maker-scaffold_29130-snap-gene-0.3-mRNA-1	Q23917	GO:0004115
augustus_masked-scaffold_20780-processed-gene-0.0-mRNA-1	Q9Z0X4	GO:0004115
maker-scaffold_179-snap-gene-0.24-mRNA-1	O62446	GO:0004175
maker-scaffold_7842-snap-gene-0.6-mRNA-1	O62446	GO:0004175
maker-scaffold_5263-snap-gene-0.7-mRNA-1	O75808	GO:0004175
maker-scaffold_11969-augustus-gene-0.3-mRNA-1	P10605	GO:0004175
maker-scaffold_10531-augustus-gene-0.2-mRNA-1	P27398	GO:0004175
maker-scaffold_30795-snap-gene-0.3-mRNA-1	P27398	GO:0004175
maker-scaffold_330-snap-gene-0.32-mRNA-1	P30432	GO:0004175
maker-scaffold_4692-snap-gene-0.4-mRNA-1	P53634	GO:0004175
maker-scaffold_5117-snap-gene-0.8-mRNA-1	Q29AK2	GO:0004175
maker-scaffold_2984-snap-gene-0.11-mRNA-1	Q61YG1	GO:0004175
maker-scaffold_8946-snap-gene-0.4-mRNA-1	Q61YG1	GO:0004175
snap_masked-scaffold_25740-processed-gene-0.1-mRNA-1	Q6ZFZ4	GO:0004175
maker-scaffold_26550-augustus-gene-0.2-mRNA-1	Q8BMN4	GO:0004175
augustus_masked-scaffold_2138-processed-gene-0.4-mRNA-1	Q8RVL1	GO:0004175
maker-scaffold_4913-snap-gene-0.11-mRNA-1	Q8RVL1	GO:0004175
maker-scaffold_5502-snap-gene-0.5-mRNA-1	Q8RVL1	GO:0004175
maker-scaffold_1469-snap-gene-0.14-mRNA-1	Q8RVL2	GO:0004175
maker-scaffold_2874-snap-gene-0.10-mRNA-1	Q8RVL2	GO:0004175
maker-scaffold_5538-snap-gene-0.5-mRNA-1	Q96KR4	GO:0004175
augustus_masked-scaffold_7325-processed-gene-0.0-mRNA-1	Q9JLG8	GO:0004175
maker-scaffold_12873-snap-gene-0.10-mRNA-1	Q9JLG8	GO:0004175
maker-scaffold_278-snap-gene-0.17-mRNA-1	Q9JLG8	GO:0004175
maker-scaffold_196-augustus-gene-0.13-mRNA-1	Q9R1T3	GO:0004175
maker-scaffold_6325-snap-gene-0.7-mRNA-1	Q9R1T3	GO:0004175
maker-scaffold_5263-snap-gene-0.7-mRNA-1	O75808	GO:0004198
maker-scaffold_10531-augustus-gene-0.2-mRNA-1	P27398	GO:0004198
maker-scaffold_30795-snap-gene-0.3-mRNA-1	P27398	GO:0004198
snap_masked-scaffold_25740-processed-gene-0.1-mRNA-1	Q6ZFZ4	GO:0004198
augustus_masked-scaffold_2138-processed-gene-0.4-mRNA-1	Q8RVL1	GO:0004198
maker-scaffold_4913-snap-gene-0.11-mRNA-1	Q8RVL1	GO:0004198
maker-scaffold_5502-snap-gene-0.5-mRNA-1	Q8RVL1	GO:0004198
maker-scaffold_1469-snap-gene-0.14-mRNA-1	Q8RVL2	GO:0004198
maker-scaffold_2874-snap-gene-0.10-mRNA-1	Q8RVL2	GO:0004198
augustus_masked-scaffold_7325-processed-gene-0.0-mRNA-1	Q9JLG8	GO:0004198
maker-scaffold_12873-snap-gene-0.10-mRNA-1	Q9JLG8	GO:0004198
maker-scaffold_278-snap-gene-0.17-mRNA-1	Q9JLG8	GO:0004198
augustus_masked-scaffold_2630-processed-gene-0.0-mRNA-1	O46432	GO:0004559
maker-scaffold_2630-snap-gene-0.10-mRNA-1	P34098	GO:0004559
maker-scaffold_16820-snap-gene-0.3-mRNA-1	P49641	GO:0004559
maker-scaffold_10746-snap-gene-0.7-mRNA-1	Q54KN4	GO:0004559
maker-scaffold_28289-snap-gene-0.7-mRNA-1	O88202	GO:0004620
maker-scaffold_1147-augustus-gene-0.5-mRNA-1	Q54PS7	GO:0004620
augustus_masked-scaffold_6776-processed-gene-0.0-mRNA-1	Q55BJ6	GO:0004620
maker-scaffold_288-augustus-gene-0.10-mRNA-1	A6H737	GO:0004872
maker-scaffold_8156-snap-gene-0.6-mRNA-1	O15118	GO:0004872
maker-scaffold_14979-snap-gene-0.5-mRNA-1	O35604	GO:0004872
maker-scaffold_1317-snap-gene-0.7-mRNA-1	O70244	GO:0004872
maker-scaffold_26830-snap-gene-0.4-mRNA-1	P01266	GO:0004872
augustus_masked-scaffold_40201-processed-gene-0.0-mRNA-1	Q09614	GO:0004872
maker-scaffold_2352-snap-gene-0.6-mRNA-1	Q09614	GO:0004872
augustus_masked-scaffold_669-processed-gene-0.4-mRNA-1	Q13255	GO:0004872
maker-scaffold_15049-augustus-gene-0.3-mRNA-1	Q14416	GO:0004872
maker-scaffold_13328-snap-gene-0.12-mRNA-1	Q14416	GO:0004872
maker-scaffold_2077-snap-gene-0.12-mRNA-1	Q54K09	GO:0004872
maker-scaffold_838-snap-gene-0.10-mRNA-1	Q9TU53	GO:0004872
maker-scaffold_671-snap-gene-0.14-mRNA-1	Q9TU53	GO:0004872
maker-scaffold_9532-snap-gene-0.5-mRNA-1	Q9Z1N9	GO:0004872
augustus_masked-scaffold_669-processed-gene-0.4-mRNA-1	Q13255	GO:0004930
maker-scaffold_15049-augustus-gene-0.3-mRNA-1	Q14416	GO:0004930
maker-scaffold_13328-snap-gene-0.12-mRNA-1	Q14416	GO:0004930
maker-scaffold_2077-snap-gene-0.12-mRNA-1	Q54K09	GO:0004930
augustus_masked-scaffold_14444-processed-gene-0.1-mRNA-1	Q54DK4	GO:0005096
maker-scaffold_465-augustus-gene-0.9-mRNA-1	Q86L99	GO:0005096
snap_masked-scaffold_7982-processed-gene-0.2-mRNA-1	Q8LFN9	GO:0005096
maker-scaffold_4337-snap-gene-0.4-mRNA-1	P21956	GO:0005178
maker-scaffold_14813-snap-gene-0.3-mRNA-1	P22105	GO:0005178
maker-scaffold_92-snap-gene-0.49-mRNA-1	Q03001	GO:0005178
maker-scaffold_7408-augustus-gene-0.2-mRNA-1	O88457	GO:0005261
maker-scaffold_10814-augustus-gene-0.4-mRNA-1	P17970	GO:0005261
maker-scaffold_221-augustus-gene-0.19-mRNA-1	Q02343	GO:0005261
maker-scaffold_4342-snap-gene-0.5-mRNA-1	Q17ST2	GO:0005261
augustus_masked-scaffold_608-processed-gene-0.0-mRNA-1	Q8AYS8	GO:0005261
maker-scaffold_832-snap-gene-0.8-mRNA-1	Q8QFV0	GO:0005261
maker-scaffold_1810-snap-gene-0.10-mRNA-1	Q94KI8	GO:0005261
maker-scaffold_14945-augustus-gene-0.2-mRNA-1	Q9R053	GO:0005261
maker-scaffold_21431-snap-gene-0.4-mRNA-1	Q9W0T5	GO:0005261
maker-scaffold_3099-snap-gene-0.11-mRNA-1	A2AVA0	GO:0005509
maker-scaffold_19430-snap-gene-0.6-mRNA-1	B5DFC9	GO:0005509
maker-scaffold_901-augustus-gene-0.8-mRNA-1	B5DFC9	GO:0005509
maker-scaffold_1317-snap-gene-0.7-mRNA-1	O70244	GO:0005509
augustus_masked-scaffold_25547-processed-gene-0.0-mRNA-1	O73888	GO:0005509
maker-scaffold_3420-snap-gene-0.8-mRNA-1	O75095	GO:0005509
maker-scaffold_679-snap-gene-0.20-mRNA-1	P0C6B8	GO:0005509
maker-scaffold_925-snap-gene-0.20-mRNA-1	P0C6B8	GO:0005509
maker-scaffold_791-snap-gene-0.6-mRNA-1	P23142	GO:0005509
snap_masked-scaffold_7241-processed-gene-0.3-mRNA-1	P31695	GO:0005509
maker-scaffold_1109-snap-gene-0.17-mRNA-1	P48733	GO:0005509
maker-scaffold_2308-snap-gene-0.8-mRNA-1	P48733	GO:0005509
snap_masked-scaffold_3919-processed-gene-0.6-mRNA-1	P48733	GO:0005509
maker-scaffold_2173-snap-gene-0.8-mRNA-1	P49746	GO:0005509
maker-scaffold_35865-snap-gene-0.3-mRNA-1	P70531	GO:0005509
maker-scaffold_221-augustus-gene-0.19-mRNA-1	Q02343	GO:0005509
maker-scaffold_92-snap-gene-0.49-mRNA-1	Q03001	GO:0005509
augustus_masked-scaffold_1017-processed-gene-0.0-mRNA-1	Q05895	GO:0005509
maker-scaffold_1079-snap-gene-0.9-mRNA-1	Q05895	GO:0005509
augustus_masked-scaffold_6967-processed-gene-0.0-mRNA-1	Q05895	GO:0005509
maker-scaffold_4607-augustus-gene-0.13-mRNA-1	Q05895	GO:0005509
snap_masked-scaffold_8123-processed-gene-0.1-mRNA-1	Q14112	GO:0005509
maker-scaffold_4576-snap-gene-0.6-mRNA-1	Q4LDE5	GO:0005509
maker-scaffold_2275-snap-gene-0.12-mRNA-1	Q5G872	GO:0005509
maker-scaffold_940-snap-gene-0.13-mRNA-1	Q5G872	GO:0005509
maker-scaffold_1846-augustus-gene-0.5-mRNA-1	Q5RGJ8	GO:0005509
maker-scaffold_1230-snap-gene-0.19-mRNA-1	Q63170	GO:0005509
maker-scaffold_2134-snap-gene-0.8-mRNA-1	Q66PY1	GO:0005509
maker-scaffold_6408-snap-gene-0.4-mRNA-1	Q66PY1	GO:0005509
maker-scaffold_1048-snap-gene-0.10-mRNA-1	Q6NZL8	GO:0005509
maker-scaffold_15487-snap-gene-0.3-mRNA-1	Q6NZL8	GO:0005509
maker-scaffold_3811-snap-gene-0.9-mRNA-1	Q6NZL8	GO:0005509
maker-scaffold_8505-augustus-gene-0.5-mRNA-1	Q6NZL8	GO:0005509
maker-scaffold_5640-snap-gene-0.8-mRNA-1	Q75N90	GO:0005509
augustus_masked-scaffold_6897-processed-gene-0.0-mRNA-1	Q80V70	GO:0005509
maker-scaffold_94-snap-gene-0.14-mRNA-1	Q8IWY4	GO:0005509
maker-scaffold_10926-snap-gene-0.6-mRNA-1	Q8IX30	GO:0005509
maker-scaffold_2791-snap-gene-0.8-mRNA-1	Q8IX30	GO:0005509
maker-scaffold_1166-snap-gene-0.14-mRNA-1	Q8JGW0	GO:0005509
maker-scaffold_2589-augustus-gene-0.3-mRNA-1	Q8JGW0	GO:0005509
maker-scaffold_2889-snap-gene-0.4-mRNA-1	Q8JGW0	GO:0005509
maker-scaffold_106-snap-gene-0.15-mRNA-1	Q8JHW2	GO:0005509
snap_masked-scaffold_3494-processed-gene-0.1-mRNA-1	Q8K4G1	GO:0005509
maker-scaffold_1121-snap-gene-0.11-mRNA-1	Q8WXX0	GO:0005509
snap_masked-scaffold_26117-processed-gene-0.1-mRNA-1	Q8WXX0	GO:0005509
maker-scaffold_1810-snap-gene-0.10-mRNA-1	Q94KI8	GO:0005509
maker-scaffold_16532-snap-gene-0.4-mRNA-1	Q9ET61	GO:0005509
maker-scaffold_6223-snap-gene-0.8-mRNA-1	Q9NQ36	GO:0005509
maker-scaffold_838-snap-gene-0.10-mRNA-1	Q9TU53	GO:0005509
maker-scaffold_671-snap-gene-0.14-mRNA-1	Q9TU53	GO:0005509
maker-scaffold_11969-augustus-gene-0.3-mRNA-1	P10605	GO:0005518
maker-scaffold_14813-snap-gene-0.3-mRNA-1	P22105	GO:0005518
snap_masked-scaffold_8123-processed-gene-0.1-mRNA-1	Q14112	GO:0005518
maker-scaffold_8156-snap-gene-0.6-mRNA-1	O15118	GO:0008158
maker-scaffold_14979-snap-gene-0.5-mRNA-1	O35604	GO:0008158
augustus_masked-scaffold_40201-processed-gene-0.0-mRNA-1	Q09614	GO:0008158
maker-scaffold_2352-snap-gene-0.6-mRNA-1	Q09614	GO:0008158
maker-scaffold_14813-snap-gene-0.3-mRNA-1	P22105	GO:0008201
maker-scaffold_2173-snap-gene-0.8-mRNA-1	P49746	GO:0008201
maker-scaffold_3905-snap-gene-0.3-mRNA-1	P58780	GO:0008201
augustus_masked-scaffold_1017-processed-gene-0.0-mRNA-1	Q05895	GO:0008201
maker-scaffold_1079-snap-gene-0.9-mRNA-1	Q05895	GO:0008201
augustus_masked-scaffold_6967-processed-gene-0.0-mRNA-1	Q05895	GO:0008201
maker-scaffold_4607-augustus-gene-0.13-mRNA-1	Q05895	GO:0008201
maker-scaffold_1166-snap-gene-0.14-mRNA-1	Q8JGW0	GO:0008201
maker-scaffold_2589-augustus-gene-0.3-mRNA-1	Q8JGW0	GO:0008201
maker-scaffold_2889-snap-gene-0.4-mRNA-1	Q8JGW0	GO:0008201
maker-scaffold_106-snap-gene-0.15-mRNA-1	Q8JHW2	GO:0008201
maker-scaffold_179-snap-gene-0.24-mRNA-1	O62446	GO:0008233
maker-scaffold_7842-snap-gene-0.6-mRNA-1	O62446	GO:0008233
maker-scaffold_5263-snap-gene-0.7-mRNA-1	O75808	GO:0008233
maker-scaffold_11806-snap-gene-0.8-mRNA-1	P09648	GO:0008233
maker-scaffold_13185-augustus-gene-0.4-mRNA-1	P09648	GO:0008233
maker-scaffold_8115-augustus-gene-0.3-mRNA-1	P09648	GO:0008233
snap_masked-scaffold_15033-processed-gene-0.3-mRNA-1	P09648	GO:0008233
maker-scaffold_11969-augustus-gene-0.3-mRNA-1	P10605	GO:0008233
augustus_masked-scaffold_6969-processed-gene-0.0-mRNA-1	P25807	GO:0008233
maker-scaffold_10531-augustus-gene-0.2-mRNA-1	P27398	GO:0008233
maker-scaffold_30795-snap-gene-0.3-mRNA-1	P27398	GO:0008233
maker-scaffold_330-snap-gene-0.32-mRNA-1	P30432	GO:0008233
maker-scaffold_27767-snap-gene-0.3-mRNA-1	P34528	GO:0008233
augustus_masked-scaffold_28023-processed-gene-0.0-mRNA-1	P43295	GO:0008233
maker-scaffold_3867-snap-gene-0.6-mRNA-1	P43510	GO:0008233
maker-scaffold_4692-snap-gene-0.4-mRNA-1	P53634	GO:0008233
maker-scaffold_5117-snap-gene-0.8-mRNA-1	Q29AK2	GO:0008233
maker-scaffold_21069-snap-gene-0.3-mRNA-1	Q5RBU7	GO:0008233
maker-scaffold_2984-snap-gene-0.11-mRNA-1	Q61YG1	GO:0008233
maker-scaffold_8946-snap-gene-0.4-mRNA-1	Q61YG1	GO:0008233
snap_masked-scaffold_25740-processed-gene-0.1-mRNA-1	Q6ZFZ4	GO:0008233
maker-scaffold_23969-snap-gene-0.3-mRNA-1	Q7TMR0	GO:0008233
maker-scaffold_26550-augustus-gene-0.2-mRNA-1	Q8BMN4	GO:0008233
augustus_masked-scaffold_2138-processed-gene-0.4-mRNA-1	Q8RVL1	GO:0008233
maker-scaffold_4913-snap-gene-0.11-mRNA-1	Q8RVL1	GO:0008233
maker-scaffold_5502-snap-gene-0.5-mRNA-1	Q8RVL1	GO:0008233
maker-scaffold_1469-snap-gene-0.14-mRNA-1	Q8RVL2	GO:0008233
maker-scaffold_2874-snap-gene-0.10-mRNA-1	Q8RVL2	GO:0008233
augustus_masked-scaffold_5471-processed-gene-0.0-mRNA-1	Q8X1T0	GO:0008233
maker-scaffold_5538-snap-gene-0.5-mRNA-1	Q96KR4	GO:0008233
augustus_masked-scaffold_7325-processed-gene-0.0-mRNA-1	Q9JLG8	GO:0008233
maker-scaffold_12873-snap-gene-0.10-mRNA-1	Q9JLG8	GO:0008233
maker-scaffold_278-snap-gene-0.17-mRNA-1	Q9JLG8	GO:0008233
augustus_masked-scaffold_5360-processed-gene-0.1-mRNA-1	Q9NQE7	GO:0008233
maker-scaffold_2221-augustus-gene-0.5-mRNA-1	Q9NQE7	GO:0008233
maker-scaffold_196-augustus-gene-0.13-mRNA-1	Q9R1T3	GO:0008233
maker-scaffold_6325-snap-gene-0.7-mRNA-1	Q9R1T3	GO:0008233
augustus_masked-scaffold_5904-processed-gene-0.0-mRNA-1	Q9SYL6	GO:0008233
maker-scaffold_5171-snap-gene-0.7-mRNA-1	Q9SYL6	GO:0008233
augustus_masked-scaffold_4215-processed-gene-0.0-mRNA-1	Q9UBR2	GO:0008233
maker-scaffold_21756-snap-gene-0.4-mRNA-1	Q9UBR2	GO:0008233
maker-scaffold_1611-augustus-gene-0.10-mRNA-1	Q9UHL4	GO:0008233
maker-scaffold_17642-augustus-gene-0.2-mRNA-1	Q9UHL4	GO:0008233
maker-scaffold_5263-snap-gene-0.7-mRNA-1	O75808	GO:0008234
maker-scaffold_11806-snap-gene-0.8-mRNA-1	P09648	GO:0008234
maker-scaffold_13185-augustus-gene-0.4-mRNA-1	P09648	GO:0008234
maker-scaffold_8115-augustus-gene-0.3-mRNA-1	P09648	GO:0008234
snap_masked-scaffold_15033-processed-gene-0.3-mRNA-1	P09648	GO:0008234
maker-scaffold_11969-augustus-gene-0.3-mRNA-1	P10605	GO:0008234
augustus_masked-scaffold_6969-processed-gene-0.0-mRNA-1	P25807	GO:0008234
maker-scaffold_10531-augustus-gene-0.2-mRNA-1	P27398	GO:0008234
maker-scaffold_30795-snap-gene-0.3-mRNA-1	P27398	GO:0008234
augustus_masked-scaffold_28023-processed-gene-0.0-mRNA-1	P43295	GO:0008234
maker-scaffold_3867-snap-gene-0.6-mRNA-1	P43510	GO:0008234
maker-scaffold_4692-snap-gene-0.4-mRNA-1	P53634	GO:0008234
snap_masked-scaffold_25740-processed-gene-0.1-mRNA-1	Q6ZFZ4	GO:0008234
augustus_masked-scaffold_2138-processed-gene-0.4-mRNA-1	Q8RVL1	GO:0008234
maker-scaffold_4913-snap-gene-0.11-mRNA-1	Q8RVL1	GO:0008234
maker-scaffold_5502-snap-gene-0.5-mRNA-1	Q8RVL1	GO:0008234
maker-scaffold_1469-snap-gene-0.14-mRNA-1	Q8RVL2	GO:0008234
maker-scaffold_2874-snap-gene-0.10-mRNA-1	Q8RVL2	GO:0008234
augustus_masked-scaffold_7325-processed-gene-0.0-mRNA-1	Q9JLG8	GO:0008234
maker-scaffold_12873-snap-gene-0.10-mRNA-1	Q9JLG8	GO:0008234
maker-scaffold_278-snap-gene-0.17-mRNA-1	Q9JLG8	GO:0008234
maker-scaffold_196-augustus-gene-0.13-mRNA-1	Q9R1T3	GO:0008234
maker-scaffold_6325-snap-gene-0.7-mRNA-1	Q9R1T3	GO:0008234
augustus_masked-scaffold_4215-processed-gene-0.0-mRNA-1	Q9UBR2	GO:0008234
maker-scaffold_21756-snap-gene-0.4-mRNA-1	Q9UBR2	GO:0008234
maker-scaffold_330-snap-gene-0.32-mRNA-1	P30432	GO:0008236
maker-scaffold_27767-snap-gene-0.3-mRNA-1	P34528	GO:0008236
maker-scaffold_4692-snap-gene-0.4-mRNA-1	P53634	GO:0008236
maker-scaffold_21069-snap-gene-0.3-mRNA-1	Q5RBU7	GO:0008236
maker-scaffold_23969-snap-gene-0.3-mRNA-1	Q7TMR0	GO:0008236
augustus_masked-scaffold_5360-processed-gene-0.1-mRNA-1	Q9NQE7	GO:0008236
maker-scaffold_2221-augustus-gene-0.5-mRNA-1	Q9NQE7	GO:0008236
maker-scaffold_1611-augustus-gene-0.10-mRNA-1	Q9UHL4	GO:0008236
maker-scaffold_17642-augustus-gene-0.2-mRNA-1	Q9UHL4	GO:0008236
maker-scaffold_21069-snap-gene-0.3-mRNA-1	Q5RBU7	GO:0008238
maker-scaffold_23969-snap-gene-0.3-mRNA-1	Q7TMR0	GO:0008238
augustus_masked-scaffold_5904-processed-gene-0.0-mRNA-1	Q9SYL6	GO:0008238
maker-scaffold_5171-snap-gene-0.7-mRNA-1	Q9SYL6	GO:0008238
maker-scaffold_1611-augustus-gene-0.10-mRNA-1	Q9UHL4	GO:0008238
maker-scaffold_17642-augustus-gene-0.2-mRNA-1	Q9UHL4	GO:0008238
maker-scaffold_6574-snap-gene-0.4-mRNA-1	D3ZQL6	GO:0008289
maker-scaffold_8156-snap-gene-0.6-mRNA-1	O15118	GO:0008289
maker-scaffold_14979-snap-gene-0.5-mRNA-1	O35604	GO:0008289
maker-scaffold_4337-snap-gene-0.4-mRNA-1	P21956	GO:0008289
maker-scaffold_4590-snap-gene-0.5-mRNA-1	Q09225	GO:0008289
maker-scaffold_18221-snap-gene-0.3-mRNA-1	Q86WG5	GO:0008289
augustus_masked-scaffold_12918-processed-gene-0.0-mRNA-1	Q8T9S7	GO:0008289
maker-scaffold_17408-snap-gene-0.3-mRNA-1	Q8T9S7	GO:0008289
maker-scaffold_10393-snap-gene-0.14-mRNA-1	Q99829	GO:0008289
snap_masked-scaffold_15708-processed-gene-0.1-mRNA-1	Q9ST43	GO:0008289
maker-scaffold_9532-snap-gene-0.5-mRNA-1	Q9Z1N9	GO:0008289
maker-scaffold_9753-snap-gene-0.3-mRNA-1	O95861	GO:0008441
maker-scaffold_5723-augustus-gene-0.8-mRNA-1	Q3ZCK3	GO:0008441
maker-scaffold_13598-snap-gene-0.6-mRNA-1	Q9Z0S1	GO:0008441
maker-scaffold_4230-snap-gene-0.8-mRNA-1	Q9Z0S1	GO:0008441
maker-scaffold_7408-augustus-gene-0.2-mRNA-1	O88457	GO:0015077
maker-scaffold_10814-augustus-gene-0.4-mRNA-1	P17970	GO:0015077
maker-scaffold_7987-augustus-gene-0.2-mRNA-1	P48766	GO:0015077
maker-scaffold_4342-snap-gene-0.5-mRNA-1	Q17ST2	GO:0015077
maker-scaffold_9862-augustus-gene-0.4-mRNA-1	Q4VUI0	GO:0015077
augustus_masked-scaffold_608-processed-gene-0.0-mRNA-1	Q8AYS8	GO:0015077
maker-scaffold_832-snap-gene-0.8-mRNA-1	Q8QFV0	GO:0015077
augustus_masked-scaffold_17095-processed-gene-0.1-mRNA-1	Q95M77	GO:0015077
maker-scaffold_14945-augustus-gene-0.2-mRNA-1	Q9R053	GO:0015077
maker-scaffold_28289-snap-gene-0.7-mRNA-1	O88202	GO:0016810
maker-scaffold_3905-snap-gene-0.3-mRNA-1	P58780	GO:0016810
maker-scaffold_13354-snap-gene-0.4-mRNA-1	Q964D8	GO:0016810
maker-scaffold_9510-snap-gene-0.3-mRNA-1	Q9NTG7	GO:0016810
maker-scaffold_8453-snap-gene-0.14-mRNA-1	Q9Y2T3	GO:0016810
maker-scaffold_7408-augustus-gene-0.2-mRNA-1	O88457	GO:0022843
maker-scaffold_10814-augustus-gene-0.4-mRNA-1	P17970	GO:0022843
maker-scaffold_221-augustus-gene-0.19-mRNA-1	Q02343	GO:0022843
maker-scaffold_4342-snap-gene-0.5-mRNA-1	Q17ST2	GO:0022843
augustus_masked-scaffold_608-processed-gene-0.0-mRNA-1	Q8AYS8	GO:0022843
maker-scaffold_832-snap-gene-0.8-mRNA-1	Q8QFV0	GO:0022843
maker-scaffold_1810-snap-gene-0.10-mRNA-1	Q94KI8	GO:0022843
maker-scaffold_14945-augustus-gene-0.2-mRNA-1	Q9R053	GO:0022843
maker-scaffold_7408-augustus-gene-0.2-mRNA-1	O88457	GO:0022890
maker-scaffold_10814-augustus-gene-0.4-mRNA-1	P17970	GO:0022890
maker-scaffold_7987-augustus-gene-0.2-mRNA-1	P48766	GO:0022890
maker-scaffold_221-augustus-gene-0.19-mRNA-1	Q02343	GO:0022890
maker-scaffold_4342-snap-gene-0.5-mRNA-1	Q17ST2	GO:0022890
maker-scaffold_9862-augustus-gene-0.4-mRNA-1	Q4VUI0	GO:0022890
augustus_masked-scaffold_608-processed-gene-0.0-mRNA-1	Q8AYS8	GO:0022890
maker-scaffold_832-snap-gene-0.8-mRNA-1	Q8QFV0	GO:0022890
maker-scaffold_1810-snap-gene-0.10-mRNA-1	Q94KI8	GO:0022890
augustus_masked-scaffold_17095-processed-gene-0.1-mRNA-1	Q95M77	GO:0022890
maker-scaffold_14945-augustus-gene-0.2-mRNA-1	Q9R053	GO:0022890
maker-scaffold_21431-snap-gene-0.4-mRNA-1	Q9W0T5	GO:0022890
maker-scaffold_288-augustus-gene-0.10-mRNA-1	A6H737	GO:0030246
maker-scaffold_1720-snap-gene-0.11-mRNA-1	F4JZ24	GO:0030246
augustus_masked-scaffold_2630-processed-gene-0.0-mRNA-1	O46432	GO:0030246
maker-scaffold_2630-snap-gene-0.10-mRNA-1	P34098	GO:0030246
maker-scaffold_16820-snap-gene-0.3-mRNA-1	P49641	GO:0030246
maker-scaffold_18324-augustus-gene-0.2-mRNA-1	P59481	GO:0030246
maker-scaffold_10746-snap-gene-0.7-mRNA-1	Q54KN4	GO:0030246
maker-scaffold_16532-snap-gene-0.4-mRNA-1	Q9ET61	GO:0030246
maker-scaffold_5179-augustus-gene-0.4-mRNA-1	P27815	GO:0030551
maker-scaffold_14387-snap-gene-0.6-mRNA-1	P49605	GO:0030551
maker-scaffold_29130-snap-gene-0.3-mRNA-1	Q23917	GO:0030551
maker-scaffold_5665-snap-gene-0.3-mRNA-1	Q5REL1	GO:0030551
maker-scaffold_10064-snap-gene-0.5-mRNA-1	Q8MLZ3	GO:0030551
augustus_masked-scaffold_20780-processed-gene-0.0-mRNA-1	Q9Z0X4	GO:0030551
maker-scaffold_5179-augustus-gene-0.4-mRNA-1	P27815	GO:0030552
maker-scaffold_14387-snap-gene-0.6-mRNA-1	P49605	GO:0030552
maker-scaffold_29130-snap-gene-0.3-mRNA-1	Q23917	GO:0030552
maker-scaffold_5665-snap-gene-0.3-mRNA-1	Q5REL1	GO:0030552
augustus_masked-scaffold_20780-processed-gene-0.0-mRNA-1	Q9Z0X4	GO:0030552
maker-scaffold_5477-snap-gene-0.8-mRNA-1	A5D7R8	GO:0042802
maker-scaffold_6574-snap-gene-0.4-mRNA-1	D3ZQL6	GO:0042802
maker-scaffold_9286-snap-gene-0.3-mRNA-1	O35681	GO:0042802
maker-scaffold_3093-augustus-gene-0.10-mRNA-1	O54983	GO:0042802
maker-scaffold_2493-snap-gene-0.9-mRNA-1	O61307	GO:0042802
maker-scaffold_1317-snap-gene-0.7-mRNA-1	O70244	GO:0042802
augustus_masked-scaffold_25547-processed-gene-0.0-mRNA-1	O73888	GO:0042802
maker-scaffold_14173-augustus-gene-0.2-mRNA-1	P13466	GO:0042802
augustus_masked-scaffold_4926-processed-gene-0.2-mRNA-1	P51659	GO:0042802
maker-scaffold_4692-snap-gene-0.4-mRNA-1	P53634	GO:0042802
maker-scaffold_92-snap-gene-0.49-mRNA-1	Q03001	GO:0042802
maker-scaffold_1048-snap-gene-0.10-mRNA-1	Q6NZL8	GO:0042802
maker-scaffold_15487-snap-gene-0.3-mRNA-1	Q6NZL8	GO:0042802
maker-scaffold_3811-snap-gene-0.9-mRNA-1	Q6NZL8	GO:0042802
maker-scaffold_8505-augustus-gene-0.5-mRNA-1	Q6NZL8	GO:0042802
maker-scaffold_1605-augustus-gene-0.6-mRNA-1	Q7TPH6	GO:0042802
maker-scaffold_18221-snap-gene-0.3-mRNA-1	Q86WG5	GO:0042802
maker-scaffold_94-snap-gene-0.14-mRNA-1	Q8IWY4	GO:0042802
maker-scaffold_3099-snap-gene-0.11-mRNA-1	A2AVA0	GO:0046872
maker-scaffold_5477-snap-gene-0.8-mRNA-1	A5D7R8	GO:0046872
maker-scaffold_288-augustus-gene-0.10-mRNA-1	A6H737	GO:0046872
maker-scaffold_19430-snap-gene-0.6-mRNA-1	B5DFC9	GO:0046872
maker-scaffold_901-augustus-gene-0.8-mRNA-1	B5DFC9	GO:0046872
maker-scaffold_6574-snap-gene-0.4-mRNA-1	D3ZQL6	GO:0046872
maker-scaffold_1720-snap-gene-0.11-mRNA-1	F4JZ24	GO:0046872
maker-scaffold_2064-snap-gene-0.12-mRNA-1	F6QZ15	GO:0046872
maker-scaffold_9286-snap-gene-0.3-mRNA-1	O35681	GO:0046872
augustus_masked-scaffold_2630-processed-gene-0.0-mRNA-1	O46432	GO:0046872
maker-scaffold_179-snap-gene-0.24-mRNA-1	O62446	GO:0046872
maker-scaffold_7842-snap-gene-0.6-mRNA-1	O62446	GO:0046872
maker-scaffold_1317-snap-gene-0.7-mRNA-1	O70244	GO:0046872
maker-scaffold_14911-augustus-gene-0.3-mRNA-1	O70628	GO:0046872
augustus_masked-scaffold_25547-processed-gene-0.0-mRNA-1	O73888	GO:0046872
maker-scaffold_3420-snap-gene-0.8-mRNA-1	O75095	GO:0046872
maker-scaffold_12846-snap-gene-0.3-mRNA-1	O75343	GO:0046872
maker-scaffold_5263-snap-gene-0.7-mRNA-1	O75808	GO:0046872
maker-scaffold_6796-snap-gene-0.4-mRNA-1	O76083	GO:0046872
maker-scaffold_6026-augustus-gene-0.3-mRNA-1	O82307	GO:0046872
maker-scaffold_9753-snap-gene-0.3-mRNA-1	O95861	GO:0046872
maker-scaffold_679-snap-gene-0.20-mRNA-1	P0C6B8	GO:0046872
maker-scaffold_925-snap-gene-0.20-mRNA-1	P0C6B8	GO:0046872
maker-scaffold_2756-snap-gene-0.3-mRNA-1	P18459	GO:0046872
maker-scaffold_791-snap-gene-0.6-mRNA-1	P23142	GO:0046872
maker-scaffold_10531-augustus-gene-0.2-mRNA-1	P27398	GO:0046872
maker-scaffold_30795-snap-gene-0.3-mRNA-1	P27398	GO:0046872
maker-scaffold_5179-augustus-gene-0.4-mRNA-1	P27815	GO:0046872
snap_masked-scaffold_7241-processed-gene-0.3-mRNA-1	P31695	GO:0046872
maker-scaffold_2630-snap-gene-0.10-mRNA-1	P34098	GO:0046872
maker-scaffold_1109-snap-gene-0.17-mRNA-1	P48733	GO:0046872
maker-scaffold_2308-snap-gene-0.8-mRNA-1	P48733	GO:0046872
snap_masked-scaffold_3919-processed-gene-0.6-mRNA-1	P48733	GO:0046872
maker-scaffold_7987-augustus-gene-0.2-mRNA-1	P48766	GO:0046872
maker-scaffold_16820-snap-gene-0.3-mRNA-1	P49641	GO:0046872
maker-scaffold_2173-snap-gene-0.8-mRNA-1	P49746	GO:0046872
maker-scaffold_3905-snap-gene-0.3-mRNA-1	P58780	GO:0046872
maker-scaffold_18324-augustus-gene-0.2-mRNA-1	P59481	GO:0046872
maker-scaffold_35865-snap-gene-0.3-mRNA-1	P70531	GO:0046872
maker-scaffold_6919-snap-gene-0.5-mRNA-1	Q01061	GO:0046872
maker-scaffold_221-augustus-gene-0.19-mRNA-1	Q02343	GO:0046872
maker-scaffold_92-snap-gene-0.49-mRNA-1	Q03001	GO:0046872
augustus_masked-scaffold_1017-processed-gene-0.0-mRNA-1	Q05895	GO:0046872
maker-scaffold_1079-snap-gene-0.9-mRNA-1	Q05895	GO:0046872
augustus_masked-scaffold_6967-processed-gene-0.0-mRNA-1	Q05895	GO:0046872
maker-scaffold_4607-augustus-gene-0.13-mRNA-1	Q05895	GO:0046872
snap_masked-scaffold_8123-processed-gene-0.1-mRNA-1	Q14112	GO:0046872
maker-scaffold_233-augustus-gene-0.5-mRNA-1	Q1PSW8	GO:0046872
maker-scaffold_23692-snap-gene-0.8-mRNA-1	Q20318	GO:0046872
maker-scaffold_29130-snap-gene-0.3-mRNA-1	Q23917	GO:0046872
maker-scaffold_5117-snap-gene-0.8-mRNA-1	Q29AK2	GO:0046872
maker-scaffold_8942-snap-gene-0.10-mRNA-1	Q3TN34	GO:0046872
maker-scaffold_5723-augustus-gene-0.8-mRNA-1	Q3ZCK3	GO:0046872
maker-scaffold_4576-snap-gene-0.6-mRNA-1	Q4LDE5	GO:0046872
augustus_masked-scaffold_14444-processed-gene-0.1-mRNA-1	Q54DK4	GO:0046872
maker-scaffold_10746-snap-gene-0.7-mRNA-1	Q54KN4	GO:0046872
maker-scaffold_2275-snap-gene-0.12-mRNA-1	Q5G872	GO:0046872
maker-scaffold_940-snap-gene-0.13-mRNA-1	Q5G872	GO:0046872
maker-scaffold_1846-augustus-gene-0.5-mRNA-1	Q5RGJ8	GO:0046872
maker-scaffold_10674-snap-gene-0.7-mRNA-1	Q5RGL7	GO:0046872
maker-scaffold_2984-snap-gene-0.11-mRNA-1	Q61YG1	GO:0046872
maker-scaffold_8946-snap-gene-0.4-mRNA-1	Q61YG1	GO:0046872
maker-scaffold_1230-snap-gene-0.19-mRNA-1	Q63170	GO:0046872
maker-scaffold_2134-snap-gene-0.8-mRNA-1	Q66PY1	GO:0046872
maker-scaffold_6408-snap-gene-0.4-mRNA-1	Q66PY1	GO:0046872
maker-scaffold_1016-augustus-gene-0.11-mRNA-1	Q6H595	GO:0046872
maker-scaffold_27225-snap-gene-0.5-mRNA-1	Q6K6K7	GO:0046872
maker-scaffold_1048-snap-gene-0.10-mRNA-1	Q6NZL8	GO:0046872
maker-scaffold_15487-snap-gene-0.3-mRNA-1	Q6NZL8	GO:0046872
maker-scaffold_3811-snap-gene-0.9-mRNA-1	Q6NZL8	GO:0046872
maker-scaffold_8505-augustus-gene-0.5-mRNA-1	Q6NZL8	GO:0046872
maker-scaffold_4596-snap-gene-0.14-mRNA-1	Q6Q0C0	GO:0046872
maker-scaffold_14727-snap-gene-0.3-mRNA-1	Q6VEU1	GO:0046872
maker-scaffold_5640-snap-gene-0.8-mRNA-1	Q75N90	GO:0046872
maker-scaffold_1605-augustus-gene-0.6-mRNA-1	Q7TPH6	GO:0046872
augustus_masked-scaffold_6897-processed-gene-0.0-mRNA-1	Q80V70	GO:0046872
augustus_masked-scaffold_608-processed-gene-0.0-mRNA-1	Q8AYS8	GO:0046872
maker-scaffold_26550-augustus-gene-0.2-mRNA-1	Q8BMN4	GO:0046872
maker-scaffold_94-snap-gene-0.14-mRNA-1	Q8IWY4	GO:0046872
maker-scaffold_10926-snap-gene-0.6-mRNA-1	Q8IX30	GO:0046872
maker-scaffold_2791-snap-gene-0.8-mRNA-1	Q8IX30	GO:0046872
maker-scaffold_1166-snap-gene-0.14-mRNA-1	Q8JGW0	GO:0046872
maker-scaffold_2589-augustus-gene-0.3-mRNA-1	Q8JGW0	GO:0046872
maker-scaffold_2889-snap-gene-0.4-mRNA-1	Q8JGW0	GO:0046872
maker-scaffold_106-snap-gene-0.15-mRNA-1	Q8JHW2	GO:0046872
snap_masked-scaffold_3494-processed-gene-0.1-mRNA-1	Q8K4G1	GO:0046872
maker-scaffold_2356-snap-gene-0.8-mRNA-1	Q8L7W2	GO:0046872
snap_masked-scaffold_7982-processed-gene-0.2-mRNA-1	Q8LFN9	GO:0046872
maker-scaffold_10064-snap-gene-0.5-mRNA-1	Q8MLZ3	GO:0046872
maker-scaffold_1121-snap-gene-0.11-mRNA-1	Q8WXX0	GO:0046872
snap_masked-scaffold_26117-processed-gene-0.1-mRNA-1	Q8WXX0	GO:0046872
maker-scaffold_1810-snap-gene-0.10-mRNA-1	Q94KI8	GO:0046872
maker-scaffold_5538-snap-gene-0.5-mRNA-1	Q96KR4	GO:0046872
maker-scaffold_16532-snap-gene-0.4-mRNA-1	Q9ET61	GO:0046872
augustus_masked-scaffold_7325-processed-gene-0.0-mRNA-1	Q9JLG8	GO:0046872
maker-scaffold_12873-snap-gene-0.10-mRNA-1	Q9JLG8	GO:0046872
maker-scaffold_278-snap-gene-0.17-mRNA-1	Q9JLG8	GO:0046872
maker-scaffold_6223-snap-gene-0.8-mRNA-1	Q9NQ36	GO:0046872
maker-scaffold_9510-snap-gene-0.3-mRNA-1	Q9NTG7	GO:0046872
maker-scaffold_19991-snap-gene-0.3-mRNA-1	Q9NTM9	GO:0046872
augustus_masked-scaffold_20748-processed-gene-0.0-mRNA-1	Q9NV35	GO:0046872
maker-scaffold_19402-snap-gene-0.4-mRNA-1	Q9SJC6	GO:0046872
maker-scaffold_838-snap-gene-0.10-mRNA-1	Q9TU53	GO:0046872
maker-scaffold_671-snap-gene-0.14-mRNA-1	Q9TU53	GO:0046872
maker-scaffold_2270-snap-gene-0.19-mRNA-1	Q9VE61	GO:0046872
maker-scaffold_8453-snap-gene-0.14-mRNA-1	Q9Y2T3	GO:0046872
maker-scaffold_13598-snap-gene-0.6-mRNA-1	Q9Z0S1	GO:0046872
maker-scaffold_4230-snap-gene-0.8-mRNA-1	Q9Z0S1	GO:0046872
augustus_masked-scaffold_20780-processed-gene-0.0-mRNA-1	Q9Z0X4	GO:0046872
maker-scaffold_9532-snap-gene-0.5-mRNA-1	Q9Z1N9	GO:0046872
maker-scaffold_14911-augustus-gene-0.3-mRNA-1	O70628	GO:0047555
maker-scaffold_6796-snap-gene-0.4-mRNA-1	O76083	GO:0047555
maker-scaffold_6919-snap-gene-0.5-mRNA-1	Q01061	GO:0047555
maker-scaffold_29130-snap-gene-0.3-mRNA-1	Q23917	GO:0047555
maker-scaffold_10064-snap-gene-0.5-mRNA-1	Q8MLZ3	GO:0047555
maker-scaffold_15260-augustus-gene-0.2-mRNA-1	Q1ECV4	GO:0070736
maker-scaffold_22399-snap-gene-0.5-mRNA-1	Q23TC2	GO:0070736
maker-scaffold_38075-snap-gene-0.3-mRNA-1	Q23TC2	GO:0070736
maker-scaffold_8387-snap-gene-0.7-mRNA-1	Q23TC2	GO:0070736
maker-scaffold_560-snap-gene-0.12-mRNA-1	Q9Y4R7	GO:0070736
