# Supplementary material for: Comparative Genomics of a Bacterivorous Green Alga Reveals Evolutionary Causalities and Consequences of Phago-Mixotrophic Mode of Nutrition
Source: Genome Biol Evol. 2015 Jul 29;7(11):3047–61. doi: 10.1093/gbe/evv144 (PMC5741210; doi:10.1093/gbe/evv144)
Supplement: Supplementary Data [file evv144_supplementary_data.zip › SD7.xlsx]

## Sheet: NonphagocyteEnrichedBPpeps-GOan
Cymbomonas_ID	UniProtID_Of_BestSwissProtHit	Enriched_GO_Category-BP
maker-scaffold_1268-snap-gene-0.8-mRNA-1	O82768	GO:0000105
maker-scaffold_471-snap-gene-0.16-mRNA-1	O82782	GO:0000105
maker-scaffold_1246-snap-gene-0.12-mRNA-1	Q5NAY4	GO:0000105
maker-scaffold_16197-snap-gene-0.4-mRNA-1	Q8GSJ1	GO:0000105
maker-scaffold_3267-snap-gene-0.8-mRNA-1	Q9SZ30	GO:0000105
maker-scaffold_14592-snap-gene-0.3-mRNA-1	P25269	GO:0000162
maker-scaffold_6518-snap-gene-0.10-mRNA-1	Q42527	GO:0000162
maker-scaffold_16814-snap-gene-0.7-mRNA-1	Q7XUS2	GO:0000162
maker-scaffold_6958-snap-gene-0.13-mRNA-1	Q9C544	GO:0000162
maker-scaffold_13269-augustus-gene-0.2-mRNA-1	Q17QT4	GO:0001522
snap_masked-scaffold_654-processed-gene-0.5-mRNA-1	Q5Z8P2	GO:0001522
maker-scaffold_1556-snap-gene-0.16-mRNA-1	Q7XA65	GO:0001522
snap_masked-scaffold_13186-processed-gene-0.4-mRNA-1	Q8ZBV7	GO:0001522
maker-scaffold_15028-augustus-gene-0.2-mRNA-1	Q9KP71	GO:0001522
maker-scaffold_27898-snap-gene-0.4-mRNA-1	Q9LT72	GO:0001522
maker-scaffold_18588-snap-gene-0.3-mRNA-1	P41214	GO:0001731
maker-scaffold_5109-augustus-gene-0.6-mRNA-1	Q94HF1	GO:0001731
augustus_masked-scaffold_19185-processed-gene-0.1-mRNA-1	Q9Z1D1	GO:0001731
maker-scaffold_2584-snap-gene-0.12-mRNA-1	P54967	GO:0006084
maker-scaffold_11609-augustus-gene-0.2-mRNA-1	Q39208	GO:0006084
augustus_masked-scaffold_11679-processed-gene-0.1-mRNA-1	Q94JS4	GO:0006084
maker-scaffold_2081-snap-gene-0.11-mRNA-1	Q9LDU6	GO:0006084
maker-scaffold_5861-snap-gene-0.6-mRNA-1	Q9P6P9	GO:0006084
maker-scaffold_10988-snap-gene-0.6-mRNA-1	B9EXM2	GO:0006526
maker-scaffold_4804-snap-gene-0.6-mRNA-1	B9NAN0	GO:0006526
snap_masked-scaffold_11638-processed-gene-0.1-mRNA-1	Q6YV23	GO:0006526
maker-scaffold_17308-snap-gene-0.3-mRNA-1	Q93Z70	GO:0006526
maker-scaffold_23036-snap-gene-0.3-mRNA-1	P54904	GO:0006567
maker-scaffold_16197-snap-gene-0.4-mRNA-1	Q8GSJ1	GO:0006567
maker-scaffold_7101-snap-gene-0.7-mRNA-1	Q8RXU4	GO:0006567
maker-scaffold_7332-snap-gene-0.10-mRNA-1	A4GNA8	GO:0006646
maker-scaffold_897-snap-gene-0.4-mRNA-1	F4KAK5	GO:0006646
maker-scaffold_1414-snap-gene-0.17-mRNA-1	Q5JN42	GO:0006646
maker-scaffold_15389-snap-gene-0.7-mRNA-1	Q5JN42	GO:0006646
maker-scaffold_9379-snap-gene-0.3-mRNA-1	O05218	GO:0006749
maker-scaffold_3784-augustus-gene-0.7-mRNA-1	P20735	GO:0006749
maker-scaffold_12498-snap-gene-0.4-mRNA-1	Q04760	GO:0006749
maker-scaffold_1964-augustus-gene-0.4-mRNA-1	Q5XF09	GO:0006863
maker-scaffold_18285-snap-gene-0.3-mRNA-1	Q8H184	GO:0006863
augustus_masked-scaffold_10473-processed-gene-0.1-mRNA-1	Q9LFN3	GO:0006863
maker-scaffold_1617-augustus-gene-0.6-mRNA-1	Q9LFN3	GO:0006863
maker-scaffold_393-snap-gene-0.16-mRNA-1	C5Y3V8	GO:0007005
maker-scaffold_2614-snap-gene-0.15-mRNA-1	D3ZN43	GO:0007005
maker-scaffold_6860-snap-gene-0.8-mRNA-1	P33416	GO:0007005
augustus_masked-scaffold_1241-processed-gene-0.0-mRNA-1	Q04013	GO:0007005
maker-scaffold_2741-snap-gene-0.11-mRNA-1	Q08DZ8	GO:0007005
maker-scaffold_5803-augustus-gene-0.4-mRNA-1	Q6AXV4	GO:0007005
maker-scaffold_19236-augustus-gene-0.4-mRNA-1	Q6PBL0	GO:0007005
maker-scaffold_502-snap-gene-0.12-mRNA-1	Q9LHE5	GO:0007005
maker-scaffold_2704-augustus-gene-0.11-mRNA-1	Q9LI77	GO:0007005
maker-scaffold_10988-snap-gene-0.6-mRNA-1	B9EXM2	GO:0009064
maker-scaffold_4804-snap-gene-0.6-mRNA-1	B9NAN0	GO:0009064
maker-scaffold_25471-snap-gene-0.3-mRNA-1	O34849	GO:0009064
maker-scaffold_3784-augustus-gene-0.7-mRNA-1	P20735	GO:0009064
maker-scaffold_23036-snap-gene-0.3-mRNA-1	P54904	GO:0009064
maker-scaffold_19820-snap-gene-0.4-mRNA-1	Q5Z856	GO:0009064
snap_masked-scaffold_11638-processed-gene-0.1-mRNA-1	Q6YV23	GO:0009064
maker-scaffold_16814-snap-gene-0.7-mRNA-1	Q7XUS2	GO:0009064
maker-scaffold_10113-snap-gene-0.8-mRNA-1	Q8LAD0	GO:0009064
maker-scaffold_17308-snap-gene-0.3-mRNA-1	Q93Z70	GO:0009064
snap_masked-scaffold_12215-processed-gene-0.4-mRNA-1	Q96480	GO:0009064
maker-scaffold_28217-snap-gene-0.4-mRNA-1	Q9M8D3	GO:0009064
maker-scaffold_3267-snap-gene-0.8-mRNA-1	Q9SZ30	GO:0009064
augustus_masked-scaffold_14697-processed-gene-0.0-mRNA-1	Q9ZPS3	GO:0009064
maker-scaffold_2722-snap-gene-0.11-mRNA-1	A8JGF7	GO:0009073
maker-scaffold_14592-snap-gene-0.3-mRNA-1	P25269	GO:0009073
maker-scaffold_6518-snap-gene-0.10-mRNA-1	Q42527	GO:0009073
maker-scaffold_19820-snap-gene-0.4-mRNA-1	Q5Z856	GO:0009073
maker-scaffold_4104-snap-gene-0.5-mRNA-1	Q75LR2	GO:0009073
maker-scaffold_16814-snap-gene-0.7-mRNA-1	Q7XUS2	GO:0009073
maker-scaffold_18605-snap-gene-0.3-mRNA-1	Q8RU74	GO:0009073
maker-scaffold_6958-snap-gene-0.13-mRNA-1	Q9C544	GO:0009073
maker-scaffold_3028-snap-gene-0.12-mRNA-1	Q9SIE1	GO:0009073
maker-scaffold_29433-snap-gene-0.6-mRNA-1	Q9SQT8	GO:0009073
maker-scaffold_10817-snap-gene-0.4-mRNA-1	Q00972	GO:0009081
maker-scaffold_14061-augustus-gene-0.2-mRNA-1	Q55512	GO:0009081
augustus_masked-scaffold_2657-processed-gene-0.0-mRNA-1	Q65XK0	GO:0009081
maker-scaffold_9222-snap-gene-0.3-mRNA-1	Q7UJ69	GO:0009081
maker-scaffold_12717-augustus-gene-0.2-mRNA-1	Q9LPR4	GO:0009081
maker-scaffold_14061-augustus-gene-0.2-mRNA-1	Q55512	GO:0009082
augustus_masked-scaffold_2657-processed-gene-0.0-mRNA-1	Q65XK0	GO:0009082
maker-scaffold_9222-snap-gene-0.3-mRNA-1	Q7UJ69	GO:0009082
maker-scaffold_12717-augustus-gene-0.2-mRNA-1	Q9LPR4	GO:0009082
maker-scaffold_8066-augustus-gene-0.8-mRNA-1	A0R220	GO:0009088
maker-scaffold_30902-augustus-gene-0.3-mRNA-1	O23653	GO:0009088
maker-scaffold_13504-snap-gene-0.3-mRNA-1	O81852	GO:0009088
maker-scaffold_4524-snap-gene-0.6-mRNA-1	O81852	GO:0009088
maker-scaffold_14061-augustus-gene-0.2-mRNA-1	Q55512	GO:0009088
maker-scaffold_1199-snap-gene-0.17-mRNA-1	Q9LYU8	GO:0009088
maker-scaffold_2722-snap-gene-0.11-mRNA-1	A8JGF7	GO:0009108
maker-scaffold_1382-snap-gene-0.14-mRNA-1	O82357	GO:0009108
maker-scaffold_10589-snap-gene-0.6-mRNA-1	P58100	GO:0009108
maker-scaffold_7894-snap-gene-0.7-mRNA-1	Q15KI9	GO:0009108
maker-scaffold_2226-snap-gene-0.8-mRNA-1	Q5M731	GO:0009108
maker-scaffold_19820-snap-gene-0.4-mRNA-1	Q5Z856	GO:0009108
maker-scaffold_10113-snap-gene-0.8-mRNA-1	Q8LAD0	GO:0009108
maker-scaffold_18605-snap-gene-0.3-mRNA-1	Q8RU74	GO:0009108
maker-scaffold_1675-augustus-gene-0.8-mRNA-1	Q9FKB3	GO:0009108
maker-scaffold_9646-augustus-gene-0.4-mRNA-1	Q9LY74	GO:0009108
maker-scaffold_5861-snap-gene-0.6-mRNA-1	Q9P6P9	GO:0009108
maker-scaffold_4758-augustus-gene-0.6-mRNA-1	Q9ZU32	GO:0009108
maker-scaffold_1382-snap-gene-0.14-mRNA-1	O82357	GO:0009110
maker-scaffold_2584-snap-gene-0.12-mRNA-1	P54967	GO:0009110
maker-scaffold_2226-snap-gene-0.8-mRNA-1	Q5M731	GO:0009110
maker-scaffold_19820-snap-gene-0.4-mRNA-1	Q5Z856	GO:0009110
maker-scaffold_12200-snap-gene-0.3-mRNA-1	Q6Z234	GO:0009110
maker-scaffold_13561-augustus-gene-0.2-mRNA-1	Q6ZIK0	GO:0009110
maker-scaffold_10113-snap-gene-0.8-mRNA-1	Q8LAD0	GO:0009110
maker-scaffold_3782-augustus-gene-0.2-mRNA-1	Q93VR3	GO:0009110
augustus_masked-scaffold_3224-processed-gene-0.2-mRNA-1	Q9FCC2	GO:0009110
maker-scaffold_1675-augustus-gene-0.8-mRNA-1	Q9FKB3	GO:0009110
maker-scaffold_9646-augustus-gene-0.4-mRNA-1	Q9LY74	GO:0009110
maker-scaffold_549-snap-gene-0.24-mRNA-1	Q9SU56	GO:0009110
maker-scaffold_4104-snap-gene-0.5-mRNA-1	Q75LR2	GO:0009423
maker-scaffold_18605-snap-gene-0.3-mRNA-1	Q8RU74	GO:0009423
maker-scaffold_29433-snap-gene-0.6-mRNA-1	Q9SQT8	GO:0009423
maker-scaffold_2584-snap-gene-0.12-mRNA-1	P54967	GO:0016126
maker-scaffold_11609-augustus-gene-0.2-mRNA-1	Q39208	GO:0016126
maker-scaffold_9280-snap-gene-0.8-mRNA-1	Q3ZBE9	GO:0016126
augustus_masked-scaffold_14203-processed-gene-0.0-mRNA-1	Q54I98	GO:0016126
maker-scaffold_11658-snap-gene-0.6-mRNA-1	Q6C2D9	GO:0016126
maker-scaffold_1854-snap-gene-0.9-mRNA-1	Q7XA06	GO:0016126
augustus_masked-scaffold_11679-processed-gene-0.1-mRNA-1	Q94JS4	GO:0016126
maker-scaffold_13725-augustus-gene-0.3-mRNA-1	Q9C6S5	GO:0016126
maker-scaffold_2081-snap-gene-0.11-mRNA-1	Q9LDU6	GO:0016126
augustus_masked-scaffold_3559-processed-gene-0.1-mRNA-1	Q9M8Z7	GO:0016126
maker-scaffold_13647-snap-gene-0.5-mRNA-1	Q9M8Z7	GO:0016126
maker-scaffold_19839-snap-gene-0.6-mRNA-1	Q9M8Z7	GO:0016126
maker-scaffold_2369-snap-gene-0.11-mRNA-1	Q9M8Z7	GO:0016126
maker-scaffold_7490-snap-gene-0.17-mRNA-1	Q9M8Z7	GO:0016126
maker-scaffold_30280-snap-gene-0.3-mRNA-1	Q9XIG1	GO:0016126
maker-scaffold_2584-snap-gene-0.12-mRNA-1	P54967	GO:0016132
maker-scaffold_11609-augustus-gene-0.2-mRNA-1	Q39208	GO:0016132
maker-scaffold_1964-augustus-gene-0.4-mRNA-1	Q5XF09	GO:0016132
augustus_masked-scaffold_11679-processed-gene-0.1-mRNA-1	Q94JS4	GO:0016132
maker-scaffold_2081-snap-gene-0.11-mRNA-1	Q9LDU6	GO:0016132
maker-scaffold_1862-augustus-gene-0.5-mRNA-1	O94580	GO:0016925
maker-scaffold_1271-snap-gene-0.14-mRNA-1	P38838	GO:0016925
maker-scaffold_2962-snap-gene-0.10-mRNA-1	Q6L4L4	GO:0016925
maker-scaffold_12122-snap-gene-0.8-mRNA-1	A4IGU3	GO:0032259
maker-scaffold_14178-snap-gene-0.5-mRNA-1	A9A3L9	GO:0032259
maker-scaffold_10988-snap-gene-0.6-mRNA-1	B9EXM2	GO:0032259
maker-scaffold_5882-snap-gene-0.8-mRNA-1	O42858	GO:0032259
maker-scaffold_14700-augustus-gene-0.2-mRNA-1	O74738	GO:0032259
maker-scaffold_1382-snap-gene-0.14-mRNA-1	O82357	GO:0032259
maker-scaffold_381-snap-gene-0.12-mRNA-1	P0A9H7	GO:0032259
maker-scaffold_15716-augustus-gene-0.2-mRNA-1	P45432	GO:0032259
maker-scaffold_15823-augustus-gene-0.7-mRNA-1	P73161	GO:0032259
maker-scaffold_963-snap-gene-0.20-mRNA-1	Q2LAE1	GO:0032259
augustus_masked-scaffold_14203-processed-gene-0.0-mRNA-1	Q54I98	GO:0032259
maker-scaffold_15838-snap-gene-0.3-mRNA-1	Q6AWU6	GO:0032259
maker-scaffold_11658-snap-gene-0.6-mRNA-1	Q6C2D9	GO:0032259
maker-scaffold_13561-augustus-gene-0.2-mRNA-1	Q6ZIK0	GO:0032259
maker-scaffold_5877-snap-gene-0.12-mRNA-1	Q7NIV3	GO:0032259
maker-scaffold_12962-snap-gene-0.8-mRNA-1	Q8C1D8	GO:0032259
maker-scaffold_4985-snap-gene-0.9-mRNA-1	Q8C3P7	GO:0032259
maker-scaffold_1315-augustus-gene-0.10-mRNA-1	Q8LBV4	GO:0032259
maker-scaffold_16211-augustus-gene-0.2-mRNA-1	Q8TDI0	GO:0032259
maker-scaffold_1377-snap-gene-0.16-mRNA-1	Q8VZ17	GO:0032259
maker-scaffold_306-snap-gene-0.21-mRNA-1	Q91X20	GO:0032259
maker-scaffold_13141-snap-gene-0.5-mRNA-1	Q94FN2	GO:0032259
augustus_masked-scaffold_11679-processed-gene-0.1-mRNA-1	Q94JS4	GO:0032259
maker-scaffold_6426-augustus-gene-0.4-mRNA-1	Q9BUU2	GO:0032259
maker-scaffold_502-snap-gene-0.12-mRNA-1	Q9LHE5	GO:0032259
maker-scaffold_9646-augustus-gene-0.4-mRNA-1	Q9LY74	GO:0032259
maker-scaffold_6593-augustus-gene-0.4-mRNA-1	O60188	GO:0042274
maker-scaffold_21781-snap-gene-0.4-mRNA-1	O75691	GO:0042274
maker-scaffold_13398-snap-gene-0.5-mRNA-1	P40362	GO:0042274
maker-scaffold_6924-augustus-gene-0.4-mRNA-1	Q04177	GO:0042274
maker-scaffold_5460-snap-gene-0.7-mRNA-1	Q6C2F4	GO:0042274
maker-scaffold_17657-snap-gene-0.3-mRNA-1	Q9UU88	GO:0042274
maker-scaffold_1382-snap-gene-0.14-mRNA-1	O82357	GO:0042364
maker-scaffold_2584-snap-gene-0.12-mRNA-1	P54967	GO:0042364
maker-scaffold_2226-snap-gene-0.8-mRNA-1	Q5M731	GO:0042364
maker-scaffold_19820-snap-gene-0.4-mRNA-1	Q5Z856	GO:0042364
maker-scaffold_12200-snap-gene-0.3-mRNA-1	Q6Z234	GO:0042364
maker-scaffold_10113-snap-gene-0.8-mRNA-1	Q8LAD0	GO:0042364
maker-scaffold_3782-augustus-gene-0.2-mRNA-1	Q93VR3	GO:0042364
augustus_masked-scaffold_3224-processed-gene-0.2-mRNA-1	Q9FCC2	GO:0042364
maker-scaffold_1675-augustus-gene-0.8-mRNA-1	Q9FKB3	GO:0042364
maker-scaffold_549-snap-gene-0.24-mRNA-1	Q9SU56	GO:0042364
maker-scaffold_520-snap-gene-0.12-mRNA-1	Q3EBR6	GO:0042631
maker-scaffold_4872-augustus-gene-0.3-mRNA-1	Q9FHH8	GO:0042631
maker-scaffold_12611-augustus-gene-0.4-mRNA-1	Q9SR70	GO:0042631
maker-scaffold_1382-snap-gene-0.14-mRNA-1	O82357	GO:0043604
maker-scaffold_3784-augustus-gene-0.7-mRNA-1	P20735	GO:0043604
maker-scaffold_2584-snap-gene-0.12-mRNA-1	P54967	GO:0043604
augustus_masked-scaffold_3224-processed-gene-0.2-mRNA-1	Q9FCC2	GO:0043604
maker-scaffold_1675-augustus-gene-0.8-mRNA-1	Q9FKB3	GO:0043604
maker-scaffold_25471-snap-gene-0.3-mRNA-1	O34849	GO:0043650
maker-scaffold_14061-augustus-gene-0.2-mRNA-1	Q55512	GO:0043650
maker-scaffold_19820-snap-gene-0.4-mRNA-1	Q5Z856	GO:0043650
maker-scaffold_4104-snap-gene-0.5-mRNA-1	Q75LR2	GO:0043650
maker-scaffold_18605-snap-gene-0.3-mRNA-1	Q8RU74	GO:0043650
maker-scaffold_29433-snap-gene-0.6-mRNA-1	Q9SQT8	GO:0043650
maker-scaffold_10988-snap-gene-0.6-mRNA-1	B9EXM2	GO:0044205
maker-scaffold_2337-snap-gene-0.11-mRNA-1	Q2RX27	GO:0044205
snap_masked-scaffold_11638-processed-gene-0.1-mRNA-1	Q6YV23	GO:0044205
maker-scaffold_23130-snap-gene-0.5-mRNA-1	Q9LD61	GO:0044205
maker-scaffold_9079-augustus-gene-0.4-mRNA-1	Q9LDN2	GO:0044205
maker-scaffold_8066-augustus-gene-0.8-mRNA-1	A0R220	GO:0044711
maker-scaffold_7332-snap-gene-0.10-mRNA-1	A4GNA8	GO:0044711
maker-scaffold_2722-snap-gene-0.11-mRNA-1	A8JGF7	GO:0044711
maker-scaffold_10988-snap-gene-0.6-mRNA-1	B9EXM2	GO:0044711
maker-scaffold_4804-snap-gene-0.6-mRNA-1	B9NAN0	GO:0044711
maker-scaffold_393-snap-gene-0.16-mRNA-1	C5Y3V8	GO:0044711
maker-scaffold_897-snap-gene-0.4-mRNA-1	F4KAK5	GO:0044711
maker-scaffold_19646-snap-gene-0.6-mRNA-1	O04196	GO:0044711
maker-scaffold_10864-snap-gene-0.5-mRNA-1	O08730	GO:0044711
maker-scaffold_6596-snap-gene-0.8-mRNA-1	O08730	GO:0044711
maker-scaffold_1473-snap-gene-0.16-mRNA-1	O22609	GO:0044711
maker-scaffold_16801-snap-gene-0.3-mRNA-1	O22609	GO:0044711
maker-scaffold_1885-snap-gene-0.13-mRNA-1	O22870	GO:0044711
maker-scaffold_30902-augustus-gene-0.3-mRNA-1	O23653	GO:0044711
maker-scaffold_25471-snap-gene-0.3-mRNA-1	O34849	GO:0044711
maker-scaffold_23407-snap-gene-0.3-mRNA-1	O59668	GO:0044711
augustus_masked-scaffold_25171-processed-gene-0.0-mRNA-1	O65440	GO:0044711
maker-scaffold_4468-augustus-gene-0.6-mRNA-1	O67239	GO:0044711
maker-scaffold_17366-augustus-gene-0.2-mRNA-1	O80632	GO:0044711
maker-scaffold_13504-snap-gene-0.3-mRNA-1	O81852	GO:0044711
maker-scaffold_4524-snap-gene-0.6-mRNA-1	O81852	GO:0044711
maker-scaffold_1382-snap-gene-0.14-mRNA-1	O82357	GO:0044711
maker-scaffold_1268-snap-gene-0.8-mRNA-1	O82768	GO:0044711
maker-scaffold_471-snap-gene-0.16-mRNA-1	O82782	GO:0044711
maker-scaffold_381-snap-gene-0.12-mRNA-1	P0A9H7	GO:0044711
maker-scaffold_3784-augustus-gene-0.7-mRNA-1	P20735	GO:0044711
maker-scaffold_1442-snap-gene-0.14-mRNA-1	P24280	GO:0044711
maker-scaffold_14592-snap-gene-0.3-mRNA-1	P25269	GO:0044711
maker-scaffold_204-snap-gene-0.25-mRNA-1	P28554	GO:0044711
maker-scaffold_26489-snap-gene-0.3-mRNA-1	P38812	GO:0044711
maker-scaffold_6667-augustus-gene-0.3-mRNA-1	P46250	GO:0044711
maker-scaffold_1211-snap-gene-0.17-mRNA-1	P46313	GO:0044711
maker-scaffold_23036-snap-gene-0.3-mRNA-1	P54904	GO:0044711
maker-scaffold_2584-snap-gene-0.12-mRNA-1	P54967	GO:0044711
snap_masked-scaffold_1417-processed-gene-0.8-mRNA-1	P57750	GO:0044711
maker-scaffold_10589-snap-gene-0.6-mRNA-1	P58100	GO:0044711
maker-scaffold_2741-snap-gene-0.11-mRNA-1	Q08DZ8	GO:0044711
maker-scaffold_9898-snap-gene-0.8-mRNA-1	Q09758	GO:0044711
maker-scaffold_13736-snap-gene-0.7-mRNA-1	Q0WLC6	GO:0044711
maker-scaffold_933-snap-gene-0.11-mRNA-1	Q0WRJ7	GO:0044711
maker-scaffold_7894-snap-gene-0.7-mRNA-1	Q15KI9	GO:0044711
maker-scaffold_2337-snap-gene-0.11-mRNA-1	Q2RX27	GO:0044711
maker-scaffold_49-augustus-gene-0.10-mRNA-1	Q39110	GO:0044711
maker-scaffold_11609-augustus-gene-0.2-mRNA-1	Q39208	GO:0044711
maker-scaffold_520-snap-gene-0.12-mRNA-1	Q3EBR6	GO:0044711
maker-scaffold_9280-snap-gene-0.8-mRNA-1	Q3ZBE9	GO:0044711
maker-scaffold_6518-snap-gene-0.10-mRNA-1	Q42527	GO:0044711
augustus_masked-scaffold_14203-processed-gene-0.0-mRNA-1	Q54I98	GO:0044711
maker-scaffold_14061-augustus-gene-0.2-mRNA-1	Q55512	GO:0044711
maker-scaffold_37906-snap-gene-0.2-mRNA-1	Q56WD9	GO:0044711
augustus_masked-scaffold_13731-processed-gene-0.0-mRNA-1	Q5IGR6	GO:0044711
maker-scaffold_1414-snap-gene-0.17-mRNA-1	Q5JN42	GO:0044711
maker-scaffold_15389-snap-gene-0.7-mRNA-1	Q5JN42	GO:0044711
maker-scaffold_2226-snap-gene-0.8-mRNA-1	Q5M731	GO:0044711
maker-scaffold_1246-snap-gene-0.12-mRNA-1	Q5NAY4	GO:0044711
maker-scaffold_1964-augustus-gene-0.4-mRNA-1	Q5XF09	GO:0044711
maker-scaffold_19820-snap-gene-0.4-mRNA-1	Q5Z856	GO:0044711
augustus_masked-scaffold_2657-processed-gene-0.0-mRNA-1	Q65XK0	GO:0044711
maker-scaffold_22039-augustus-gene-0.1-mRNA-1	Q67XC9	GO:0044711
maker-scaffold_11658-snap-gene-0.6-mRNA-1	Q6C2D9	GO:0044711
snap_masked-scaffold_11638-processed-gene-0.1-mRNA-1	Q6YV23	GO:0044711
maker-scaffold_12200-snap-gene-0.3-mRNA-1	Q6Z234	GO:0044711
maker-scaffold_13561-augustus-gene-0.2-mRNA-1	Q6ZIK0	GO:0044711
maker-scaffold_4104-snap-gene-0.5-mRNA-1	Q75LR2	GO:0044711
maker-scaffold_9222-snap-gene-0.3-mRNA-1	Q7UJ69	GO:0044711
maker-scaffold_1854-snap-gene-0.9-mRNA-1	Q7XA06	GO:0044711
maker-scaffold_16814-snap-gene-0.7-mRNA-1	Q7XUS2	GO:0044711
maker-scaffold_24250-augustus-gene-0.2-mRNA-1	Q8BXQ2	GO:0044711
maker-scaffold_18647-snap-gene-0.4-mRNA-1	Q8C0N2	GO:0044711
maker-scaffold_16197-snap-gene-0.4-mRNA-1	Q8GSJ1	GO:0044711
maker-scaffold_8071-augustus-gene-0.3-mRNA-1	Q8GW64	GO:0044711
maker-scaffold_18869-augustus-gene-0.2-mRNA-1	Q8H124	GO:0044711
maker-scaffold_775-augustus-gene-0.17-mRNA-1	Q8H124	GO:0044711
maker-scaffold_3067-augustus-gene-0.9-mRNA-1	Q8H124	GO:0044711
maker-scaffold_18534-augustus-gene-0.2-mRNA-1	Q8H2V6	GO:0044711
maker-scaffold_10113-snap-gene-0.8-mRNA-1	Q8LAD0	GO:0044711
maker-scaffold_4530-snap-gene-0.5-mRNA-1	Q8LLD0	GO:0044711
maker-scaffold_18605-snap-gene-0.3-mRNA-1	Q8RU74	GO:0044711
snap_masked-scaffold_2958-processed-gene-0.2-mRNA-1	Q8W485	GO:0044711
maker-scaffold_4819-snap-gene-0.8-mRNA-1	Q8W5S1	GO:0044711
maker-scaffold_3782-augustus-gene-0.2-mRNA-1	Q93VR3	GO:0044711
maker-scaffold_27949-snap-gene-0.3-mRNA-1	Q93YW7	GO:0044711
maker-scaffold_17308-snap-gene-0.3-mRNA-1	Q93Z70	GO:0044711
augustus_masked-scaffold_12863-processed-gene-0.0-mRNA-1	Q945L0	GO:0044711
maker-scaffold_8920-snap-gene-0.4-mRNA-1	Q94AH8	GO:0044711
augustus_masked-scaffold_11679-processed-gene-0.1-mRNA-1	Q94JS4	GO:0044711
snap_masked-scaffold_12215-processed-gene-0.4-mRNA-1	Q96480	GO:0044711
augustus_masked-scaffold_20183-processed-gene-0.0-mRNA-1	Q9AR38	GO:0044711
augustus_masked-scaffold_28273-processed-gene-0.0-mRNA-1	Q9ASU1	GO:0044711
maker-scaffold_13096-snap-gene-0.6-mRNA-1	Q9AUV6	GO:0044711
maker-scaffold_6958-snap-gene-0.13-mRNA-1	Q9C544	GO:0044711
maker-scaffold_13725-augustus-gene-0.3-mRNA-1	Q9C6S5	GO:0044711
augustus_masked-scaffold_3224-processed-gene-0.2-mRNA-1	Q9FCC2	GO:0044711
maker-scaffold_1675-augustus-gene-0.8-mRNA-1	Q9FKB3	GO:0044711
maker-scaffold_21505-augustus-gene-0.2-mRNA-1	Q9H2F3	GO:0044711
maker-scaffold_23130-snap-gene-0.5-mRNA-1	Q9LD61	GO:0044711
maker-scaffold_9079-augustus-gene-0.4-mRNA-1	Q9LDN2	GO:0044711
maker-scaffold_2081-snap-gene-0.11-mRNA-1	Q9LDU6	GO:0044711
maker-scaffold_502-snap-gene-0.12-mRNA-1	Q9LHE5	GO:0044711
maker-scaffold_2704-augustus-gene-0.11-mRNA-1	Q9LI77	GO:0044711
maker-scaffold_12717-augustus-gene-0.2-mRNA-1	Q9LPR4	GO:0044711
maker-scaffold_3010-augustus-gene-0.8-mRNA-1	Q9LSB1	GO:0044711
maker-scaffold_9646-augustus-gene-0.4-mRNA-1	Q9LY74	GO:0044711
maker-scaffold_1199-snap-gene-0.17-mRNA-1	Q9LYU8	GO:0044711
augustus_masked-scaffold_32600-processed-gene-0.0-mRNA-1	Q9M041	GO:0044711
maker-scaffold_28217-snap-gene-0.4-mRNA-1	Q9M8D3	GO:0044711
augustus_masked-scaffold_3559-processed-gene-0.1-mRNA-1	Q9M8Z7	GO:0044711
maker-scaffold_13647-snap-gene-0.5-mRNA-1	Q9M8Z7	GO:0044711
maker-scaffold_19839-snap-gene-0.6-mRNA-1	Q9M8Z7	GO:0044711
maker-scaffold_2369-snap-gene-0.11-mRNA-1	Q9M8Z7	GO:0044711
maker-scaffold_7490-snap-gene-0.17-mRNA-1	Q9M8Z7	GO:0044711
maker-scaffold_1556-augustus-gene-0.14-mRNA-1	Q9MAH3	GO:0044711
maker-scaffold_5861-snap-gene-0.6-mRNA-1	Q9P6P9	GO:0044711
maker-scaffold_13597-snap-gene-0.3-mRNA-1	Q9S834	GO:0044711
maker-scaffold_7659-snap-gene-0.3-mRNA-1	Q9S834	GO:0044711
maker-scaffold_6154-augustus-gene-0.4-mRNA-1	Q9S837	GO:0044711
maker-scaffold_3028-snap-gene-0.12-mRNA-1	Q9SIE1	GO:0044711
maker-scaffold_29433-snap-gene-0.6-mRNA-1	Q9SQT8	GO:0044711
maker-scaffold_549-snap-gene-0.24-mRNA-1	Q9SU56	GO:0044711
maker-scaffold_6299-snap-gene-0.3-mRNA-1	Q9SUC5	GO:0044711
maker-scaffold_3267-snap-gene-0.8-mRNA-1	Q9SZ30	GO:0044711
maker-scaffold_30280-snap-gene-0.3-mRNA-1	Q9XIG1	GO:0044711
maker-scaffold_14654-snap-gene-0.3-mRNA-1	Q9ZPJ8	GO:0044711
maker-scaffold_4758-augustus-gene-0.6-mRNA-1	Q9ZU32	GO:0044711
maker-scaffold_19820-snap-gene-0.4-mRNA-1	Q5Z856	GO:0046417
maker-scaffold_4104-snap-gene-0.5-mRNA-1	Q75LR2	GO:0046417
maker-scaffold_18605-snap-gene-0.3-mRNA-1	Q8RU74	GO:0046417
maker-scaffold_6958-snap-gene-0.13-mRNA-1	Q9C544	GO:0046417
maker-scaffold_29433-snap-gene-0.6-mRNA-1	Q9SQT8	GO:0046417
maker-scaffold_7332-snap-gene-0.10-mRNA-1	A4GNA8	GO:0046474
maker-scaffold_897-snap-gene-0.4-mRNA-1	F4KAK5	GO:0046474
maker-scaffold_1442-snap-gene-0.14-mRNA-1	P24280	GO:0046474
maker-scaffold_26489-snap-gene-0.3-mRNA-1	P38812	GO:0046474
maker-scaffold_6667-augustus-gene-0.3-mRNA-1	P46250	GO:0046474
maker-scaffold_9898-snap-gene-0.8-mRNA-1	Q09758	GO:0046474
maker-scaffold_1414-snap-gene-0.17-mRNA-1	Q5JN42	GO:0046474
maker-scaffold_15389-snap-gene-0.7-mRNA-1	Q5JN42	GO:0046474
maker-scaffold_24250-augustus-gene-0.2-mRNA-1	Q8BXQ2	GO:0046474
maker-scaffold_18647-snap-gene-0.4-mRNA-1	Q8C0N2	GO:0046474
augustus_masked-scaffold_12863-processed-gene-0.0-mRNA-1	Q945L0	GO:0046474
maker-scaffold_2704-augustus-gene-0.11-mRNA-1	Q9LI77	GO:0046474
maker-scaffold_9646-augustus-gene-0.4-mRNA-1	Q9LY74	GO:0046474
maker-scaffold_12917-snap-gene-0.5-mRNA-1	C0LGQ5	GO:0048316
snap_masked-scaffold_16661-processed-gene-0.1-mRNA-1	F4JLS1	GO:0048316
maker-scaffold_3331-snap-gene-0.4-mRNA-1	O64752	GO:0048316
maker-scaffold_15716-augustus-gene-0.2-mRNA-1	P45432	GO:0048316
maker-scaffold_3649-snap-gene-0.9-mRNA-1	Q24JL3	GO:0048316
maker-scaffold_49-augustus-gene-0.10-mRNA-1	Q39110	GO:0048316
maker-scaffold_6537-augustus-gene-0.5-mRNA-1	Q500U8	GO:0048316
maker-scaffold_4570-snap-gene-0.5-mRNA-1	Q9FGI1	GO:0048316
maker-scaffold_1675-augustus-gene-0.8-mRNA-1	Q9FKB3	GO:0048316
maker-scaffold_8508-snap-gene-0.3-mRNA-1	Q9LFF1	GO:0048316
maker-scaffold_12767-snap-gene-0.3-mRNA-1	Q9LZM0	GO:0048316
augustus_masked-scaffold_3559-processed-gene-0.1-mRNA-1	Q9M8Z7	GO:0048316
maker-scaffold_13647-snap-gene-0.5-mRNA-1	Q9M8Z7	GO:0048316
maker-scaffold_19839-snap-gene-0.6-mRNA-1	Q9M8Z7	GO:0048316
maker-scaffold_2369-snap-gene-0.11-mRNA-1	Q9M8Z7	GO:0048316
maker-scaffold_7490-snap-gene-0.17-mRNA-1	Q9M8Z7	GO:0048316
maker-scaffold_3028-snap-gene-0.12-mRNA-1	Q9SIE1	GO:0048316
maker-scaffold_29433-snap-gene-0.6-mRNA-1	Q9SQT8	GO:0048316
maker-scaffold_30280-snap-gene-0.3-mRNA-1	Q9XIG1	GO:0048316
maker-scaffold_26850-snap-gene-0.9-mRNA-1	O22161	GO:0048527
maker-scaffold_2849-augustus-gene-0.7-mRNA-1	O22161	GO:0048527
maker-scaffold_7989-snap-gene-0.5-mRNA-1	P54144	GO:0048527
augustus_masked-scaffold_23561-processed-gene-0.0-mRNA-1	Q8LC68	GO:0048527
augustus_masked-scaffold_25171-processed-gene-0.0-mRNA-1	O65440	GO:0048653
maker-scaffold_2584-snap-gene-0.12-mRNA-1	P54967	GO:0048653
maker-scaffold_963-snap-gene-0.20-mRNA-1	Q2LAE1	GO:0048653
augustus_masked-scaffold_487-processed-gene-0.3-mRNA-1	P93654	GO:0052545
augustus_masked-scaffold_16383-processed-gene-0.1-mRNA-1	P93654	GO:0052545
maker-scaffold_20573-augustus-gene-0.2-mRNA-1	Q9FIH9	GO:0052545
maker-scaffold_25529-augustus-gene-0.3-mRNA-1	Q9FL28	GO:0052545
maker-scaffold_9995-augustus-gene-0.5-mRNA-1	F4I4W2	GO:0055114
maker-scaffold_11172-snap-gene-0.7-mRNA-1	F4I907	GO:0055114
snap_masked-scaffold_16661-processed-gene-0.1-mRNA-1	F4JLS1	GO:0055114
maker-scaffold_10502-augustus-gene-0.4-mRNA-1	M1BYJ7	GO:0055114
maker-scaffold_5727-snap-gene-0.9-mRNA-1	M1BYJ7	GO:0055114
maker-scaffold_19646-snap-gene-0.6-mRNA-1	O04196	GO:0055114
maker-scaffold_10864-snap-gene-0.5-mRNA-1	O08730	GO:0055114
maker-scaffold_6596-snap-gene-0.8-mRNA-1	O08730	GO:0055114
maker-scaffold_1473-snap-gene-0.16-mRNA-1	O22609	GO:0055114
maker-scaffold_16801-snap-gene-0.3-mRNA-1	O22609	GO:0055114
maker-scaffold_1885-snap-gene-0.13-mRNA-1	O22870	GO:0055114
maker-scaffold_25471-snap-gene-0.3-mRNA-1	O34849	GO:0055114
maker-scaffold_19461-augustus-gene-0.2-mRNA-1	O49313	GO:0055114
maker-scaffold_3331-snap-gene-0.4-mRNA-1	O64752	GO:0055114
maker-scaffold_21132-augustus-gene-0.2-mRNA-1	O73955	GO:0055114
maker-scaffold_8067-snap-gene-0.6-mRNA-1	O80874	GO:0055114
maker-scaffold_13504-snap-gene-0.3-mRNA-1	O81852	GO:0055114
maker-scaffold_4524-snap-gene-0.6-mRNA-1	O81852	GO:0055114
maker-scaffold_12877-augustus-gene-0.4-mRNA-1	P00431	GO:0055114
maker-scaffold_22272-snap-gene-0.3-mRNA-1	P0C0L1	GO:0055114
maker-scaffold_3695-snap-gene-0.16-mRNA-1	P27250	GO:0055114
maker-scaffold_204-snap-gene-0.25-mRNA-1	P28554	GO:0055114
maker-scaffold_15735-snap-gene-0.3-mRNA-1	P42620	GO:0055114
maker-scaffold_3755-augustus-gene-0.9-mRNA-1	P42620	GO:0055114
maker-scaffold_1211-snap-gene-0.17-mRNA-1	P46313	GO:0055114
maker-scaffold_696-augustus-gene-0.8-mRNA-1	P47156	GO:0055114
snap_masked-scaffold_11533-processed-gene-0.2-mRNA-1	P52215	GO:0055114
maker-scaffold_23036-snap-gene-0.3-mRNA-1	P54904	GO:0055114
maker-scaffold_24148-augustus-gene-0.0-mRNA-1	P55142	GO:0055114
maker-scaffold_21005-snap-gene-0.4-mRNA-1	P9WQP5	GO:0055114
maker-scaffold_3530-snap-gene-0.16-mRNA-1	Q0JEQ2	GO:0055114
maker-scaffold_933-snap-gene-0.11-mRNA-1	Q0WRJ7	GO:0055114
maker-scaffold_2337-snap-gene-0.11-mRNA-1	Q2RX27	GO:0055114
maker-scaffold_185-snap-gene-0.21-mRNA-1	Q339K6	GO:0055114
maker-scaffold_49-augustus-gene-0.10-mRNA-1	Q39110	GO:0055114
maker-scaffold_11609-augustus-gene-0.2-mRNA-1	Q39208	GO:0055114
maker-scaffold_22677-augustus-gene-0.1-mRNA-1	Q3T100	GO:0055114
maker-scaffold_9280-snap-gene-0.8-mRNA-1	Q3ZBE9	GO:0055114
augustus_masked-scaffold_8357-processed-gene-0.0-mRNA-1	Q4WPF8	GO:0055114
maker-scaffold_10308-snap-gene-0.3-mRNA-1	Q4WPF8	GO:0055114
maker-scaffold_6537-augustus-gene-0.5-mRNA-1	Q500U8	GO:0055114
maker-scaffold_2219-augustus-gene-0.10-mRNA-1	Q54MV7	GO:0055114
maker-scaffold_14061-augustus-gene-0.2-mRNA-1	Q55512	GO:0055114
maker-scaffold_37906-snap-gene-0.2-mRNA-1	Q56WD9	GO:0055114
maker-scaffold_2142-augustus-gene-0.5-mRNA-1	Q59X94	GO:0055114
maker-scaffold_1070-snap-gene-0.20-mRNA-1	Q5F389	GO:0055114
maker-scaffold_1246-snap-gene-0.12-mRNA-1	Q5NAY4	GO:0055114
augustus_masked-scaffold_2657-processed-gene-0.0-mRNA-1	Q65XK0	GO:0055114
maker-scaffold_2664-augustus-gene-0.7-mRNA-1	Q69TY4	GO:0055114
maker-scaffold_2266-snap-gene-0.12-mRNA-1	Q6Z9C3	GO:0055114
augustus_masked-scaffold_4339-processed-gene-0.0-mRNA-1	Q796P5	GO:0055114
maker-scaffold_5526-snap-gene-0.5-mRNA-1	Q7F8S5	GO:0055114
snap_masked-scaffold_18435-processed-gene-0.1-mRNA-1	Q7XJ02	GO:0055114
maker-scaffold_1071-snap-gene-0.16-mRNA-1	Q84MB6	GO:0055114
maker-scaffold_30394-snap-gene-0.5-mRNA-1	Q84WW2	GO:0055114
maker-scaffold_2533-snap-gene-0.19-mRNA-1	Q8GY91	GO:0055114
maker-scaffold_18534-augustus-gene-0.2-mRNA-1	Q8H2V6	GO:0055114
snap_masked-scaffold_20521-processed-gene-0.1-mRNA-1	Q8P3X4	GO:0055114
maker-scaffold_17308-snap-gene-0.3-mRNA-1	Q93Z70	GO:0055114
maker-scaffold_15958-snap-gene-0.4-mRNA-1	Q94A68	GO:0055114
maker-scaffold_12997-augustus-gene-0.6-mRNA-1	Q94AX4	GO:0055114
maker-scaffold_6758-augustus-gene-0.2-mRNA-1	Q94AX4	GO:0055114
snap_masked-scaffold_12215-processed-gene-0.4-mRNA-1	Q96480	GO:0055114
augustus_masked-scaffold_20183-processed-gene-0.0-mRNA-1	Q9AR38	GO:0055114
maker-scaffold_13096-snap-gene-0.6-mRNA-1	Q9AUV6	GO:0055114
maker-scaffold_3538-snap-gene-0.6-mRNA-1	Q9AWB2	GO:0055114
maker-scaffold_4338-snap-gene-0.13-mRNA-1	Q9FE01	GO:0055114
maker-scaffold_21505-augustus-gene-0.2-mRNA-1	Q9H2F3	GO:0055114
maker-scaffold_2081-snap-gene-0.11-mRNA-1	Q9LDU6	GO:0055114
maker-scaffold_11314-augustus-gene-0.6-mRNA-1	Q9LZA6	GO:0055114
maker-scaffold_18825-snap-gene-0.8-mRNA-1	Q9LZA6	GO:0055114
maker-scaffold_21825-snap-gene-0.4-mRNA-1	Q9LZA6	GO:0055114
maker-scaffold_2213-snap-gene-0.13-mRNA-1	Q9LZA6	GO:0055114
maker-scaffold_12518-snap-gene-0.5-mRNA-1	Q9N4Z0	GO:0055114
maker-scaffold_11835-augustus-gene-0.3-mRNA-1	Q9P959	GO:0055114
snap_masked-scaffold_7533-processed-gene-0.5-mRNA-1	Q9SKC9	GO:0055114
maker-scaffold_9995-augustus-gene-0.4-mRNA-1	Q9SL92	GO:0055114
maker-scaffold_29433-snap-gene-0.6-mRNA-1	Q9SQT8	GO:0055114
maker-scaffold_549-snap-gene-0.24-mRNA-1	Q9SU56	GO:0055114
maker-scaffold_6299-snap-gene-0.3-mRNA-1	Q9SUC5	GO:0055114
maker-scaffold_5470-snap-gene-0.7-mRNA-1	Q9XEX2	GO:0055114
maker-scaffold_9483-snap-gene-0.3-mRNA-1	Q9XFH9	GO:0055114
augustus_masked-scaffold_4473-processed-gene-0.1-mRNA-1	Q9ZBU1	GO:0055114
maker-scaffold_2722-snap-gene-0.11-mRNA-1	A8JGF7	GO:0072330
maker-scaffold_381-snap-gene-0.12-mRNA-1	P0A9H7	GO:0072330
maker-scaffold_1211-snap-gene-0.17-mRNA-1	P46313	GO:0072330
maker-scaffold_2584-snap-gene-0.12-mRNA-1	P54967	GO:0072330
maker-scaffold_49-augustus-gene-0.10-mRNA-1	Q39110	GO:0072330
maker-scaffold_11609-augustus-gene-0.2-mRNA-1	Q39208	GO:0072330
maker-scaffold_520-snap-gene-0.12-mRNA-1	Q3EBR6	GO:0072330
maker-scaffold_37906-snap-gene-0.2-mRNA-1	Q56WD9	GO:0072330
maker-scaffold_19820-snap-gene-0.4-mRNA-1	Q5Z856	GO:0072330
maker-scaffold_18605-snap-gene-0.3-mRNA-1	Q8RU74	GO:0072330
augustus_masked-scaffold_3224-processed-gene-0.2-mRNA-1	Q9FCC2	GO:0072330
maker-scaffold_21505-augustus-gene-0.2-mRNA-1	Q9H2F3	GO:0072330
maker-scaffold_1556-augustus-gene-0.14-mRNA-1	Q9MAH3	GO:0072330
maker-scaffold_6299-snap-gene-0.3-mRNA-1	Q9SUC5	GO:0072330
maker-scaffold_13839-augustus-gene-0.2-mRNA-1	O26759	GO:0072488
maker-scaffold_2052-augustus-gene-0.14-mRNA-1	O66515	GO:0072488
maker-scaffold_7989-snap-gene-0.5-mRNA-1	P54144	GO:0072488
maker-scaffold_29731-snap-gene-0.3-mRNA-1	P54145	GO:0072488
maker-scaffold_10523-augustus-gene-0.2-mRNA-1	Q6K9G1	GO:0072488
maker-scaffold_6472-snap-gene-0.7-mRNA-1	Q9BLG4	GO:0072488
maker-scaffold_20970-augustus-gene-0.2-mRNA-1	Q9LK16	GO:0072488
maker-scaffold_14654-snap-gene-0.3-mRNA-1	Q9ZPJ8	GO:0072488
maker-scaffold_17366-augustus-gene-0.2-mRNA-1	O80632	GO:1901617
maker-scaffold_1442-snap-gene-0.14-mRNA-1	P24280	GO:1901617
maker-scaffold_6667-augustus-gene-0.3-mRNA-1	P46250	GO:1901617
maker-scaffold_2584-snap-gene-0.12-mRNA-1	P54967	GO:1901617
maker-scaffold_49-augustus-gene-0.10-mRNA-1	Q39110	GO:1901617
maker-scaffold_11609-augustus-gene-0.2-mRNA-1	Q39208	GO:1901617
maker-scaffold_520-snap-gene-0.12-mRNA-1	Q3EBR6	GO:1901617
maker-scaffold_9280-snap-gene-0.8-mRNA-1	Q3ZBE9	GO:1901617
augustus_masked-scaffold_14203-processed-gene-0.0-mRNA-1	Q54I98	GO:1901617
maker-scaffold_1964-augustus-gene-0.4-mRNA-1	Q5XF09	GO:1901617
maker-scaffold_11658-snap-gene-0.6-mRNA-1	Q6C2D9	GO:1901617
maker-scaffold_13561-augustus-gene-0.2-mRNA-1	Q6ZIK0	GO:1901617
maker-scaffold_1854-snap-gene-0.9-mRNA-1	Q7XA06	GO:1901617
maker-scaffold_18869-augustus-gene-0.2-mRNA-1	Q8H124	GO:1901617
maker-scaffold_775-augustus-gene-0.17-mRNA-1	Q8H124	GO:1901617
maker-scaffold_3067-augustus-gene-0.9-mRNA-1	Q8H124	GO:1901617
maker-scaffold_10113-snap-gene-0.8-mRNA-1	Q8LAD0	GO:1901617
maker-scaffold_18605-snap-gene-0.3-mRNA-1	Q8RU74	GO:1901617
snap_masked-scaffold_2958-processed-gene-0.2-mRNA-1	Q8W485	GO:1901617
augustus_masked-scaffold_11679-processed-gene-0.1-mRNA-1	Q94JS4	GO:1901617
maker-scaffold_13725-augustus-gene-0.3-mRNA-1	Q9C6S5	GO:1901617
maker-scaffold_2081-snap-gene-0.11-mRNA-1	Q9LDU6	GO:1901617
maker-scaffold_9646-augustus-gene-0.4-mRNA-1	Q9LY74	GO:1901617
augustus_masked-scaffold_3559-processed-gene-0.1-mRNA-1	Q9M8Z7	GO:1901617
maker-scaffold_13647-snap-gene-0.5-mRNA-1	Q9M8Z7	GO:1901617
maker-scaffold_19839-snap-gene-0.6-mRNA-1	Q9M8Z7	GO:1901617
maker-scaffold_2369-snap-gene-0.11-mRNA-1	Q9M8Z7	GO:1901617
maker-scaffold_7490-snap-gene-0.17-mRNA-1	Q9M8Z7	GO:1901617
maker-scaffold_1556-augustus-gene-0.14-mRNA-1	Q9MAH3	GO:1901617
maker-scaffold_30280-snap-gene-0.3-mRNA-1	Q9XIG1	GO:1901617
maker-scaffold_14654-snap-gene-0.3-mRNA-1	Q9ZPJ8	GO:1901617

## Sheet: NonphagocyteEnrichedCCpeps-GOan
Cymbomonas_ID	UniProtID_Of_BestSwissProtHit	Enriched_GO_Category-BP
maker-scaffold_897-snap-gene-0.4-mRNA-1	F4KAK5	GO:0000325
augustus_masked-scaffold_487-processed-gene-0.3-mRNA-1	P93654	GO:0000325
augustus_masked-scaffold_16383-processed-gene-0.1-mRNA-1	P93654	GO:0000325
maker-scaffold_5524-augustus-gene-0.7-mRNA-1	Q8VZ95	GO:0000325
maker-scaffold_8719-augustus-gene-0.4-mRNA-1	Q9SEL6	GO:0000325
maker-scaffold_4938-snap-gene-0.7-mRNA-1	O22806	GO:0000775
maker-scaffold_24398-snap-gene-0.6-mRNA-1	O75717	GO:0000775
maker-scaffold_963-snap-gene-0.20-mRNA-1	Q2LAE1	GO:0000775
maker-scaffold_12240-snap-gene-0.3-mRNA-1	Q7S9H0	GO:0000775
maker-scaffold_1377-snap-gene-0.16-mRNA-1	Q8VZ17	GO:0000775
maker-scaffold_2722-snap-gene-0.11-mRNA-1	A8JGF7	GO:0005739
maker-scaffold_393-snap-gene-0.16-mRNA-1	C5Y3V8	GO:0005739
maker-scaffold_2614-snap-gene-0.15-mRNA-1	D3ZN43	GO:0005739
maker-scaffold_10502-augustus-gene-0.4-mRNA-1	M1BYJ7	GO:0005739
maker-scaffold_5727-snap-gene-0.9-mRNA-1	M1BYJ7	GO:0005739
maker-scaffold_4746-augustus-gene-0.4-mRNA-1	O01578	GO:0005739
maker-scaffold_19461-augustus-gene-0.2-mRNA-1	O49313	GO:0005739
maker-scaffold_8067-snap-gene-0.6-mRNA-1	O80874	GO:0005739
maker-scaffold_1382-snap-gene-0.14-mRNA-1	O82357	GO:0005739
maker-scaffold_12877-augustus-gene-0.4-mRNA-1	P00431	GO:0005739
maker-scaffold_9762-augustus-gene-0.0-mRNA-1	P0CQ26	GO:0005739
maker-scaffold_1140-snap-gene-0.9-mRNA-1	P0CQ38	GO:0005739
maker-scaffold_6860-snap-gene-0.8-mRNA-1	P33416	GO:0005739
maker-scaffold_26089-snap-gene-0.6-mRNA-1	P38279	GO:0005739
maker-scaffold_26489-snap-gene-0.3-mRNA-1	P38812	GO:0005739
maker-scaffold_9007-snap-gene-0.3-mRNA-1	P47140	GO:0005739
snap_masked-scaffold_1417-processed-gene-0.8-mRNA-1	P57750	GO:0005739
maker-scaffold_10817-snap-gene-0.4-mRNA-1	Q00972	GO:0005739
maker-scaffold_3160-snap-gene-0.12-mRNA-1	Q02981	GO:0005739
augustus_masked-scaffold_1241-processed-gene-0.0-mRNA-1	Q04013	GO:0005739
maker-scaffold_2741-snap-gene-0.11-mRNA-1	Q08DZ8	GO:0005739
snap_masked-scaffold_1409-processed-gene-0.6-mRNA-1	Q21153	GO:0005739
augustus_masked-scaffold_8357-processed-gene-0.0-mRNA-1	Q4WPF8	GO:0005739
maker-scaffold_10308-snap-gene-0.3-mRNA-1	Q4WPF8	GO:0005739
maker-scaffold_2219-augustus-gene-0.10-mRNA-1	Q54MV7	GO:0005739
augustus_masked-scaffold_21121-processed-gene-0.0-mRNA-1	Q556Y2	GO:0005739
maker-scaffold_37906-snap-gene-0.2-mRNA-1	Q56WD9	GO:0005739
maker-scaffold_1414-snap-gene-0.17-mRNA-1	Q5JN42	GO:0005739
maker-scaffold_15389-snap-gene-0.7-mRNA-1	Q5JN42	GO:0005739
maker-scaffold_5803-augustus-gene-0.4-mRNA-1	Q6AXV4	GO:0005739
maker-scaffold_15742-augustus-gene-0.2-mRNA-1	Q6L5I5	GO:0005739
maker-scaffold_19236-augustus-gene-0.4-mRNA-1	Q6PBL0	GO:0005739
maker-scaffold_12100-snap-gene-0.2-mRNA-1	Q7SCY7	GO:0005739
maker-scaffold_13364-augustus-gene-0.3-mRNA-1	Q86U90	GO:0005739
maker-scaffold_2216-snap-gene-0.14-mRNA-1	Q8IZJ6	GO:0005739
maker-scaffold_868-snap-gene-0.17-mRNA-1	Q8L539	GO:0005739
maker-scaffold_10702-snap-gene-0.3-mRNA-1	Q8MKW7	GO:0005739
snap_masked-scaffold_2958-processed-gene-0.2-mRNA-1	Q8W485	GO:0005739
maker-scaffold_27949-snap-gene-0.3-mRNA-1	Q93YW7	GO:0005739
augustus_masked-scaffold_12863-processed-gene-0.0-mRNA-1	Q945L0	GO:0005739
maker-scaffold_12997-augustus-gene-0.6-mRNA-1	Q94AX4	GO:0005739
maker-scaffold_6758-augustus-gene-0.2-mRNA-1	Q94AX4	GO:0005739
maker-scaffold_682-snap-gene-0.16-mRNA-1	Q9FIV6	GO:0005739
maker-scaffold_140-snap-gene-0.24-mRNA-1	Q9FMD3	GO:0005739
maker-scaffold_1046-snap-gene-0.15-mRNA-1	Q9FZ84	GO:0005739
maker-scaffold_10769-snap-gene-0.6-mRNA-1	Q9H6R4	GO:0005739
maker-scaffold_502-snap-gene-0.12-mRNA-1	Q9LHE5	GO:0005739
maker-scaffold_2704-augustus-gene-0.11-mRNA-1	Q9LI77	GO:0005739
maker-scaffold_9070-augustus-gene-0.2-mRNA-1	Q9LQU5	GO:0005739
maker-scaffold_27898-snap-gene-0.4-mRNA-1	Q9LT72	GO:0005739
maker-scaffold_19842-snap-gene-0.7-mRNA-1	Q9LUR2	GO:0005739
maker-scaffold_10225-augustus-gene-0.4-mRNA-1	Q9M038	GO:0005739
maker-scaffold_28217-snap-gene-0.4-mRNA-1	Q9M8D3	GO:0005739
maker-scaffold_12518-snap-gene-0.5-mRNA-1	Q9N4Z0	GO:0005739
maker-scaffold_5861-snap-gene-0.6-mRNA-1	Q9P6P9	GO:0005739
maker-scaffold_1369-augustus-gene-0.5-mRNA-1	Q9P7G4	GO:0005739
maker-scaffold_11835-augustus-gene-0.3-mRNA-1	Q9P959	GO:0005739
maker-scaffold_6154-augustus-gene-0.4-mRNA-1	Q9S837	GO:0005739
maker-scaffold_372-snap-gene-0.20-mRNA-1	Q9SBJ1	GO:0005739
maker-scaffold_4830-augustus-gene-0.2-mRNA-1	Q9SBJ1	GO:0005739
snap_masked-scaffold_7533-processed-gene-0.5-mRNA-1	Q9SKC9	GO:0005739
maker-scaffold_549-snap-gene-0.24-mRNA-1	Q9SU56	GO:0005739
maker-scaffold_140-snap-gene-0.23-mRNA-1	Q9SXD1	GO:0005739
maker-scaffold_12697-augustus-gene-0.3-mRNA-1	Q9ZU27	GO:0005739
maker-scaffold_2614-snap-gene-0.15-mRNA-1	D3ZN43	GO:0005743
maker-scaffold_10502-augustus-gene-0.4-mRNA-1	M1BYJ7	GO:0005743
maker-scaffold_5727-snap-gene-0.9-mRNA-1	M1BYJ7	GO:0005743
maker-scaffold_4746-augustus-gene-0.4-mRNA-1	O01578	GO:0005743
maker-scaffold_19461-augustus-gene-0.2-mRNA-1	O49313	GO:0005743
maker-scaffold_8067-snap-gene-0.6-mRNA-1	O80874	GO:0005743
maker-scaffold_9762-augustus-gene-0.0-mRNA-1	P0CQ26	GO:0005743
maker-scaffold_1140-snap-gene-0.9-mRNA-1	P0CQ38	GO:0005743
maker-scaffold_26489-snap-gene-0.3-mRNA-1	P38812	GO:0005743
augustus_masked-scaffold_1241-processed-gene-0.0-mRNA-1	Q04013	GO:0005743
snap_masked-scaffold_1409-processed-gene-0.6-mRNA-1	Q21153	GO:0005743
maker-scaffold_2219-augustus-gene-0.10-mRNA-1	Q54MV7	GO:0005743
maker-scaffold_1414-snap-gene-0.17-mRNA-1	Q5JN42	GO:0005743
maker-scaffold_15389-snap-gene-0.7-mRNA-1	Q5JN42	GO:0005743
maker-scaffold_5803-augustus-gene-0.4-mRNA-1	Q6AXV4	GO:0005743
maker-scaffold_19236-augustus-gene-0.4-mRNA-1	Q6PBL0	GO:0005743
maker-scaffold_12100-snap-gene-0.2-mRNA-1	Q7SCY7	GO:0005743
maker-scaffold_27949-snap-gene-0.3-mRNA-1	Q93YW7	GO:0005743
maker-scaffold_502-snap-gene-0.12-mRNA-1	Q9LHE5	GO:0005743
maker-scaffold_10225-augustus-gene-0.4-mRNA-1	Q9M038	GO:0005743
maker-scaffold_1369-augustus-gene-0.5-mRNA-1	Q9P7G4	GO:0005743
maker-scaffold_11835-augustus-gene-0.3-mRNA-1	Q9P959	GO:0005743
maker-scaffold_6154-augustus-gene-0.4-mRNA-1	Q9S837	GO:0005743
snap_masked-scaffold_7533-processed-gene-0.5-mRNA-1	Q9SKC9	GO:0005743
maker-scaffold_2722-snap-gene-0.11-mRNA-1	A8JGF7	GO:0005759
maker-scaffold_8067-snap-gene-0.6-mRNA-1	O80874	GO:0005759
maker-scaffold_12877-augustus-gene-0.4-mRNA-1	P00431	GO:0005759
maker-scaffold_6860-snap-gene-0.8-mRNA-1	P33416	GO:0005759
maker-scaffold_26489-snap-gene-0.3-mRNA-1	P38812	GO:0005759
maker-scaffold_10817-snap-gene-0.4-mRNA-1	Q00972	GO:0005759
augustus_masked-scaffold_1241-processed-gene-0.0-mRNA-1	Q04013	GO:0005759
maker-scaffold_2741-snap-gene-0.11-mRNA-1	Q08DZ8	GO:0005759
augustus_masked-scaffold_8357-processed-gene-0.0-mRNA-1	Q4WPF8	GO:0005759
maker-scaffold_10308-snap-gene-0.3-mRNA-1	Q4WPF8	GO:0005759
maker-scaffold_682-snap-gene-0.16-mRNA-1	Q9FIV6	GO:0005759
maker-scaffold_5861-snap-gene-0.6-mRNA-1	Q9P6P9	GO:0005759
augustus_masked-scaffold_1241-processed-gene-0.0-mRNA-1	Q04013	GO:0009295
maker-scaffold_18534-augustus-gene-0.2-mRNA-1	Q8H2V6	GO:0009295
maker-scaffold_3538-snap-gene-0.6-mRNA-1	Q9AWB2	GO:0009295
maker-scaffold_10988-snap-gene-0.6-mRNA-1	B9EXM2	GO:0009507
maker-scaffold_23179-snap-gene-0.4-mRNA-1	B9F2U5	GO:0009507
maker-scaffold_4804-snap-gene-0.6-mRNA-1	B9NAN0	GO:0009507
maker-scaffold_393-snap-gene-0.16-mRNA-1	C5Y3V8	GO:0009507
maker-scaffold_11172-snap-gene-0.7-mRNA-1	F4I907	GO:0009507
maker-scaffold_19646-snap-gene-0.6-mRNA-1	O04196	GO:0009507
maker-scaffold_1473-snap-gene-0.16-mRNA-1	O22609	GO:0009507
maker-scaffold_16801-snap-gene-0.3-mRNA-1	O22609	GO:0009507
maker-scaffold_1885-snap-gene-0.13-mRNA-1	O22870	GO:0009507
maker-scaffold_30902-augustus-gene-0.3-mRNA-1	O23653	GO:0009507
maker-scaffold_13154-augustus-gene-0.4-mRNA-1	O64730	GO:0009507
maker-scaffold_13504-snap-gene-0.3-mRNA-1	O81852	GO:0009507
maker-scaffold_4524-snap-gene-0.6-mRNA-1	O81852	GO:0009507
maker-scaffold_1268-snap-gene-0.8-mRNA-1	O82768	GO:0009507
maker-scaffold_471-snap-gene-0.16-mRNA-1	O82782	GO:0009507
maker-scaffold_10249-snap-gene-0.10-mRNA-1	P0C026	GO:0009507
maker-scaffold_22272-snap-gene-0.3-mRNA-1	P0C0L1	GO:0009507
maker-scaffold_14592-snap-gene-0.3-mRNA-1	P25269	GO:0009507
maker-scaffold_204-snap-gene-0.25-mRNA-1	P28554	GO:0009507
maker-scaffold_13736-snap-gene-0.7-mRNA-1	Q0WLC6	GO:0009507
maker-scaffold_933-snap-gene-0.11-mRNA-1	Q0WRJ7	GO:0009507
maker-scaffold_7894-snap-gene-0.7-mRNA-1	Q15KI9	GO:0009507
maker-scaffold_520-snap-gene-0.12-mRNA-1	Q3EBR6	GO:0009507
maker-scaffold_6518-snap-gene-0.10-mRNA-1	Q42527	GO:0009507
augustus_masked-scaffold_28189-processed-gene-0.0-mRNA-1	Q43349	GO:0009507
maker-scaffold_37906-snap-gene-0.2-mRNA-1	Q56WD9	GO:0009507
maker-scaffold_5282-snap-gene-0.7-mRNA-1	Q56YA5	GO:0009507
maker-scaffold_10243-snap-gene-0.3-mRNA-1	Q5G1S8	GO:0009507
maker-scaffold_2226-snap-gene-0.8-mRNA-1	Q5M731	GO:0009507
maker-scaffold_1246-snap-gene-0.12-mRNA-1	Q5NAY4	GO:0009507
maker-scaffold_19820-snap-gene-0.4-mRNA-1	Q5Z856	GO:0009507
snap_masked-scaffold_654-processed-gene-0.5-mRNA-1	Q5Z8P2	GO:0009507
augustus_masked-scaffold_2657-processed-gene-0.0-mRNA-1	Q65XK0	GO:0009507
maker-scaffold_2664-augustus-gene-0.7-mRNA-1	Q69TY4	GO:0009507
maker-scaffold_15838-snap-gene-0.3-mRNA-1	Q6AWU6	GO:0009507
snap_masked-scaffold_11638-processed-gene-0.1-mRNA-1	Q6YV23	GO:0009507
maker-scaffold_12200-snap-gene-0.3-mRNA-1	Q6Z234	GO:0009507
maker-scaffold_2266-snap-gene-0.12-mRNA-1	Q6Z9C3	GO:0009507
maker-scaffold_13561-augustus-gene-0.2-mRNA-1	Q6ZIK0	GO:0009507
maker-scaffold_4104-snap-gene-0.5-mRNA-1	Q75LR2	GO:0009507
maker-scaffold_5526-snap-gene-0.5-mRNA-1	Q7F8S5	GO:0009507
snap_masked-scaffold_18435-processed-gene-0.1-mRNA-1	Q7XJ02	GO:0009507
maker-scaffold_16814-snap-gene-0.7-mRNA-1	Q7XUS2	GO:0009507
maker-scaffold_30394-snap-gene-0.5-mRNA-1	Q84WW2	GO:0009507
maker-scaffold_16197-snap-gene-0.4-mRNA-1	Q8GSJ1	GO:0009507
maker-scaffold_8071-augustus-gene-0.3-mRNA-1	Q8GW64	GO:0009507
maker-scaffold_18869-augustus-gene-0.2-mRNA-1	Q8H124	GO:0009507
maker-scaffold_775-augustus-gene-0.17-mRNA-1	Q8H124	GO:0009507
maker-scaffold_3067-augustus-gene-0.9-mRNA-1	Q8H124	GO:0009507
maker-scaffold_18534-augustus-gene-0.2-mRNA-1	Q8H2V6	GO:0009507
maker-scaffold_1315-augustus-gene-0.10-mRNA-1	Q8LBV4	GO:0009507
maker-scaffold_18605-snap-gene-0.3-mRNA-1	Q8RU74	GO:0009507
maker-scaffold_17861-augustus-gene-0.2-mRNA-1	Q93W77	GO:0009507
maker-scaffold_9507-augustus-gene-0.2-mRNA-1	Q93WI0	GO:0009507
maker-scaffold_17308-snap-gene-0.3-mRNA-1	Q93Z70	GO:0009507
maker-scaffold_91-snap-gene-0.29-mRNA-1	Q940A6	GO:0009507
maker-scaffold_847-snap-gene-0.15-mRNA-1	Q944I4	GO:0009507
maker-scaffold_15958-snap-gene-0.4-mRNA-1	Q94A68	GO:0009507
augustus_masked-scaffold_20183-processed-gene-0.0-mRNA-1	Q9AR38	GO:0009507
maker-scaffold_3538-snap-gene-0.6-mRNA-1	Q9AWB2	GO:0009507
maker-scaffold_6958-snap-gene-0.13-mRNA-1	Q9C544	GO:0009507
maker-scaffold_5072-snap-gene-0.12-mRNA-1	Q9FIY7	GO:0009507
maker-scaffold_23130-snap-gene-0.5-mRNA-1	Q9LD61	GO:0009507
maker-scaffold_2036-augustus-gene-0.5-mRNA-1	Q9LDY5	GO:0009507
maker-scaffold_8508-snap-gene-0.3-mRNA-1	Q9LFF1	GO:0009507
maker-scaffold_2704-augustus-gene-0.11-mRNA-1	Q9LI77	GO:0009507
maker-scaffold_12717-augustus-gene-0.2-mRNA-1	Q9LPR4	GO:0009507
maker-scaffold_2220-snap-gene-0.11-mRNA-1	Q9LTX9	GO:0009507
maker-scaffold_9646-augustus-gene-0.4-mRNA-1	Q9LY74	GO:0009507
maker-scaffold_1610-augustus-gene-0.13-mRNA-1	Q9LYR5	GO:0009507
maker-scaffold_1199-snap-gene-0.17-mRNA-1	Q9LYU8	GO:0009507
maker-scaffold_28217-snap-gene-0.4-mRNA-1	Q9M8D3	GO:0009507
maker-scaffold_1556-augustus-gene-0.14-mRNA-1	Q9MAH3	GO:0009507
maker-scaffold_13597-snap-gene-0.3-mRNA-1	Q9S834	GO:0009507
maker-scaffold_7659-snap-gene-0.3-mRNA-1	Q9S834	GO:0009507
maker-scaffold_3028-snap-gene-0.12-mRNA-1	Q9SIE1	GO:0009507
maker-scaffold_9995-augustus-gene-0.4-mRNA-1	Q9SL92	GO:0009507
maker-scaffold_29433-snap-gene-0.6-mRNA-1	Q9SQT8	GO:0009507
maker-scaffold_25911-augustus-gene-0.3-mRNA-1	Q9SR00	GO:0009507
maker-scaffold_12611-augustus-gene-0.4-mRNA-1	Q9SR70	GO:0009507
maker-scaffold_3267-snap-gene-0.8-mRNA-1	Q9SZ30	GO:0009507
maker-scaffold_5470-snap-gene-0.7-mRNA-1	Q9XEX2	GO:0009507
maker-scaffold_9483-snap-gene-0.3-mRNA-1	Q9XFH9	GO:0009507
maker-scaffold_4758-augustus-gene-0.6-mRNA-1	Q9ZU32	GO:0009507
maker-scaffold_10988-snap-gene-0.6-mRNA-1	B9EXM2	GO:0009570
maker-scaffold_393-snap-gene-0.16-mRNA-1	C5Y3V8	GO:0009570
maker-scaffold_11172-snap-gene-0.7-mRNA-1	F4I907	GO:0009570
maker-scaffold_1885-snap-gene-0.13-mRNA-1	O22870	GO:0009570
maker-scaffold_30902-augustus-gene-0.3-mRNA-1	O23653	GO:0009570
maker-scaffold_13154-augustus-gene-0.4-mRNA-1	O64730	GO:0009570
maker-scaffold_13504-snap-gene-0.3-mRNA-1	O81852	GO:0009570
maker-scaffold_4524-snap-gene-0.6-mRNA-1	O81852	GO:0009570
maker-scaffold_1268-snap-gene-0.8-mRNA-1	O82768	GO:0009570
maker-scaffold_22272-snap-gene-0.3-mRNA-1	P0C0L1	GO:0009570
maker-scaffold_14592-snap-gene-0.3-mRNA-1	P25269	GO:0009570
maker-scaffold_5282-snap-gene-0.7-mRNA-1	Q56YA5	GO:0009570
maker-scaffold_2226-snap-gene-0.8-mRNA-1	Q5M731	GO:0009570
maker-scaffold_1246-snap-gene-0.12-mRNA-1	Q5NAY4	GO:0009570
maker-scaffold_2664-augustus-gene-0.7-mRNA-1	Q69TY4	GO:0009570
maker-scaffold_5526-snap-gene-0.5-mRNA-1	Q7F8S5	GO:0009570
snap_masked-scaffold_18435-processed-gene-0.1-mRNA-1	Q7XJ02	GO:0009570
maker-scaffold_30394-snap-gene-0.5-mRNA-1	Q84WW2	GO:0009570
maker-scaffold_16197-snap-gene-0.4-mRNA-1	Q8GSJ1	GO:0009570
maker-scaffold_8071-augustus-gene-0.3-mRNA-1	Q8GW64	GO:0009570
maker-scaffold_18869-augustus-gene-0.2-mRNA-1	Q8H124	GO:0009570
maker-scaffold_775-augustus-gene-0.17-mRNA-1	Q8H124	GO:0009570
maker-scaffold_3067-augustus-gene-0.9-mRNA-1	Q8H124	GO:0009570
maker-scaffold_1315-augustus-gene-0.10-mRNA-1	Q8LBV4	GO:0009570
maker-scaffold_18605-snap-gene-0.3-mRNA-1	Q8RU74	GO:0009570
maker-scaffold_17861-augustus-gene-0.2-mRNA-1	Q93W77	GO:0009570
maker-scaffold_17308-snap-gene-0.3-mRNA-1	Q93Z70	GO:0009570
maker-scaffold_847-snap-gene-0.15-mRNA-1	Q944I4	GO:0009570
maker-scaffold_15958-snap-gene-0.4-mRNA-1	Q94A68	GO:0009570
maker-scaffold_3538-snap-gene-0.6-mRNA-1	Q9AWB2	GO:0009570
maker-scaffold_23130-snap-gene-0.5-mRNA-1	Q9LD61	GO:0009570
maker-scaffold_2704-augustus-gene-0.11-mRNA-1	Q9LI77	GO:0009570
maker-scaffold_12717-augustus-gene-0.2-mRNA-1	Q9LPR4	GO:0009570
maker-scaffold_2220-snap-gene-0.11-mRNA-1	Q9LTX9	GO:0009570
maker-scaffold_1199-snap-gene-0.17-mRNA-1	Q9LYU8	GO:0009570
maker-scaffold_1556-augustus-gene-0.14-mRNA-1	Q9MAH3	GO:0009570
maker-scaffold_13597-snap-gene-0.3-mRNA-1	Q9S834	GO:0009570
maker-scaffold_7659-snap-gene-0.3-mRNA-1	Q9S834	GO:0009570
maker-scaffold_3028-snap-gene-0.12-mRNA-1	Q9SIE1	GO:0009570
maker-scaffold_29433-snap-gene-0.6-mRNA-1	Q9SQT8	GO:0009570
maker-scaffold_3267-snap-gene-0.8-mRNA-1	Q9SZ30	GO:0009570
maker-scaffold_9483-snap-gene-0.3-mRNA-1	Q9XFH9	GO:0009570
maker-scaffold_9295-augustus-gene-0.3-mRNA-1	A4D256	GO:0031224
maker-scaffold_21580-snap-gene-0.3-mRNA-1	C0LGN2	GO:0031224
maker-scaffold_12917-snap-gene-0.5-mRNA-1	C0LGQ5	GO:0031224
maker-scaffold_4746-augustus-gene-0.4-mRNA-1	O01578	GO:0031224
maker-scaffold_9093-augustus-gene-0.15-mRNA-1	O22151	GO:0031224
maker-scaffold_13839-augustus-gene-0.2-mRNA-1	O26759	GO:0031224
maker-scaffold_25471-snap-gene-0.3-mRNA-1	O34849	GO:0031224
maker-scaffold_19461-augustus-gene-0.2-mRNA-1	O49313	GO:0031224
augustus_masked-scaffold_25171-processed-gene-0.0-mRNA-1	O65440	GO:0031224
maker-scaffold_2052-augustus-gene-0.14-mRNA-1	O66515	GO:0031224
maker-scaffold_17366-augustus-gene-0.2-mRNA-1	O80632	GO:0031224
maker-scaffold_8067-snap-gene-0.6-mRNA-1	O80874	GO:0031224
maker-scaffold_12153-snap-gene-0.6-mRNA-1	O94673	GO:0031224
maker-scaffold_1140-snap-gene-0.9-mRNA-1	P0CQ38	GO:0031224
maker-scaffold_3784-augustus-gene-0.7-mRNA-1	P20735	GO:0031224
maker-scaffold_26089-snap-gene-0.6-mRNA-1	P38279	GO:0031224
maker-scaffold_1211-snap-gene-0.17-mRNA-1	P46313	GO:0031224
maker-scaffold_7989-snap-gene-0.5-mRNA-1	P54144	GO:0031224
maker-scaffold_29731-snap-gene-0.3-mRNA-1	P54145	GO:0031224
maker-scaffold_10981-snap-gene-0.3-mRNA-1	P54493	GO:0031224
maker-scaffold_814-augustus-gene-0.8-mRNA-1	P77307	GO:0031224
maker-scaffold_29752-snap-gene-0.10-mRNA-1	P87055	GO:0031224
augustus_masked-scaffold_487-processed-gene-0.3-mRNA-1	P93654	GO:0031224
augustus_masked-scaffold_16383-processed-gene-0.1-mRNA-1	P93654	GO:0031224
maker-scaffold_12265-augustus-gene-0.3-mRNA-1	Q03606	GO:0031224
augustus_masked-scaffold_1241-processed-gene-0.0-mRNA-1	Q04013	GO:0031224
maker-scaffold_18053-augustus-gene-0.2-mRNA-1	Q09417	GO:0031224
maker-scaffold_9898-snap-gene-0.8-mRNA-1	Q09758	GO:0031224
maker-scaffold_3530-snap-gene-0.16-mRNA-1	Q0JEQ2	GO:0031224
maker-scaffold_12542-snap-gene-0.3-mRNA-1	Q0P6H9	GO:0031224
maker-scaffold_28113-snap-gene-0.3-mRNA-1	Q12893	GO:0031224
maker-scaffold_11240-augustus-gene-0.2-mRNA-1	Q14974	GO:0031224
maker-scaffold_7894-snap-gene-0.7-mRNA-1	Q15KI9	GO:0031224
maker-scaffold_637-snap-gene-0.17-mRNA-1	Q20144	GO:0031224
snap_masked-scaffold_1409-processed-gene-0.6-mRNA-1	Q21153	GO:0031224
maker-scaffold_11609-augustus-gene-0.2-mRNA-1	Q39208	GO:0031224
maker-scaffold_22677-augustus-gene-0.1-mRNA-1	Q3T100	GO:0031224
maker-scaffold_9280-snap-gene-0.8-mRNA-1	Q3ZBE9	GO:0031224
maker-scaffold_7254-augustus-gene-0.4-mRNA-1	Q4FZX7	GO:0031224
augustus_masked-scaffold_11287-processed-gene-0.0-mRNA-1	Q51389	GO:0031224
maker-scaffold_10905-snap-gene-0.3-mRNA-1	Q54PR7	GO:0031224
augustus_masked-scaffold_13731-processed-gene-0.0-mRNA-1	Q5IGR6	GO:0031224
augustus_masked-scaffold_15381-processed-gene-0.0-mRNA-1	Q5KQN0	GO:0031224
maker-scaffold_393-snap-gene-0.17-mRNA-1	Q5KQN0	GO:0031224
maker-scaffold_16013-snap-gene-0.4-mRNA-1	Q5KQN0	GO:0031224
maker-scaffold_16856-snap-gene-0.10-mRNA-1	Q5NA18	GO:0031224
maker-scaffold_16571-snap-gene-0.6-mRNA-1	Q5QN13	GO:0031224
maker-scaffold_1964-augustus-gene-0.4-mRNA-1	Q5XF09	GO:0031224
maker-scaffold_5803-augustus-gene-0.4-mRNA-1	Q6AXV4	GO:0031224
maker-scaffold_15481-snap-gene-0.7-mRNA-1	Q6C8W4	GO:0031224
maker-scaffold_8981-snap-gene-0.3-mRNA-1	Q6DEL1	GO:0031224
maker-scaffold_10523-augustus-gene-0.2-mRNA-1	Q6K9G1	GO:0031224
maker-scaffold_15742-augustus-gene-0.2-mRNA-1	Q6L5I5	GO:0031224
maker-scaffold_11485-snap-gene-0.7-mRNA-1	Q6ZT12	GO:0031224
maker-scaffold_12100-snap-gene-0.2-mRNA-1	Q7SCY7	GO:0031224
maker-scaffold_1854-snap-gene-0.9-mRNA-1	Q7XA06	GO:0031224
maker-scaffold_11069-augustus-gene-0.2-mRNA-1	Q7Z769	GO:0031224
maker-scaffold_25498-augustus-gene-0.3-mRNA-1	Q80TN5	GO:0031224
maker-scaffold_5822-snap-gene-0.3-mRNA-1	Q80Z70	GO:0031224
maker-scaffold_24250-augustus-gene-0.2-mRNA-1	Q8BXQ2	GO:0031224
maker-scaffold_18647-snap-gene-0.4-mRNA-1	Q8C0N2	GO:0031224
maker-scaffold_18285-snap-gene-0.3-mRNA-1	Q8H184	GO:0031224
maker-scaffold_3932-augustus-gene-0.4-mRNA-1	Q8H6H0	GO:0031224
augustus_masked-scaffold_1197-processed-gene-0.0-mRNA-1	Q8K0H1	GO:0031224
augustus_masked-scaffold_14016-processed-gene-0.0-mRNA-1	Q8L725	GO:0031224
maker-scaffold_4530-snap-gene-0.5-mRNA-1	Q8LLD0	GO:0031224
maker-scaffold_489-snap-gene-0.15-mRNA-1	Q8P8R8	GO:0031224
maker-scaffold_12637-snap-gene-0.3-mRNA-1	Q8P8W4	GO:0031224
maker-scaffold_22788-augustus-gene-0.2-mRNA-1	Q8RXL8	GO:0031224
maker-scaffold_9009-snap-gene-0.9-mRNA-1	Q8RXL8	GO:0031224
augustus_masked-scaffold_12969-processed-gene-0.1-mRNA-1	Q8RXL8	GO:0031224
maker-scaffold_2284-snap-gene-0.15-mRNA-1	Q8RY65	GO:0031224
maker-scaffold_17860-augustus-gene-0.2-mRNA-1	Q8U230	GO:0031224
maker-scaffold_673-augustus-gene-0.8-mRNA-1	Q8VYR9	GO:0031224
maker-scaffold_5524-augustus-gene-0.7-mRNA-1	Q8VZ95	GO:0031224
maker-scaffold_2167-snap-gene-0.5-mRNA-1	Q8VZG8	GO:0031224
maker-scaffold_15669-snap-gene-0.4-mRNA-1	Q921Y4	GO:0031224
maker-scaffold_27949-snap-gene-0.3-mRNA-1	Q93YW7	GO:0031224
maker-scaffold_2536-snap-gene-0.8-mRNA-1	Q93ZH9	GO:0031224
maker-scaffold_1050-snap-gene-0.17-mRNA-1	Q940Q3	GO:0031224
maker-scaffold_6790-snap-gene-0.9-mRNA-1	Q941R4	GO:0031224
augustus_masked-scaffold_11679-processed-gene-0.1-mRNA-1	Q94JS4	GO:0031224
augustus_masked-scaffold_28273-processed-gene-0.0-mRNA-1	Q9ASU1	GO:0031224
maker-scaffold_6472-snap-gene-0.7-mRNA-1	Q9BLG4	GO:0031224
maker-scaffold_13725-augustus-gene-0.3-mRNA-1	Q9C6S5	GO:0031224
maker-scaffold_19655-snap-gene-0.3-mRNA-1	Q9DB25	GO:0031224
maker-scaffold_25529-augustus-gene-0.3-mRNA-1	Q9FL28	GO:0031224
maker-scaffold_5886-snap-gene-0.5-mRNA-1	Q9FLG2	GO:0031224
maker-scaffold_21505-augustus-gene-0.2-mRNA-1	Q9H2F3	GO:0031224
maker-scaffold_2081-snap-gene-0.11-mRNA-1	Q9LDU6	GO:0031224
augustus_masked-scaffold_10473-processed-gene-0.1-mRNA-1	Q9LFN3	GO:0031224
maker-scaffold_1617-augustus-gene-0.6-mRNA-1	Q9LFN3	GO:0031224
maker-scaffold_502-snap-gene-0.12-mRNA-1	Q9LHE5	GO:0031224
maker-scaffold_20970-augustus-gene-0.2-mRNA-1	Q9LK16	GO:0031224
maker-scaffold_3010-augustus-gene-0.8-mRNA-1	Q9LSB1	GO:0031224
maker-scaffold_461-augustus-gene-0.11-mRNA-1	Q9LT96	GO:0031224
maker-scaffold_9646-augustus-gene-0.4-mRNA-1	Q9LY74	GO:0031224
maker-scaffold_11314-augustus-gene-0.6-mRNA-1	Q9LZA6	GO:0031224
maker-scaffold_18825-snap-gene-0.8-mRNA-1	Q9LZA6	GO:0031224
maker-scaffold_21825-snap-gene-0.4-mRNA-1	Q9LZA6	GO:0031224
maker-scaffold_2213-snap-gene-0.13-mRNA-1	Q9LZA6	GO:0031224
maker-scaffold_10225-augustus-gene-0.4-mRNA-1	Q9M038	GO:0031224
maker-scaffold_1369-augustus-gene-0.5-mRNA-1	Q9P7G4	GO:0031224
maker-scaffold_11835-augustus-gene-0.3-mRNA-1	Q9P959	GO:0031224
maker-scaffold_6154-augustus-gene-0.4-mRNA-1	Q9S837	GO:0031224
maker-scaffold_8719-augustus-gene-0.4-mRNA-1	Q9SEL6	GO:0031224
maker-scaffold_5450-snap-gene-0.8-mRNA-1	Q9SIA4	GO:0031224
maker-scaffold_15262-snap-gene-0.4-mRNA-1	Q9SJA1	GO:0031224
maker-scaffold_4169-augustus-gene-0.5-mRNA-1	Q9SJL6	GO:0031224
maker-scaffold_13105-snap-gene-0.5-mRNA-1	Q9SKG5	GO:0031224
maker-scaffold_2539-snap-gene-0.11-mRNA-1	Q9SS40	GO:0031224
maker-scaffold_549-snap-gene-0.24-mRNA-1	Q9SU56	GO:0031224
maker-scaffold_6299-snap-gene-0.3-mRNA-1	Q9SUC5	GO:0031224
maker-scaffold_14654-snap-gene-0.3-mRNA-1	Q9ZPJ8	GO:0031224
maker-scaffold_13812-snap-gene-0.8-mRNA-1	Q9ZUN3	GO:0031224
maker-scaffold_6593-augustus-gene-0.4-mRNA-1	O60188	GO:0032040
maker-scaffold_21781-snap-gene-0.4-mRNA-1	O75691	GO:0032040
maker-scaffold_13398-snap-gene-0.5-mRNA-1	P40362	GO:0032040
maker-scaffold_6924-augustus-gene-0.4-mRNA-1	Q04177	GO:0032040
maker-scaffold_5460-snap-gene-0.7-mRNA-1	Q6C2F4	GO:0032040
maker-scaffold_6593-augustus-gene-0.4-mRNA-1	O60188	GO:0032153
snap_masked-scaffold_12262-processed-gene-0.1-mRNA-1	P78759	GO:0032153
augustus_masked-scaffold_792-processed-gene-0.0-mRNA-1	Q10137	GO:0032153
maker-scaffold_5882-snap-gene-0.8-mRNA-1	O42858	GO:0034708
maker-scaffold_4985-snap-gene-0.9-mRNA-1	Q8C3P7	GO:0034708
maker-scaffold_306-snap-gene-0.21-mRNA-1	Q91X20	GO:0034708
maker-scaffold_9295-augustus-gene-0.3-mRNA-1	A4D256	GO:0043227
maker-scaffold_7332-snap-gene-0.10-mRNA-1	A4GNA8	GO:0043227
maker-scaffold_8548-augustus-gene-0.5-mRNA-1	A7SWD3	GO:0043227
maker-scaffold_2722-snap-gene-0.11-mRNA-1	A8JGF7	GO:0043227
maker-scaffold_14495-snap-gene-0.6-mRNA-1	A8MPP1	GO:0043227
augustus_masked-scaffold_385-processed-gene-0.3-mRNA-1	A8MS41	GO:0043227
maker-scaffold_18565-snap-gene-0.10-mRNA-1	B5BT18	GO:0043227
maker-scaffold_11155-snap-gene-0.3-mRNA-1	B6SFA4	GO:0043227
maker-scaffold_10988-snap-gene-0.6-mRNA-1	B9EXM2	GO:0043227
maker-scaffold_23179-snap-gene-0.4-mRNA-1	B9F2U5	GO:0043227
maker-scaffold_4804-snap-gene-0.6-mRNA-1	B9NAN0	GO:0043227
maker-scaffold_41-augustus-gene-0.17-mRNA-1	C5XYW4	GO:0043227
maker-scaffold_393-snap-gene-0.16-mRNA-1	C5Y3V8	GO:0043227
maker-scaffold_2614-snap-gene-0.15-mRNA-1	D3ZN43	GO:0043227
maker-scaffold_11172-snap-gene-0.7-mRNA-1	F4I907	GO:0043227
maker-scaffold_5953-augustus-gene-0.8-mRNA-1	F4IP06	GO:0043227
maker-scaffold_7072-augustus-gene-0.5-mRNA-1	F4J7S8	GO:0043227
snap_masked-scaffold_16661-processed-gene-0.1-mRNA-1	F4JLS1	GO:0043227
maker-scaffold_5806-snap-gene-0.8-mRNA-1	F4JN26	GO:0043227
maker-scaffold_897-snap-gene-0.4-mRNA-1	F4KAK5	GO:0043227
maker-scaffold_10502-augustus-gene-0.4-mRNA-1	M1BYJ7	GO:0043227
maker-scaffold_5727-snap-gene-0.9-mRNA-1	M1BYJ7	GO:0043227
maker-scaffold_4746-augustus-gene-0.4-mRNA-1	O01578	GO:0043227
maker-scaffold_19646-snap-gene-0.6-mRNA-1	O04196	GO:0043227
maker-scaffold_10864-snap-gene-0.5-mRNA-1	O08730	GO:0043227
maker-scaffold_6596-snap-gene-0.8-mRNA-1	O08730	GO:0043227
maker-scaffold_16606-snap-gene-0.4-mRNA-1	O13983	GO:0043227
maker-scaffold_1440-snap-gene-0.12-mRNA-1	O14270	GO:0043227
maker-scaffold_9093-augustus-gene-0.15-mRNA-1	O22151	GO:0043227
maker-scaffold_26850-snap-gene-0.9-mRNA-1	O22161	GO:0043227
maker-scaffold_2849-augustus-gene-0.7-mRNA-1	O22161	GO:0043227
maker-scaffold_1473-snap-gene-0.16-mRNA-1	O22609	GO:0043227
maker-scaffold_16801-snap-gene-0.3-mRNA-1	O22609	GO:0043227
maker-scaffold_4938-snap-gene-0.7-mRNA-1	O22806	GO:0043227
maker-scaffold_1885-snap-gene-0.13-mRNA-1	O22870	GO:0043227
maker-scaffold_30902-augustus-gene-0.3-mRNA-1	O23653	GO:0043227
maker-scaffold_5882-snap-gene-0.8-mRNA-1	O42858	GO:0043227
maker-scaffold_22639-snap-gene-0.6-mRNA-1	O48520	GO:0043227
maker-scaffold_8879-snap-gene-0.12-mRNA-1	O48890	GO:0043227
maker-scaffold_19461-augustus-gene-0.2-mRNA-1	O49313	GO:0043227
maker-scaffold_7812-augustus-gene-0.6-mRNA-1	O49743	GO:0043227
maker-scaffold_23407-snap-gene-0.3-mRNA-1	O59668	GO:0043227
maker-scaffold_6593-augustus-gene-0.4-mRNA-1	O60188	GO:0043227
maker-scaffold_30578-snap-gene-0.3-mRNA-1	O60524	GO:0043227
maker-scaffold_11614-augustus-gene-0.2-mRNA-1	O64571	GO:0043227
maker-scaffold_13154-augustus-gene-0.4-mRNA-1	O64730	GO:0043227
maker-scaffold_3331-snap-gene-0.4-mRNA-1	O64752	GO:0043227
maker-scaffold_3219-snap-gene-0.8-mRNA-1	O65155	GO:0043227
augustus_masked-scaffold_12593-processed-gene-0.0-mRNA-1	O65515	GO:0043227
maker-scaffold_14700-augustus-gene-0.2-mRNA-1	O74738	GO:0043227
maker-scaffold_21781-snap-gene-0.4-mRNA-1	O75691	GO:0043227
maker-scaffold_24398-snap-gene-0.6-mRNA-1	O75717	GO:0043227
maker-scaffold_17366-augustus-gene-0.2-mRNA-1	O80632	GO:0043227
maker-scaffold_8067-snap-gene-0.6-mRNA-1	O80874	GO:0043227
maker-scaffold_17091-snap-gene-0.3-mRNA-1	O81097	GO:0043227
maker-scaffold_13504-snap-gene-0.3-mRNA-1	O81852	GO:0043227
maker-scaffold_4524-snap-gene-0.6-mRNA-1	O81852	GO:0043227
maker-scaffold_1382-snap-gene-0.14-mRNA-1	O82357	GO:0043227
maker-scaffold_1268-snap-gene-0.8-mRNA-1	O82768	GO:0043227
maker-scaffold_471-snap-gene-0.16-mRNA-1	O82782	GO:0043227
maker-scaffold_18310-snap-gene-0.8-mRNA-1	O88379	GO:0043227
maker-scaffold_1862-augustus-gene-0.5-mRNA-1	O94580	GO:0043227
maker-scaffold_12153-snap-gene-0.6-mRNA-1	O94673	GO:0043227
maker-scaffold_12877-augustus-gene-0.4-mRNA-1	P00431	GO:0043227
maker-scaffold_10249-snap-gene-0.10-mRNA-1	P0C026	GO:0043227
maker-scaffold_22272-snap-gene-0.3-mRNA-1	P0C0L1	GO:0043227
maker-scaffold_21958-snap-gene-0.3-mRNA-1	P0C1H9	GO:0043227
maker-scaffold_9762-augustus-gene-0.0-mRNA-1	P0CQ26	GO:0043227
maker-scaffold_1140-snap-gene-0.9-mRNA-1	P0CQ38	GO:0043227
maker-scaffold_11056-snap-gene-0.3-mRNA-1	P0CS28	GO:0043227
maker-scaffold_1442-snap-gene-0.14-mRNA-1	P24280	GO:0043227
maker-scaffold_14592-snap-gene-0.3-mRNA-1	P25269	GO:0043227
maker-scaffold_28786-snap-gene-0.4-mRNA-1	P25600	GO:0043227
maker-scaffold_204-snap-gene-0.25-mRNA-1	P28554	GO:0043227
maker-scaffold_6860-snap-gene-0.8-mRNA-1	P33416	GO:0043227
maker-scaffold_26089-snap-gene-0.6-mRNA-1	P38279	GO:0043227
maker-scaffold_26489-snap-gene-0.3-mRNA-1	P38812	GO:0043227
maker-scaffold_1271-snap-gene-0.14-mRNA-1	P38838	GO:0043227
maker-scaffold_13398-snap-gene-0.5-mRNA-1	P40362	GO:0043227
maker-scaffold_18588-snap-gene-0.3-mRNA-1	P41214	GO:0043227
maker-scaffold_10015-augustus-gene-0.3-mRNA-1	P41890	GO:0043227
maker-scaffold_15716-augustus-gene-0.2-mRNA-1	P45432	GO:0043227
maker-scaffold_6667-augustus-gene-0.3-mRNA-1	P46250	GO:0043227
maker-scaffold_1211-snap-gene-0.17-mRNA-1	P46313	GO:0043227
maker-scaffold_9007-snap-gene-0.3-mRNA-1	P47140	GO:0043227
maker-scaffold_696-augustus-gene-0.8-mRNA-1	P47156	GO:0043227
maker-scaffold_1361-snap-gene-0.9-mRNA-1	P49373	GO:0043227
maker-scaffold_7989-snap-gene-0.5-mRNA-1	P54144	GO:0043227
snap_masked-scaffold_1417-processed-gene-0.8-mRNA-1	P57750	GO:0043227
snap_masked-scaffold_12262-processed-gene-0.1-mRNA-1	P78759	GO:0043227
maker-scaffold_29752-snap-gene-0.10-mRNA-1	P87055	GO:0043227
augustus_masked-scaffold_487-processed-gene-0.3-mRNA-1	P93654	GO:0043227
augustus_masked-scaffold_16383-processed-gene-0.1-mRNA-1	P93654	GO:0043227
maker-scaffold_10817-snap-gene-0.4-mRNA-1	Q00972	GO:0043227
maker-scaffold_7252-snap-gene-0.3-mRNA-1	Q00IB6	GO:0043227
maker-scaffold_3160-snap-gene-0.12-mRNA-1	Q02981	GO:0043227
maker-scaffold_2968-augustus-gene-0.7-mRNA-1	Q03290	GO:0043227
augustus_masked-scaffold_1241-processed-gene-0.0-mRNA-1	Q04013	GO:0043227
maker-scaffold_6924-augustus-gene-0.4-mRNA-1	Q04177	GO:0043227
maker-scaffold_12498-snap-gene-0.4-mRNA-1	Q04760	GO:0043227
maker-scaffold_2741-snap-gene-0.11-mRNA-1	Q08DZ8	GO:0043227
maker-scaffold_18053-augustus-gene-0.2-mRNA-1	Q09417	GO:0043227
maker-scaffold_9898-snap-gene-0.8-mRNA-1	Q09758	GO:0043227
maker-scaffold_13736-snap-gene-0.7-mRNA-1	Q0WLC6	GO:0043227
maker-scaffold_933-snap-gene-0.11-mRNA-1	Q0WRJ7	GO:0043227
augustus_masked-scaffold_792-processed-gene-0.0-mRNA-1	Q10137	GO:0043227
maker-scaffold_28113-snap-gene-0.3-mRNA-1	Q12893	GO:0043227
maker-scaffold_11240-augustus-gene-0.2-mRNA-1	Q14974	GO:0043227
maker-scaffold_7894-snap-gene-0.7-mRNA-1	Q15KI9	GO:0043227
snap_masked-scaffold_1409-processed-gene-0.6-mRNA-1	Q21153	GO:0043227
maker-scaffold_4698-snap-gene-0.3-mRNA-1	Q2HJH9	GO:0043227
maker-scaffold_916-snap-gene-0.12-mRNA-1	Q2KIA0	GO:0043227
maker-scaffold_963-snap-gene-0.20-mRNA-1	Q2LAE1	GO:0043227
snap_masked-scaffold_1508-processed-gene-0.6-mRNA-1	Q38861	GO:0043227
maker-scaffold_11609-augustus-gene-0.2-mRNA-1	Q39208	GO:0043227
maker-scaffold_520-snap-gene-0.12-mRNA-1	Q3EBR6	GO:0043227
maker-scaffold_563-snap-gene-0.12-mRNA-1	Q3SZ85	GO:0043227
maker-scaffold_22677-augustus-gene-0.1-mRNA-1	Q3T100	GO:0043227
maker-scaffold_1085-augustus-gene-0.10-mRNA-1	Q3TZX8	GO:0043227
maker-scaffold_407-snap-gene-0.13-mRNA-1	Q3U108	GO:0043227
maker-scaffold_1549-snap-gene-0.13-mRNA-1	Q3UB74	GO:0043227
maker-scaffold_9280-snap-gene-0.8-mRNA-1	Q3ZBE9	GO:0043227
maker-scaffold_6518-snap-gene-0.10-mRNA-1	Q42527	GO:0043227
augustus_masked-scaffold_28189-processed-gene-0.0-mRNA-1	Q43349	GO:0043227
maker-scaffold_7254-augustus-gene-0.4-mRNA-1	Q4FZX7	GO:0043227
augustus_masked-scaffold_8357-processed-gene-0.0-mRNA-1	Q4WPF8	GO:0043227
maker-scaffold_10308-snap-gene-0.3-mRNA-1	Q4WPF8	GO:0043227
maker-scaffold_6537-augustus-gene-0.5-mRNA-1	Q500U8	GO:0043227
augustus_masked-scaffold_14203-processed-gene-0.0-mRNA-1	Q54I98	GO:0043227
maker-scaffold_2219-augustus-gene-0.10-mRNA-1	Q54MV7	GO:0043227
augustus_masked-scaffold_21121-processed-gene-0.0-mRNA-1	Q556Y2	GO:0043227
maker-scaffold_4716-snap-gene-0.12-mRNA-1	Q561R7	GO:0043227
maker-scaffold_37906-snap-gene-0.2-mRNA-1	Q56WD9	GO:0043227
maker-scaffold_5282-snap-gene-0.7-mRNA-1	Q56YA5	GO:0043227
maker-scaffold_11802-snap-gene-0.3-mRNA-1	Q5BJQ2	GO:0043227
maker-scaffold_1070-snap-gene-0.20-mRNA-1	Q5F389	GO:0043227
maker-scaffold_10243-snap-gene-0.3-mRNA-1	Q5G1S8	GO:0043227
augustus_masked-scaffold_13731-processed-gene-0.0-mRNA-1	Q5IGR6	GO:0043227
maker-scaffold_1414-snap-gene-0.17-mRNA-1	Q5JN42	GO:0043227
maker-scaffold_15389-snap-gene-0.7-mRNA-1	Q5JN42	GO:0043227
augustus_masked-scaffold_15381-processed-gene-0.0-mRNA-1	Q5KQN0	GO:0043227
maker-scaffold_393-snap-gene-0.17-mRNA-1	Q5KQN0	GO:0043227
maker-scaffold_16013-snap-gene-0.4-mRNA-1	Q5KQN0	GO:0043227
maker-scaffold_2226-snap-gene-0.8-mRNA-1	Q5M731	GO:0043227
maker-scaffold_503-snap-gene-0.15-mRNA-1	Q5M7P5	GO:0043227
maker-scaffold_16856-snap-gene-0.10-mRNA-1	Q5NA18	GO:0043227
maker-scaffold_1246-snap-gene-0.12-mRNA-1	Q5NAY4	GO:0043227
augustus_masked-scaffold_6606-processed-gene-0.0-mRNA-1	Q5R628	GO:0043227
maker-scaffold_3841-snap-gene-0.9-mRNA-1	Q5SUF2	GO:0043227
maker-scaffold_10206-augustus-gene-0.2-mRNA-1	Q5THJ4	GO:0043227
maker-scaffold_1964-augustus-gene-0.4-mRNA-1	Q5XF09	GO:0043227
maker-scaffold_19820-snap-gene-0.4-mRNA-1	Q5Z856	GO:0043227
snap_masked-scaffold_654-processed-gene-0.5-mRNA-1	Q5Z8P2	GO:0043227
augustus_masked-scaffold_2657-processed-gene-0.0-mRNA-1	Q65XK0	GO:0043227
maker-scaffold_2664-augustus-gene-0.7-mRNA-1	Q69TY4	GO:0043227
maker-scaffold_15838-snap-gene-0.3-mRNA-1	Q6AWU6	GO:0043227
maker-scaffold_5803-augustus-gene-0.4-mRNA-1	Q6AXV4	GO:0043227
maker-scaffold_5460-snap-gene-0.7-mRNA-1	Q6C2F4	GO:0043227
maker-scaffold_8526-snap-gene-0.3-mRNA-1	Q6DBP8	GO:0043227
maker-scaffold_2962-snap-gene-0.10-mRNA-1	Q6L4L4	GO:0043227
maker-scaffold_15742-augustus-gene-0.2-mRNA-1	Q6L5I5	GO:0043227
maker-scaffold_19236-augustus-gene-0.4-mRNA-1	Q6PBL0	GO:0043227
maker-scaffold_1798-snap-gene-0.7-mRNA-1	Q6PKG0	GO:0043227
snap_masked-scaffold_11638-processed-gene-0.1-mRNA-1	Q6YV23	GO:0043227
maker-scaffold_12200-snap-gene-0.3-mRNA-1	Q6Z234	GO:0043227
maker-scaffold_2266-snap-gene-0.12-mRNA-1	Q6Z9C3	GO:0043227
maker-scaffold_13561-augustus-gene-0.2-mRNA-1	Q6ZIK0	GO:0043227
maker-scaffold_6937-snap-gene-0.4-mRNA-1	Q75DK1	GO:0043227
maker-scaffold_4104-snap-gene-0.5-mRNA-1	Q75LR2	GO:0043227
maker-scaffold_5526-snap-gene-0.5-mRNA-1	Q7F8S5	GO:0043227
maker-scaffold_12240-snap-gene-0.3-mRNA-1	Q7S9H0	GO:0043227
maker-scaffold_12100-snap-gene-0.2-mRNA-1	Q7SCY7	GO:0043227
snap_masked-scaffold_18435-processed-gene-0.1-mRNA-1	Q7XJ02	GO:0043227
maker-scaffold_16814-snap-gene-0.7-mRNA-1	Q7XUS2	GO:0043227
maker-scaffold_25498-augustus-gene-0.3-mRNA-1	Q80TN5	GO:0043227
maker-scaffold_3991-snap-gene-0.6-mRNA-1	Q80Y98	GO:0043227
maker-scaffold_5822-snap-gene-0.3-mRNA-1	Q80Z70	GO:0043227
maker-scaffold_30394-snap-gene-0.5-mRNA-1	Q84WW2	GO:0043227
maker-scaffold_294-snap-gene-0.13-mRNA-1	Q86AS0	GO:0043227
maker-scaffold_13364-augustus-gene-0.3-mRNA-1	Q86U90	GO:0043227
maker-scaffold_24250-augustus-gene-0.2-mRNA-1	Q8BXQ2	GO:0043227
maker-scaffold_18647-snap-gene-0.4-mRNA-1	Q8C0N2	GO:0043227
maker-scaffold_12962-snap-gene-0.8-mRNA-1	Q8C1D8	GO:0043227
maker-scaffold_4985-snap-gene-0.9-mRNA-1	Q8C3P7	GO:0043227
maker-scaffold_16197-snap-gene-0.4-mRNA-1	Q8GSJ1	GO:0043227
maker-scaffold_6680-snap-gene-0.7-mRNA-1	Q8GW29	GO:0043227
maker-scaffold_8071-augustus-gene-0.3-mRNA-1	Q8GW64	GO:0043227
maker-scaffold_20326-snap-gene-0.4-mRNA-1	Q8GXC6	GO:0043227
augustus_masked-scaffold_242-processed-gene-0.3-mRNA-1	Q8GXL7	GO:0043227
maker-scaffold_18869-augustus-gene-0.2-mRNA-1	Q8H124	GO:0043227
maker-scaffold_775-augustus-gene-0.17-mRNA-1	Q8H124	GO:0043227
maker-scaffold_3067-augustus-gene-0.9-mRNA-1	Q8H124	GO:0043227
maker-scaffold_18534-augustus-gene-0.2-mRNA-1	Q8H2V6	GO:0043227
maker-scaffold_2216-snap-gene-0.14-mRNA-1	Q8IZJ6	GO:0043227
maker-scaffold_868-snap-gene-0.17-mRNA-1	Q8L539	GO:0043227
augustus_masked-scaffold_14016-processed-gene-0.0-mRNA-1	Q8L725	GO:0043227
maker-scaffold_1315-augustus-gene-0.10-mRNA-1	Q8LBV4	GO:0043227
augustus_masked-scaffold_23561-processed-gene-0.0-mRNA-1	Q8LC68	GO:0043227
maker-scaffold_4530-snap-gene-0.5-mRNA-1	Q8LLD0	GO:0043227
maker-scaffold_10702-snap-gene-0.3-mRNA-1	Q8MKW7	GO:0043227
maker-scaffold_21703-snap-gene-0.4-mRNA-1	Q8NIW7	GO:0043227
maker-scaffold_220-augustus-gene-0.19-mRNA-1	Q8R2M2	GO:0043227
maker-scaffold_18605-snap-gene-0.3-mRNA-1	Q8RU74	GO:0043227
maker-scaffold_22788-augustus-gene-0.2-mRNA-1	Q8RXL8	GO:0043227
maker-scaffold_9009-snap-gene-0.9-mRNA-1	Q8RXL8	GO:0043227
augustus_masked-scaffold_12969-processed-gene-0.1-mRNA-1	Q8RXL8	GO:0043227
maker-scaffold_16211-augustus-gene-0.2-mRNA-1	Q8TDI0	GO:0043227
maker-scaffold_1377-snap-gene-0.16-mRNA-1	Q8VZ17	GO:0043227
maker-scaffold_5524-augustus-gene-0.7-mRNA-1	Q8VZ95	GO:0043227
maker-scaffold_17548-snap-gene-0.3-mRNA-1	Q8W0W3	GO:0043227
snap_masked-scaffold_2958-processed-gene-0.2-mRNA-1	Q8W485	GO:0043227
maker-scaffold_4819-snap-gene-0.8-mRNA-1	Q8W5S1	GO:0043227
maker-scaffold_306-snap-gene-0.21-mRNA-1	Q91X20	GO:0043227
maker-scaffold_17861-augustus-gene-0.2-mRNA-1	Q93W77	GO:0043227
maker-scaffold_9507-augustus-gene-0.2-mRNA-1	Q93WI0	GO:0043227
maker-scaffold_27949-snap-gene-0.3-mRNA-1	Q93YW7	GO:0043227
maker-scaffold_17308-snap-gene-0.3-mRNA-1	Q93Z70	GO:0043227
maker-scaffold_91-snap-gene-0.29-mRNA-1	Q940A6	GO:0043227
maker-scaffold_1050-snap-gene-0.17-mRNA-1	Q940Q3	GO:0043227
maker-scaffold_6790-snap-gene-0.9-mRNA-1	Q941R4	GO:0043227
maker-scaffold_847-snap-gene-0.15-mRNA-1	Q944I4	GO:0043227
augustus_masked-scaffold_12863-processed-gene-0.0-mRNA-1	Q945L0	GO:0043227
maker-scaffold_7720-snap-gene-0.6-mRNA-1	Q94A27	GO:0043227
maker-scaffold_15958-snap-gene-0.4-mRNA-1	Q94A68	GO:0043227
maker-scaffold_12997-augustus-gene-0.6-mRNA-1	Q94AX4	GO:0043227
maker-scaffold_6758-augustus-gene-0.2-mRNA-1	Q94AX4	GO:0043227
augustus_masked-scaffold_11679-processed-gene-0.1-mRNA-1	Q94JS4	GO:0043227
augustus_masked-scaffold_20183-processed-gene-0.0-mRNA-1	Q9AR38	GO:0043227
augustus_masked-scaffold_28273-processed-gene-0.0-mRNA-1	Q9ASU1	GO:0043227
maker-scaffold_3538-snap-gene-0.6-mRNA-1	Q9AWB2	GO:0043227
maker-scaffold_6472-snap-gene-0.7-mRNA-1	Q9BLG4	GO:0043227
maker-scaffold_6426-augustus-gene-0.4-mRNA-1	Q9BUU2	GO:0043227
maker-scaffold_6958-snap-gene-0.13-mRNA-1	Q9C544	GO:0043227
maker-scaffold_27699-snap-gene-0.1-mRNA-1	Q9D289	GO:0043227
maker-scaffold_19655-snap-gene-0.3-mRNA-1	Q9DB25	GO:0043227
maker-scaffold_4872-augustus-gene-0.3-mRNA-1	Q9FHH8	GO:0043227
maker-scaffold_20573-augustus-gene-0.2-mRNA-1	Q9FIH9	GO:0043227
maker-scaffold_682-snap-gene-0.16-mRNA-1	Q9FIV6	GO:0043227
maker-scaffold_5072-snap-gene-0.12-mRNA-1	Q9FIY7	GO:0043227
maker-scaffold_25529-augustus-gene-0.3-mRNA-1	Q9FL28	GO:0043227
maker-scaffold_140-snap-gene-0.24-mRNA-1	Q9FMD3	GO:0043227
maker-scaffold_1046-snap-gene-0.15-mRNA-1	Q9FZ84	GO:0043227
maker-scaffold_21505-augustus-gene-0.2-mRNA-1	Q9H2F3	GO:0043227
maker-scaffold_10769-snap-gene-0.6-mRNA-1	Q9H6R4	GO:0043227
maker-scaffold_23130-snap-gene-0.5-mRNA-1	Q9LD61	GO:0043227
maker-scaffold_2081-snap-gene-0.11-mRNA-1	Q9LDU6	GO:0043227
maker-scaffold_2036-augustus-gene-0.5-mRNA-1	Q9LDY5	GO:0043227
maker-scaffold_8508-snap-gene-0.3-mRNA-1	Q9LFF1	GO:0043227
augustus_masked-scaffold_10473-processed-gene-0.1-mRNA-1	Q9LFN3	GO:0043227
maker-scaffold_1617-augustus-gene-0.6-mRNA-1	Q9LFN3	GO:0043227
maker-scaffold_502-snap-gene-0.12-mRNA-1	Q9LHE5	GO:0043227
maker-scaffold_2704-augustus-gene-0.11-mRNA-1	Q9LI77	GO:0043227
maker-scaffold_12717-augustus-gene-0.2-mRNA-1	Q9LPR4	GO:0043227
maker-scaffold_9070-augustus-gene-0.2-mRNA-1	Q9LQU5	GO:0043227
maker-scaffold_3010-augustus-gene-0.8-mRNA-1	Q9LSB1	GO:0043227
maker-scaffold_27898-snap-gene-0.4-mRNA-1	Q9LT72	GO:0043227
maker-scaffold_2220-snap-gene-0.11-mRNA-1	Q9LTX9	GO:0043227
maker-scaffold_19842-snap-gene-0.7-mRNA-1	Q9LUR2	GO:0043227
maker-scaffold_9646-augustus-gene-0.4-mRNA-1	Q9LY74	GO:0043227
maker-scaffold_1610-augustus-gene-0.13-mRNA-1	Q9LYR5	GO:0043227
maker-scaffold_1199-snap-gene-0.17-mRNA-1	Q9LYU8	GO:0043227
maker-scaffold_6834-snap-gene-0.5-mRNA-1	Q9LZ03	GO:0043227
maker-scaffold_12767-snap-gene-0.3-mRNA-1	Q9LZM0	GO:0043227
maker-scaffold_10225-augustus-gene-0.4-mRNA-1	Q9M038	GO:0043227
augustus_masked-scaffold_32600-processed-gene-0.0-mRNA-1	Q9M041	GO:0043227
maker-scaffold_28217-snap-gene-0.4-mRNA-1	Q9M8D3	GO:0043227
maker-scaffold_1556-augustus-gene-0.14-mRNA-1	Q9MAH3	GO:0043227
maker-scaffold_12518-snap-gene-0.5-mRNA-1	Q9N4Z0	GO:0043227
maker-scaffold_5861-snap-gene-0.6-mRNA-1	Q9P6P9	GO:0043227
maker-scaffold_1369-augustus-gene-0.5-mRNA-1	Q9P7G4	GO:0043227
maker-scaffold_11835-augustus-gene-0.3-mRNA-1	Q9P959	GO:0043227
maker-scaffold_13597-snap-gene-0.3-mRNA-1	Q9S834	GO:0043227
maker-scaffold_7659-snap-gene-0.3-mRNA-1	Q9S834	GO:0043227
maker-scaffold_6154-augustus-gene-0.4-mRNA-1	Q9S837	GO:0043227
maker-scaffold_372-snap-gene-0.20-mRNA-1	Q9SBJ1	GO:0043227
maker-scaffold_4830-augustus-gene-0.2-mRNA-1	Q9SBJ1	GO:0043227
maker-scaffold_8719-augustus-gene-0.4-mRNA-1	Q9SEL6	GO:0043227
maker-scaffold_3028-snap-gene-0.12-mRNA-1	Q9SIE1	GO:0043227
maker-scaffold_46-snap-gene-0.20-mRNA-1	Q9SIW3	GO:0043227
maker-scaffold_4169-augustus-gene-0.5-mRNA-1	Q9SJL6	GO:0043227
snap_masked-scaffold_7533-processed-gene-0.5-mRNA-1	Q9SKC9	GO:0043227
maker-scaffold_10348-snap-gene-0.2-mRNA-1	Q9SKK0	GO:0043227
maker-scaffold_9995-augustus-gene-0.4-mRNA-1	Q9SL92	GO:0043227
maker-scaffold_29433-snap-gene-0.6-mRNA-1	Q9SQT8	GO:0043227
maker-scaffold_25911-augustus-gene-0.3-mRNA-1	Q9SR00	GO:0043227
maker-scaffold_12611-augustus-gene-0.4-mRNA-1	Q9SR70	GO:0043227
maker-scaffold_549-snap-gene-0.24-mRNA-1	Q9SU56	GO:0043227
maker-scaffold_6299-snap-gene-0.3-mRNA-1	Q9SUC5	GO:0043227
maker-scaffold_140-snap-gene-0.23-mRNA-1	Q9SXD1	GO:0043227
maker-scaffold_14417-augustus-gene-0.2-mRNA-1	Q9SYH2	GO:0043227
maker-scaffold_3267-snap-gene-0.8-mRNA-1	Q9SZ30	GO:0043227
maker-scaffold_398-augustus-gene-0.16-mRNA-1	Q9UNW9	GO:0043227
maker-scaffold_17657-snap-gene-0.3-mRNA-1	Q9UU88	GO:0043227
maker-scaffold_5470-snap-gene-0.7-mRNA-1	Q9XEX2	GO:0043227
maker-scaffold_9483-snap-gene-0.3-mRNA-1	Q9XFH9	GO:0043227
maker-scaffold_30280-snap-gene-0.3-mRNA-1	Q9XIG1	GO:0043227
augustus_masked-scaffold_19185-processed-gene-0.1-mRNA-1	Q9Z1D1	GO:0043227
augustus_masked-scaffold_14697-processed-gene-0.0-mRNA-1	Q9ZPS3	GO:0043227
maker-scaffold_12697-augustus-gene-0.3-mRNA-1	Q9ZU27	GO:0043227
maker-scaffold_4758-augustus-gene-0.6-mRNA-1	Q9ZU32	GO:0043227
maker-scaffold_9295-augustus-gene-0.3-mRNA-1	A4D256	GO:0043231
maker-scaffold_7332-snap-gene-0.10-mRNA-1	A4GNA8	GO:0043231
maker-scaffold_8548-augustus-gene-0.5-mRNA-1	A7SWD3	GO:0043231
maker-scaffold_2722-snap-gene-0.11-mRNA-1	A8JGF7	GO:0043231
maker-scaffold_14495-snap-gene-0.6-mRNA-1	A8MPP1	GO:0043231
augustus_masked-scaffold_385-processed-gene-0.3-mRNA-1	A8MS41	GO:0043231
maker-scaffold_18565-snap-gene-0.10-mRNA-1	B5BT18	GO:0043231
maker-scaffold_11155-snap-gene-0.3-mRNA-1	B6SFA4	GO:0043231
maker-scaffold_10988-snap-gene-0.6-mRNA-1	B9EXM2	GO:0043231
maker-scaffold_23179-snap-gene-0.4-mRNA-1	B9F2U5	GO:0043231
maker-scaffold_4804-snap-gene-0.6-mRNA-1	B9NAN0	GO:0043231
maker-scaffold_41-augustus-gene-0.17-mRNA-1	C5XYW4	GO:0043231
maker-scaffold_393-snap-gene-0.16-mRNA-1	C5Y3V8	GO:0043231
maker-scaffold_2614-snap-gene-0.15-mRNA-1	D3ZN43	GO:0043231
maker-scaffold_11172-snap-gene-0.7-mRNA-1	F4I907	GO:0043231
maker-scaffold_5953-augustus-gene-0.8-mRNA-1	F4IP06	GO:0043231
maker-scaffold_7072-augustus-gene-0.5-mRNA-1	F4J7S8	GO:0043231
snap_masked-scaffold_16661-processed-gene-0.1-mRNA-1	F4JLS1	GO:0043231
maker-scaffold_5806-snap-gene-0.8-mRNA-1	F4JN26	GO:0043231
maker-scaffold_897-snap-gene-0.4-mRNA-1	F4KAK5	GO:0043231
maker-scaffold_10502-augustus-gene-0.4-mRNA-1	M1BYJ7	GO:0043231
maker-scaffold_5727-snap-gene-0.9-mRNA-1	M1BYJ7	GO:0043231
maker-scaffold_4746-augustus-gene-0.4-mRNA-1	O01578	GO:0043231
maker-scaffold_19646-snap-gene-0.6-mRNA-1	O04196	GO:0043231
maker-scaffold_16606-snap-gene-0.4-mRNA-1	O13983	GO:0043231
maker-scaffold_1440-snap-gene-0.12-mRNA-1	O14270	GO:0043231
maker-scaffold_9093-augustus-gene-0.15-mRNA-1	O22151	GO:0043231
maker-scaffold_26850-snap-gene-0.9-mRNA-1	O22161	GO:0043231
maker-scaffold_2849-augustus-gene-0.7-mRNA-1	O22161	GO:0043231
maker-scaffold_1473-snap-gene-0.16-mRNA-1	O22609	GO:0043231
maker-scaffold_16801-snap-gene-0.3-mRNA-1	O22609	GO:0043231
maker-scaffold_4938-snap-gene-0.7-mRNA-1	O22806	GO:0043231
maker-scaffold_1885-snap-gene-0.13-mRNA-1	O22870	GO:0043231
maker-scaffold_30902-augustus-gene-0.3-mRNA-1	O23653	GO:0043231
maker-scaffold_5882-snap-gene-0.8-mRNA-1	O42858	GO:0043231
maker-scaffold_22639-snap-gene-0.6-mRNA-1	O48520	GO:0043231
maker-scaffold_8879-snap-gene-0.12-mRNA-1	O48890	GO:0043231
maker-scaffold_19461-augustus-gene-0.2-mRNA-1	O49313	GO:0043231
maker-scaffold_7812-augustus-gene-0.6-mRNA-1	O49743	GO:0043231
maker-scaffold_23407-snap-gene-0.3-mRNA-1	O59668	GO:0043231
maker-scaffold_6593-augustus-gene-0.4-mRNA-1	O60188	GO:0043231
maker-scaffold_30578-snap-gene-0.3-mRNA-1	O60524	GO:0043231
maker-scaffold_11614-augustus-gene-0.2-mRNA-1	O64571	GO:0043231
maker-scaffold_13154-augustus-gene-0.4-mRNA-1	O64730	GO:0043231
maker-scaffold_3331-snap-gene-0.4-mRNA-1	O64752	GO:0043231
maker-scaffold_3219-snap-gene-0.8-mRNA-1	O65155	GO:0043231
augustus_masked-scaffold_12593-processed-gene-0.0-mRNA-1	O65515	GO:0043231
maker-scaffold_14700-augustus-gene-0.2-mRNA-1	O74738	GO:0043231
maker-scaffold_21781-snap-gene-0.4-mRNA-1	O75691	GO:0043231
maker-scaffold_24398-snap-gene-0.6-mRNA-1	O75717	GO:0043231
maker-scaffold_17366-augustus-gene-0.2-mRNA-1	O80632	GO:0043231
maker-scaffold_8067-snap-gene-0.6-mRNA-1	O80874	GO:0043231
maker-scaffold_17091-snap-gene-0.3-mRNA-1	O81097	GO:0043231
maker-scaffold_13504-snap-gene-0.3-mRNA-1	O81852	GO:0043231
maker-scaffold_4524-snap-gene-0.6-mRNA-1	O81852	GO:0043231
maker-scaffold_1382-snap-gene-0.14-mRNA-1	O82357	GO:0043231
maker-scaffold_1268-snap-gene-0.8-mRNA-1	O82768	GO:0043231
maker-scaffold_471-snap-gene-0.16-mRNA-1	O82782	GO:0043231
maker-scaffold_18310-snap-gene-0.8-mRNA-1	O88379	GO:0043231
maker-scaffold_1862-augustus-gene-0.5-mRNA-1	O94580	GO:0043231
maker-scaffold_12153-snap-gene-0.6-mRNA-1	O94673	GO:0043231
maker-scaffold_12877-augustus-gene-0.4-mRNA-1	P00431	GO:0043231
maker-scaffold_10249-snap-gene-0.10-mRNA-1	P0C026	GO:0043231
maker-scaffold_22272-snap-gene-0.3-mRNA-1	P0C0L1	GO:0043231
maker-scaffold_21958-snap-gene-0.3-mRNA-1	P0C1H9	GO:0043231
maker-scaffold_9762-augustus-gene-0.0-mRNA-1	P0CQ26	GO:0043231
maker-scaffold_1140-snap-gene-0.9-mRNA-1	P0CQ38	GO:0043231
maker-scaffold_11056-snap-gene-0.3-mRNA-1	P0CS28	GO:0043231
maker-scaffold_1442-snap-gene-0.14-mRNA-1	P24280	GO:0043231
maker-scaffold_14592-snap-gene-0.3-mRNA-1	P25269	GO:0043231
maker-scaffold_28786-snap-gene-0.4-mRNA-1	P25600	GO:0043231
maker-scaffold_204-snap-gene-0.25-mRNA-1	P28554	GO:0043231
maker-scaffold_6860-snap-gene-0.8-mRNA-1	P33416	GO:0043231
maker-scaffold_26089-snap-gene-0.6-mRNA-1	P38279	GO:0043231
maker-scaffold_26489-snap-gene-0.3-mRNA-1	P38812	GO:0043231
maker-scaffold_1271-snap-gene-0.14-mRNA-1	P38838	GO:0043231
maker-scaffold_13398-snap-gene-0.5-mRNA-1	P40362	GO:0043231
maker-scaffold_18588-snap-gene-0.3-mRNA-1	P41214	GO:0043231
maker-scaffold_10015-augustus-gene-0.3-mRNA-1	P41890	GO:0043231
maker-scaffold_15716-augustus-gene-0.2-mRNA-1	P45432	GO:0043231
maker-scaffold_6667-augustus-gene-0.3-mRNA-1	P46250	GO:0043231
maker-scaffold_1211-snap-gene-0.17-mRNA-1	P46313	GO:0043231
maker-scaffold_9007-snap-gene-0.3-mRNA-1	P47140	GO:0043231
maker-scaffold_696-augustus-gene-0.8-mRNA-1	P47156	GO:0043231
maker-scaffold_1361-snap-gene-0.9-mRNA-1	P49373	GO:0043231
maker-scaffold_7989-snap-gene-0.5-mRNA-1	P54144	GO:0043231
snap_masked-scaffold_1417-processed-gene-0.8-mRNA-1	P57750	GO:0043231
snap_masked-scaffold_12262-processed-gene-0.1-mRNA-1	P78759	GO:0043231
maker-scaffold_29752-snap-gene-0.10-mRNA-1	P87055	GO:0043231
augustus_masked-scaffold_487-processed-gene-0.3-mRNA-1	P93654	GO:0043231
augustus_masked-scaffold_16383-processed-gene-0.1-mRNA-1	P93654	GO:0043231
maker-scaffold_10817-snap-gene-0.4-mRNA-1	Q00972	GO:0043231
maker-scaffold_7252-snap-gene-0.3-mRNA-1	Q00IB6	GO:0043231
maker-scaffold_3160-snap-gene-0.12-mRNA-1	Q02981	GO:0043231
maker-scaffold_2968-augustus-gene-0.7-mRNA-1	Q03290	GO:0043231
augustus_masked-scaffold_1241-processed-gene-0.0-mRNA-1	Q04013	GO:0043231
maker-scaffold_6924-augustus-gene-0.4-mRNA-1	Q04177	GO:0043231
maker-scaffold_2741-snap-gene-0.11-mRNA-1	Q08DZ8	GO:0043231
maker-scaffold_18053-augustus-gene-0.2-mRNA-1	Q09417	GO:0043231
maker-scaffold_9898-snap-gene-0.8-mRNA-1	Q09758	GO:0043231
maker-scaffold_13736-snap-gene-0.7-mRNA-1	Q0WLC6	GO:0043231
maker-scaffold_933-snap-gene-0.11-mRNA-1	Q0WRJ7	GO:0043231
augustus_masked-scaffold_792-processed-gene-0.0-mRNA-1	Q10137	GO:0043231
maker-scaffold_28113-snap-gene-0.3-mRNA-1	Q12893	GO:0043231
maker-scaffold_11240-augustus-gene-0.2-mRNA-1	Q14974	GO:0043231
maker-scaffold_7894-snap-gene-0.7-mRNA-1	Q15KI9	GO:0043231
snap_masked-scaffold_1409-processed-gene-0.6-mRNA-1	Q21153	GO:0043231
maker-scaffold_4698-snap-gene-0.3-mRNA-1	Q2HJH9	GO:0043231
maker-scaffold_916-snap-gene-0.12-mRNA-1	Q2KIA0	GO:0043231
maker-scaffold_963-snap-gene-0.20-mRNA-1	Q2LAE1	GO:0043231
snap_masked-scaffold_1508-processed-gene-0.6-mRNA-1	Q38861	GO:0043231
maker-scaffold_11609-augustus-gene-0.2-mRNA-1	Q39208	GO:0043231
maker-scaffold_520-snap-gene-0.12-mRNA-1	Q3EBR6	GO:0043231
maker-scaffold_22677-augustus-gene-0.1-mRNA-1	Q3T100	GO:0043231
maker-scaffold_1085-augustus-gene-0.10-mRNA-1	Q3TZX8	GO:0043231
maker-scaffold_407-snap-gene-0.13-mRNA-1	Q3U108	GO:0043231
maker-scaffold_1549-snap-gene-0.13-mRNA-1	Q3UB74	GO:0043231
maker-scaffold_9280-snap-gene-0.8-mRNA-1	Q3ZBE9	GO:0043231
maker-scaffold_6518-snap-gene-0.10-mRNA-1	Q42527	GO:0043231
augustus_masked-scaffold_28189-processed-gene-0.0-mRNA-1	Q43349	GO:0043231
maker-scaffold_7254-augustus-gene-0.4-mRNA-1	Q4FZX7	GO:0043231
augustus_masked-scaffold_8357-processed-gene-0.0-mRNA-1	Q4WPF8	GO:0043231
maker-scaffold_10308-snap-gene-0.3-mRNA-1	Q4WPF8	GO:0043231
maker-scaffold_6537-augustus-gene-0.5-mRNA-1	Q500U8	GO:0043231
augustus_masked-scaffold_14203-processed-gene-0.0-mRNA-1	Q54I98	GO:0043231
maker-scaffold_2219-augustus-gene-0.10-mRNA-1	Q54MV7	GO:0043231
augustus_masked-scaffold_21121-processed-gene-0.0-mRNA-1	Q556Y2	GO:0043231
maker-scaffold_4716-snap-gene-0.12-mRNA-1	Q561R7	GO:0043231
maker-scaffold_37906-snap-gene-0.2-mRNA-1	Q56WD9	GO:0043231
maker-scaffold_5282-snap-gene-0.7-mRNA-1	Q56YA5	GO:0043231
maker-scaffold_1070-snap-gene-0.20-mRNA-1	Q5F389	GO:0043231
maker-scaffold_10243-snap-gene-0.3-mRNA-1	Q5G1S8	GO:0043231
augustus_masked-scaffold_13731-processed-gene-0.0-mRNA-1	Q5IGR6	GO:0043231
maker-scaffold_1414-snap-gene-0.17-mRNA-1	Q5JN42	GO:0043231
maker-scaffold_15389-snap-gene-0.7-mRNA-1	Q5JN42	GO:0043231
augustus_masked-scaffold_15381-processed-gene-0.0-mRNA-1	Q5KQN0	GO:0043231
maker-scaffold_393-snap-gene-0.17-mRNA-1	Q5KQN0	GO:0043231
maker-scaffold_16013-snap-gene-0.4-mRNA-1	Q5KQN0	GO:0043231
maker-scaffold_2226-snap-gene-0.8-mRNA-1	Q5M731	GO:0043231
maker-scaffold_503-snap-gene-0.15-mRNA-1	Q5M7P5	GO:0043231
maker-scaffold_16856-snap-gene-0.10-mRNA-1	Q5NA18	GO:0043231
maker-scaffold_1246-snap-gene-0.12-mRNA-1	Q5NAY4	GO:0043231
augustus_masked-scaffold_6606-processed-gene-0.0-mRNA-1	Q5R628	GO:0043231
maker-scaffold_3841-snap-gene-0.9-mRNA-1	Q5SUF2	GO:0043231
maker-scaffold_1964-augustus-gene-0.4-mRNA-1	Q5XF09	GO:0043231
maker-scaffold_19820-snap-gene-0.4-mRNA-1	Q5Z856	GO:0043231
snap_masked-scaffold_654-processed-gene-0.5-mRNA-1	Q5Z8P2	GO:0043231
augustus_masked-scaffold_2657-processed-gene-0.0-mRNA-1	Q65XK0	GO:0043231
maker-scaffold_2664-augustus-gene-0.7-mRNA-1	Q69TY4	GO:0043231
maker-scaffold_15838-snap-gene-0.3-mRNA-1	Q6AWU6	GO:0043231
maker-scaffold_5803-augustus-gene-0.4-mRNA-1	Q6AXV4	GO:0043231
maker-scaffold_5460-snap-gene-0.7-mRNA-1	Q6C2F4	GO:0043231
maker-scaffold_8526-snap-gene-0.3-mRNA-1	Q6DBP8	GO:0043231
maker-scaffold_2962-snap-gene-0.10-mRNA-1	Q6L4L4	GO:0043231
maker-scaffold_15742-augustus-gene-0.2-mRNA-1	Q6L5I5	GO:0043231
maker-scaffold_19236-augustus-gene-0.4-mRNA-1	Q6PBL0	GO:0043231
maker-scaffold_1798-snap-gene-0.7-mRNA-1	Q6PKG0	GO:0043231
snap_masked-scaffold_11638-processed-gene-0.1-mRNA-1	Q6YV23	GO:0043231
maker-scaffold_12200-snap-gene-0.3-mRNA-1	Q6Z234	GO:0043231
maker-scaffold_2266-snap-gene-0.12-mRNA-1	Q6Z9C3	GO:0043231
maker-scaffold_13561-augustus-gene-0.2-mRNA-1	Q6ZIK0	GO:0043231
maker-scaffold_6937-snap-gene-0.4-mRNA-1	Q75DK1	GO:0043231
maker-scaffold_4104-snap-gene-0.5-mRNA-1	Q75LR2	GO:0043231
maker-scaffold_5526-snap-gene-0.5-mRNA-1	Q7F8S5	GO:0043231
maker-scaffold_12240-snap-gene-0.3-mRNA-1	Q7S9H0	GO:0043231
maker-scaffold_12100-snap-gene-0.2-mRNA-1	Q7SCY7	GO:0043231
snap_masked-scaffold_18435-processed-gene-0.1-mRNA-1	Q7XJ02	GO:0043231
maker-scaffold_16814-snap-gene-0.7-mRNA-1	Q7XUS2	GO:0043231
maker-scaffold_25498-augustus-gene-0.3-mRNA-1	Q80TN5	GO:0043231
maker-scaffold_3991-snap-gene-0.6-mRNA-1	Q80Y98	GO:0043231
maker-scaffold_5822-snap-gene-0.3-mRNA-1	Q80Z70	GO:0043231
maker-scaffold_30394-snap-gene-0.5-mRNA-1	Q84WW2	GO:0043231
maker-scaffold_294-snap-gene-0.13-mRNA-1	Q86AS0	GO:0043231
maker-scaffold_13364-augustus-gene-0.3-mRNA-1	Q86U90	GO:0043231
maker-scaffold_24250-augustus-gene-0.2-mRNA-1	Q8BXQ2	GO:0043231
maker-scaffold_18647-snap-gene-0.4-mRNA-1	Q8C0N2	GO:0043231
maker-scaffold_12962-snap-gene-0.8-mRNA-1	Q8C1D8	GO:0043231
maker-scaffold_4985-snap-gene-0.9-mRNA-1	Q8C3P7	GO:0043231
maker-scaffold_16197-snap-gene-0.4-mRNA-1	Q8GSJ1	GO:0043231
maker-scaffold_6680-snap-gene-0.7-mRNA-1	Q8GW29	GO:0043231
maker-scaffold_8071-augustus-gene-0.3-mRNA-1	Q8GW64	GO:0043231
maker-scaffold_20326-snap-gene-0.4-mRNA-1	Q8GXC6	GO:0043231
augustus_masked-scaffold_242-processed-gene-0.3-mRNA-1	Q8GXL7	GO:0043231
maker-scaffold_18869-augustus-gene-0.2-mRNA-1	Q8H124	GO:0043231
maker-scaffold_775-augustus-gene-0.17-mRNA-1	Q8H124	GO:0043231
maker-scaffold_3067-augustus-gene-0.9-mRNA-1	Q8H124	GO:0043231
maker-scaffold_18534-augustus-gene-0.2-mRNA-1	Q8H2V6	GO:0043231
maker-scaffold_2216-snap-gene-0.14-mRNA-1	Q8IZJ6	GO:0043231
maker-scaffold_868-snap-gene-0.17-mRNA-1	Q8L539	GO:0043231
augustus_masked-scaffold_14016-processed-gene-0.0-mRNA-1	Q8L725	GO:0043231
maker-scaffold_1315-augustus-gene-0.10-mRNA-1	Q8LBV4	GO:0043231
augustus_masked-scaffold_23561-processed-gene-0.0-mRNA-1	Q8LC68	GO:0043231
maker-scaffold_4530-snap-gene-0.5-mRNA-1	Q8LLD0	GO:0043231
maker-scaffold_10702-snap-gene-0.3-mRNA-1	Q8MKW7	GO:0043231
maker-scaffold_21703-snap-gene-0.4-mRNA-1	Q8NIW7	GO:0043231
maker-scaffold_220-augustus-gene-0.19-mRNA-1	Q8R2M2	GO:0043231
maker-scaffold_18605-snap-gene-0.3-mRNA-1	Q8RU74	GO:0043231
maker-scaffold_22788-augustus-gene-0.2-mRNA-1	Q8RXL8	GO:0043231
maker-scaffold_9009-snap-gene-0.9-mRNA-1	Q8RXL8	GO:0043231
augustus_masked-scaffold_12969-processed-gene-0.1-mRNA-1	Q8RXL8	GO:0043231
maker-scaffold_16211-augustus-gene-0.2-mRNA-1	Q8TDI0	GO:0043231
maker-scaffold_1377-snap-gene-0.16-mRNA-1	Q8VZ17	GO:0043231
maker-scaffold_5524-augustus-gene-0.7-mRNA-1	Q8VZ95	GO:0043231
maker-scaffold_17548-snap-gene-0.3-mRNA-1	Q8W0W3	GO:0043231
snap_masked-scaffold_2958-processed-gene-0.2-mRNA-1	Q8W485	GO:0043231
maker-scaffold_4819-snap-gene-0.8-mRNA-1	Q8W5S1	GO:0043231
maker-scaffold_306-snap-gene-0.21-mRNA-1	Q91X20	GO:0043231
maker-scaffold_17861-augustus-gene-0.2-mRNA-1	Q93W77	GO:0043231
maker-scaffold_9507-augustus-gene-0.2-mRNA-1	Q93WI0	GO:0043231
maker-scaffold_27949-snap-gene-0.3-mRNA-1	Q93YW7	GO:0043231
maker-scaffold_17308-snap-gene-0.3-mRNA-1	Q93Z70	GO:0043231
maker-scaffold_91-snap-gene-0.29-mRNA-1	Q940A6	GO:0043231
maker-scaffold_1050-snap-gene-0.17-mRNA-1	Q940Q3	GO:0043231
maker-scaffold_6790-snap-gene-0.9-mRNA-1	Q941R4	GO:0043231
maker-scaffold_847-snap-gene-0.15-mRNA-1	Q944I4	GO:0043231
augustus_masked-scaffold_12863-processed-gene-0.0-mRNA-1	Q945L0	GO:0043231
maker-scaffold_7720-snap-gene-0.6-mRNA-1	Q94A27	GO:0043231
maker-scaffold_15958-snap-gene-0.4-mRNA-1	Q94A68	GO:0043231
maker-scaffold_12997-augustus-gene-0.6-mRNA-1	Q94AX4	GO:0043231
maker-scaffold_6758-augustus-gene-0.2-mRNA-1	Q94AX4	GO:0043231
augustus_masked-scaffold_11679-processed-gene-0.1-mRNA-1	Q94JS4	GO:0043231
augustus_masked-scaffold_20183-processed-gene-0.0-mRNA-1	Q9AR38	GO:0043231
augustus_masked-scaffold_28273-processed-gene-0.0-mRNA-1	Q9ASU1	GO:0043231
maker-scaffold_3538-snap-gene-0.6-mRNA-1	Q9AWB2	GO:0043231
maker-scaffold_6472-snap-gene-0.7-mRNA-1	Q9BLG4	GO:0043231
maker-scaffold_6426-augustus-gene-0.4-mRNA-1	Q9BUU2	GO:0043231
maker-scaffold_6958-snap-gene-0.13-mRNA-1	Q9C544	GO:0043231
maker-scaffold_27699-snap-gene-0.1-mRNA-1	Q9D289	GO:0043231
maker-scaffold_19655-snap-gene-0.3-mRNA-1	Q9DB25	GO:0043231
maker-scaffold_4872-augustus-gene-0.3-mRNA-1	Q9FHH8	GO:0043231
maker-scaffold_20573-augustus-gene-0.2-mRNA-1	Q9FIH9	GO:0043231
maker-scaffold_682-snap-gene-0.16-mRNA-1	Q9FIV6	GO:0043231
maker-scaffold_5072-snap-gene-0.12-mRNA-1	Q9FIY7	GO:0043231
maker-scaffold_25529-augustus-gene-0.3-mRNA-1	Q9FL28	GO:0043231
maker-scaffold_140-snap-gene-0.24-mRNA-1	Q9FMD3	GO:0043231
maker-scaffold_1046-snap-gene-0.15-mRNA-1	Q9FZ84	GO:0043231
maker-scaffold_21505-augustus-gene-0.2-mRNA-1	Q9H2F3	GO:0043231
maker-scaffold_10769-snap-gene-0.6-mRNA-1	Q9H6R4	GO:0043231
maker-scaffold_23130-snap-gene-0.5-mRNA-1	Q9LD61	GO:0043231
maker-scaffold_2081-snap-gene-0.11-mRNA-1	Q9LDU6	GO:0043231
maker-scaffold_2036-augustus-gene-0.5-mRNA-1	Q9LDY5	GO:0043231
maker-scaffold_8508-snap-gene-0.3-mRNA-1	Q9LFF1	GO:0043231
augustus_masked-scaffold_10473-processed-gene-0.1-mRNA-1	Q9LFN3	GO:0043231
maker-scaffold_1617-augustus-gene-0.6-mRNA-1	Q9LFN3	GO:0043231
maker-scaffold_502-snap-gene-0.12-mRNA-1	Q9LHE5	GO:0043231
maker-scaffold_2704-augustus-gene-0.11-mRNA-1	Q9LI77	GO:0043231
maker-scaffold_12717-augustus-gene-0.2-mRNA-1	Q9LPR4	GO:0043231
maker-scaffold_9070-augustus-gene-0.2-mRNA-1	Q9LQU5	GO:0043231
maker-scaffold_3010-augustus-gene-0.8-mRNA-1	Q9LSB1	GO:0043231
maker-scaffold_27898-snap-gene-0.4-mRNA-1	Q9LT72	GO:0043231
maker-scaffold_2220-snap-gene-0.11-mRNA-1	Q9LTX9	GO:0043231
maker-scaffold_19842-snap-gene-0.7-mRNA-1	Q9LUR2	GO:0043231
maker-scaffold_9646-augustus-gene-0.4-mRNA-1	Q9LY74	GO:0043231
maker-scaffold_1610-augustus-gene-0.13-mRNA-1	Q9LYR5	GO:0043231
maker-scaffold_1199-snap-gene-0.17-mRNA-1	Q9LYU8	GO:0043231
maker-scaffold_6834-snap-gene-0.5-mRNA-1	Q9LZ03	GO:0043231
maker-scaffold_12767-snap-gene-0.3-mRNA-1	Q9LZM0	GO:0043231
maker-scaffold_10225-augustus-gene-0.4-mRNA-1	Q9M038	GO:0043231
augustus_masked-scaffold_32600-processed-gene-0.0-mRNA-1	Q9M041	GO:0043231
maker-scaffold_28217-snap-gene-0.4-mRNA-1	Q9M8D3	GO:0043231
maker-scaffold_1556-augustus-gene-0.14-mRNA-1	Q9MAH3	GO:0043231
maker-scaffold_12518-snap-gene-0.5-mRNA-1	Q9N4Z0	GO:0043231
maker-scaffold_5861-snap-gene-0.6-mRNA-1	Q9P6P9	GO:0043231
maker-scaffold_1369-augustus-gene-0.5-mRNA-1	Q9P7G4	GO:0043231
maker-scaffold_11835-augustus-gene-0.3-mRNA-1	Q9P959	GO:0043231
maker-scaffold_13597-snap-gene-0.3-mRNA-1	Q9S834	GO:0043231
maker-scaffold_7659-snap-gene-0.3-mRNA-1	Q9S834	GO:0043231
maker-scaffold_6154-augustus-gene-0.4-mRNA-1	Q9S837	GO:0043231
maker-scaffold_372-snap-gene-0.20-mRNA-1	Q9SBJ1	GO:0043231
maker-scaffold_4830-augustus-gene-0.2-mRNA-1	Q9SBJ1	GO:0043231
maker-scaffold_8719-augustus-gene-0.4-mRNA-1	Q9SEL6	GO:0043231
maker-scaffold_3028-snap-gene-0.12-mRNA-1	Q9SIE1	GO:0043231
maker-scaffold_46-snap-gene-0.20-mRNA-1	Q9SIW3	GO:0043231
maker-scaffold_4169-augustus-gene-0.5-mRNA-1	Q9SJL6	GO:0043231
snap_masked-scaffold_7533-processed-gene-0.5-mRNA-1	Q9SKC9	GO:0043231
maker-scaffold_10348-snap-gene-0.2-mRNA-1	Q9SKK0	GO:0043231
maker-scaffold_9995-augustus-gene-0.4-mRNA-1	Q9SL92	GO:0043231
maker-scaffold_29433-snap-gene-0.6-mRNA-1	Q9SQT8	GO:0043231
maker-scaffold_25911-augustus-gene-0.3-mRNA-1	Q9SR00	GO:0043231
maker-scaffold_12611-augustus-gene-0.4-mRNA-1	Q9SR70	GO:0043231
maker-scaffold_549-snap-gene-0.24-mRNA-1	Q9SU56	GO:0043231
maker-scaffold_6299-snap-gene-0.3-mRNA-1	Q9SUC5	GO:0043231
maker-scaffold_140-snap-gene-0.23-mRNA-1	Q9SXD1	GO:0043231
maker-scaffold_14417-augustus-gene-0.2-mRNA-1	Q9SYH2	GO:0043231
maker-scaffold_3267-snap-gene-0.8-mRNA-1	Q9SZ30	GO:0043231
maker-scaffold_398-augustus-gene-0.16-mRNA-1	Q9UNW9	GO:0043231
maker-scaffold_17657-snap-gene-0.3-mRNA-1	Q9UU88	GO:0043231
maker-scaffold_5470-snap-gene-0.7-mRNA-1	Q9XEX2	GO:0043231
maker-scaffold_9483-snap-gene-0.3-mRNA-1	Q9XFH9	GO:0043231
maker-scaffold_30280-snap-gene-0.3-mRNA-1	Q9XIG1	GO:0043231
augustus_masked-scaffold_19185-processed-gene-0.1-mRNA-1	Q9Z1D1	GO:0043231
augustus_masked-scaffold_14697-processed-gene-0.0-mRNA-1	Q9ZPS3	GO:0043231
maker-scaffold_12697-augustus-gene-0.3-mRNA-1	Q9ZU27	GO:0043231
maker-scaffold_4758-augustus-gene-0.6-mRNA-1	Q9ZU32	GO:0043231
maker-scaffold_9295-augustus-gene-0.3-mRNA-1	A4D256	GO:0044425
maker-scaffold_7332-snap-gene-0.10-mRNA-1	A4GNA8	GO:0044425
maker-scaffold_21580-snap-gene-0.3-mRNA-1	C0LGN2	GO:0044425
maker-scaffold_12917-snap-gene-0.5-mRNA-1	C0LGQ5	GO:0044425
maker-scaffold_4746-augustus-gene-0.4-mRNA-1	O01578	GO:0044425
maker-scaffold_9093-augustus-gene-0.15-mRNA-1	O22151	GO:0044425
maker-scaffold_13839-augustus-gene-0.2-mRNA-1	O26759	GO:0044425
maker-scaffold_25471-snap-gene-0.3-mRNA-1	O34849	GO:0044425
maker-scaffold_19461-augustus-gene-0.2-mRNA-1	O49313	GO:0044425
augustus_masked-scaffold_25171-processed-gene-0.0-mRNA-1	O65440	GO:0044425
maker-scaffold_2052-augustus-gene-0.14-mRNA-1	O66515	GO:0044425
maker-scaffold_17366-augustus-gene-0.2-mRNA-1	O80632	GO:0044425
maker-scaffold_8067-snap-gene-0.6-mRNA-1	O80874	GO:0044425
maker-scaffold_12153-snap-gene-0.6-mRNA-1	O94673	GO:0044425
maker-scaffold_1140-snap-gene-0.9-mRNA-1	P0CQ38	GO:0044425
maker-scaffold_3784-augustus-gene-0.7-mRNA-1	P20735	GO:0044425
maker-scaffold_26089-snap-gene-0.6-mRNA-1	P38279	GO:0044425
maker-scaffold_26489-snap-gene-0.3-mRNA-1	P38812	GO:0044425
maker-scaffold_1211-snap-gene-0.17-mRNA-1	P46313	GO:0044425
maker-scaffold_8994-snap-gene-0.9-mRNA-1	P47104	GO:0044425
maker-scaffold_7989-snap-gene-0.5-mRNA-1	P54144	GO:0044425
maker-scaffold_29731-snap-gene-0.3-mRNA-1	P54145	GO:0044425
maker-scaffold_10981-snap-gene-0.3-mRNA-1	P54493	GO:0044425
maker-scaffold_814-augustus-gene-0.8-mRNA-1	P77307	GO:0044425
maker-scaffold_29752-snap-gene-0.10-mRNA-1	P87055	GO:0044425
augustus_masked-scaffold_487-processed-gene-0.3-mRNA-1	P93654	GO:0044425
augustus_masked-scaffold_16383-processed-gene-0.1-mRNA-1	P93654	GO:0044425
maker-scaffold_12265-augustus-gene-0.3-mRNA-1	Q03606	GO:0044425
augustus_masked-scaffold_1241-processed-gene-0.0-mRNA-1	Q04013	GO:0044425
maker-scaffold_18053-augustus-gene-0.2-mRNA-1	Q09417	GO:0044425
maker-scaffold_9898-snap-gene-0.8-mRNA-1	Q09758	GO:0044425
maker-scaffold_3530-snap-gene-0.16-mRNA-1	Q0JEQ2	GO:0044425
maker-scaffold_12542-snap-gene-0.3-mRNA-1	Q0P6H9	GO:0044425
maker-scaffold_28113-snap-gene-0.3-mRNA-1	Q12893	GO:0044425
maker-scaffold_11240-augustus-gene-0.2-mRNA-1	Q14974	GO:0044425
maker-scaffold_7894-snap-gene-0.7-mRNA-1	Q15KI9	GO:0044425
maker-scaffold_637-snap-gene-0.17-mRNA-1	Q20144	GO:0044425
snap_masked-scaffold_1409-processed-gene-0.6-mRNA-1	Q21153	GO:0044425
maker-scaffold_11609-augustus-gene-0.2-mRNA-1	Q39208	GO:0044425
maker-scaffold_22677-augustus-gene-0.1-mRNA-1	Q3T100	GO:0044425
maker-scaffold_9280-snap-gene-0.8-mRNA-1	Q3ZBE9	GO:0044425
maker-scaffold_7254-augustus-gene-0.4-mRNA-1	Q4FZX7	GO:0044425
augustus_masked-scaffold_11287-processed-gene-0.0-mRNA-1	Q51389	GO:0044425
maker-scaffold_2219-augustus-gene-0.10-mRNA-1	Q54MV7	GO:0044425
maker-scaffold_10905-snap-gene-0.3-mRNA-1	Q54PR7	GO:0044425
augustus_masked-scaffold_13731-processed-gene-0.0-mRNA-1	Q5IGR6	GO:0044425
augustus_masked-scaffold_15381-processed-gene-0.0-mRNA-1	Q5KQN0	GO:0044425
maker-scaffold_393-snap-gene-0.17-mRNA-1	Q5KQN0	GO:0044425
maker-scaffold_16013-snap-gene-0.4-mRNA-1	Q5KQN0	GO:0044425
maker-scaffold_16856-snap-gene-0.10-mRNA-1	Q5NA18	GO:0044425
maker-scaffold_16571-snap-gene-0.6-mRNA-1	Q5QN13	GO:0044425
maker-scaffold_1964-augustus-gene-0.4-mRNA-1	Q5XF09	GO:0044425
maker-scaffold_5803-augustus-gene-0.4-mRNA-1	Q6AXV4	GO:0044425
maker-scaffold_15481-snap-gene-0.7-mRNA-1	Q6C8W4	GO:0044425
maker-scaffold_8981-snap-gene-0.3-mRNA-1	Q6DEL1	GO:0044425
maker-scaffold_10523-augustus-gene-0.2-mRNA-1	Q6K9G1	GO:0044425
maker-scaffold_15742-augustus-gene-0.2-mRNA-1	Q6L5I5	GO:0044425
maker-scaffold_19236-augustus-gene-0.4-mRNA-1	Q6PBL0	GO:0044425
maker-scaffold_11485-snap-gene-0.7-mRNA-1	Q6ZT12	GO:0044425
maker-scaffold_12100-snap-gene-0.2-mRNA-1	Q7SCY7	GO:0044425
maker-scaffold_1854-snap-gene-0.9-mRNA-1	Q7XA06	GO:0044425
maker-scaffold_11069-augustus-gene-0.2-mRNA-1	Q7Z769	GO:0044425
maker-scaffold_25498-augustus-gene-0.3-mRNA-1	Q80TN5	GO:0044425
maker-scaffold_5822-snap-gene-0.3-mRNA-1	Q80Z70	GO:0044425
maker-scaffold_24250-augustus-gene-0.2-mRNA-1	Q8BXQ2	GO:0044425
maker-scaffold_18647-snap-gene-0.4-mRNA-1	Q8C0N2	GO:0044425
maker-scaffold_18285-snap-gene-0.3-mRNA-1	Q8H184	GO:0044425
maker-scaffold_3932-augustus-gene-0.4-mRNA-1	Q8H6H0	GO:0044425
augustus_masked-scaffold_1197-processed-gene-0.0-mRNA-1	Q8K0H1	GO:0044425
augustus_masked-scaffold_14016-processed-gene-0.0-mRNA-1	Q8L725	GO:0044425
maker-scaffold_4530-snap-gene-0.5-mRNA-1	Q8LLD0	GO:0044425
maker-scaffold_489-snap-gene-0.15-mRNA-1	Q8P8R8	GO:0044425
maker-scaffold_12637-snap-gene-0.3-mRNA-1	Q8P8W4	GO:0044425
maker-scaffold_22788-augustus-gene-0.2-mRNA-1	Q8RXL8	GO:0044425
maker-scaffold_9009-snap-gene-0.9-mRNA-1	Q8RXL8	GO:0044425
augustus_masked-scaffold_12969-processed-gene-0.1-mRNA-1	Q8RXL8	GO:0044425
maker-scaffold_2284-snap-gene-0.15-mRNA-1	Q8RY65	GO:0044425
maker-scaffold_17860-augustus-gene-0.2-mRNA-1	Q8U230	GO:0044425
maker-scaffold_673-augustus-gene-0.8-mRNA-1	Q8VYR9	GO:0044425
maker-scaffold_5524-augustus-gene-0.7-mRNA-1	Q8VZ95	GO:0044425
maker-scaffold_2167-snap-gene-0.5-mRNA-1	Q8VZG8	GO:0044425
maker-scaffold_15669-snap-gene-0.4-mRNA-1	Q921Y4	GO:0044425
maker-scaffold_27949-snap-gene-0.3-mRNA-1	Q93YW7	GO:0044425
maker-scaffold_2536-snap-gene-0.8-mRNA-1	Q93ZH9	GO:0044425
maker-scaffold_1050-snap-gene-0.17-mRNA-1	Q940Q3	GO:0044425
maker-scaffold_6790-snap-gene-0.9-mRNA-1	Q941R4	GO:0044425
augustus_masked-scaffold_11679-processed-gene-0.1-mRNA-1	Q94JS4	GO:0044425
augustus_masked-scaffold_28273-processed-gene-0.0-mRNA-1	Q9ASU1	GO:0044425
maker-scaffold_6472-snap-gene-0.7-mRNA-1	Q9BLG4	GO:0044425
maker-scaffold_13725-augustus-gene-0.3-mRNA-1	Q9C6S5	GO:0044425
maker-scaffold_19655-snap-gene-0.3-mRNA-1	Q9DB25	GO:0044425
maker-scaffold_25529-augustus-gene-0.3-mRNA-1	Q9FL28	GO:0044425
maker-scaffold_5886-snap-gene-0.5-mRNA-1	Q9FLG2	GO:0044425
maker-scaffold_21505-augustus-gene-0.2-mRNA-1	Q9H2F3	GO:0044425
maker-scaffold_2081-snap-gene-0.11-mRNA-1	Q9LDU6	GO:0044425
augustus_masked-scaffold_10473-processed-gene-0.1-mRNA-1	Q9LFN3	GO:0044425
maker-scaffold_1617-augustus-gene-0.6-mRNA-1	Q9LFN3	GO:0044425
maker-scaffold_502-snap-gene-0.12-mRNA-1	Q9LHE5	GO:0044425
maker-scaffold_20970-augustus-gene-0.2-mRNA-1	Q9LK16	GO:0044425
maker-scaffold_3010-augustus-gene-0.8-mRNA-1	Q9LSB1	GO:0044425
maker-scaffold_461-augustus-gene-0.11-mRNA-1	Q9LT96	GO:0044425
maker-scaffold_9646-augustus-gene-0.4-mRNA-1	Q9LY74	GO:0044425
maker-scaffold_11314-augustus-gene-0.6-mRNA-1	Q9LZA6	GO:0044425
maker-scaffold_18825-snap-gene-0.8-mRNA-1	Q9LZA6	GO:0044425
maker-scaffold_21825-snap-gene-0.4-mRNA-1	Q9LZA6	GO:0044425
maker-scaffold_2213-snap-gene-0.13-mRNA-1	Q9LZA6	GO:0044425
maker-scaffold_10225-augustus-gene-0.4-mRNA-1	Q9M038	GO:0044425
maker-scaffold_1369-augustus-gene-0.5-mRNA-1	Q9P7G4	GO:0044425
maker-scaffold_11835-augustus-gene-0.3-mRNA-1	Q9P959	GO:0044425
maker-scaffold_6154-augustus-gene-0.4-mRNA-1	Q9S837	GO:0044425
maker-scaffold_8719-augustus-gene-0.4-mRNA-1	Q9SEL6	GO:0044425
maker-scaffold_5450-snap-gene-0.8-mRNA-1	Q9SIA4	GO:0044425
maker-scaffold_15262-snap-gene-0.4-mRNA-1	Q9SJA1	GO:0044425
maker-scaffold_4169-augustus-gene-0.5-mRNA-1	Q9SJL6	GO:0044425
snap_masked-scaffold_7533-processed-gene-0.5-mRNA-1	Q9SKC9	GO:0044425
maker-scaffold_13105-snap-gene-0.5-mRNA-1	Q9SKG5	GO:0044425
maker-scaffold_2539-snap-gene-0.11-mRNA-1	Q9SS40	GO:0044425
maker-scaffold_549-snap-gene-0.24-mRNA-1	Q9SU56	GO:0044425
maker-scaffold_6299-snap-gene-0.3-mRNA-1	Q9SUC5	GO:0044425
maker-scaffold_14654-snap-gene-0.3-mRNA-1	Q9ZPJ8	GO:0044425
maker-scaffold_13812-snap-gene-0.8-mRNA-1	Q9ZUN3	GO:0044425
maker-scaffold_11240-augustus-gene-0.2-mRNA-1	Q14974	GO:0046930
maker-scaffold_15742-augustus-gene-0.2-mRNA-1	Q6L5I5	GO:0046930
maker-scaffold_4530-snap-gene-0.5-mRNA-1	Q8LLD0	GO:0046930
maker-scaffold_502-snap-gene-0.12-mRNA-1	Q9LHE5	GO:0046930
maker-scaffold_185-snap-gene-0.21-mRNA-1	Q339K6	GO:0048046
maker-scaffold_5282-snap-gene-0.7-mRNA-1	Q56YA5	GO:0048046
maker-scaffold_2220-snap-gene-0.11-mRNA-1	Q9LTX9	GO:0048046
maker-scaffold_7989-snap-gene-0.5-mRNA-1	P54144	GO:0055044
snap_masked-scaffold_1417-processed-gene-0.8-mRNA-1	P57750	GO:0055044
augustus_masked-scaffold_11084-processed-gene-0.1-mRNA-1	Q6YYB0	GO:0055044
maker-scaffold_2167-snap-gene-0.5-mRNA-1	Q8VZG8	GO:0055044
maker-scaffold_13141-snap-gene-0.5-mRNA-1	Q94FN2	GO:0055044
maker-scaffold_17332-snap-gene-0.4-mRNA-1	Q9M1I1	GO:0055044

## Sheet: NonphagocyteEnrichedMFpeps-GOan
Cymbomonas_ID	UniProtID_Of_BestSwissProtHit	Enriched_GO_Category-BP
augustus_masked-scaffold_14203-processed-gene-0.0-mRNA-1	Q54I98	GO:0003838
maker-scaffold_11658-snap-gene-0.6-mRNA-1	Q6C2D9	GO:0003838
augustus_masked-scaffold_11679-processed-gene-0.1-mRNA-1	Q94JS4	GO:0003838
augustus_masked-scaffold_4339-processed-gene-0.0-mRNA-1	Q796P5	GO:0003885
maker-scaffold_549-snap-gene-0.24-mRNA-1	Q9SU56	GO:0003885
augustus_masked-scaffold_4473-processed-gene-0.1-mRNA-1	Q9ZBU1	GO:0003885
maker-scaffold_30902-augustus-gene-0.3-mRNA-1	O23653	GO:0004072
maker-scaffold_13504-snap-gene-0.3-mRNA-1	O81852	GO:0004072
maker-scaffold_4524-snap-gene-0.6-mRNA-1	O81852	GO:0004072
maker-scaffold_1199-snap-gene-0.17-mRNA-1	Q9LYU8	GO:0004072
maker-scaffold_1473-snap-gene-0.16-mRNA-1	O22609	GO:0004175
maker-scaffold_16801-snap-gene-0.3-mRNA-1	O22609	GO:0004175
maker-scaffold_15815-augustus-gene-0.2-mRNA-1	O67357	GO:0004175
maker-scaffold_9762-augustus-gene-0.0-mRNA-1	P0CQ26	GO:0004175
maker-scaffold_35052-augustus-gene-0.3-mRNA-1	P47245	GO:0004175
maker-scaffold_10981-snap-gene-0.3-mRNA-1	P54493	GO:0004175
maker-scaffold_12543-augustus-gene-0.3-mRNA-1	Q1E0A3	GO:0004175
maker-scaffold_5569-snap-gene-0.10-mRNA-1	Q6XPT5	GO:0004175
maker-scaffold_1522-snap-gene-0.26-mRNA-1	Q75B43	GO:0004175
maker-scaffold_59-augustus-gene-0.19-mRNA-1	Q7XJE5	GO:0004175
maker-scaffold_14180-snap-gene-0.3-mRNA-1	Q8DJZ9	GO:0004175
maker-scaffold_682-snap-gene-0.16-mRNA-1	Q9FIV6	GO:0004175
maker-scaffold_12870-augustus-gene-0.2-mRNA-1	Q9FMG1	GO:0004175
maker-scaffold_7015-snap-gene-0.6-mRNA-1	Q9FMG1	GO:0004175
maker-scaffold_7022-snap-gene-0.9-mRNA-1	Q9FMG1	GO:0004175
maker-scaffold_1369-augustus-gene-0.5-mRNA-1	Q9P7G4	GO:0004175
maker-scaffold_13597-snap-gene-0.3-mRNA-1	Q9S834	GO:0004175
maker-scaffold_7659-snap-gene-0.3-mRNA-1	Q9S834	GO:0004175
maker-scaffold_12543-augustus-gene-0.3-mRNA-1	Q1E0A3	GO:0004197
maker-scaffold_5569-snap-gene-0.10-mRNA-1	Q6XPT5	GO:0004197
maker-scaffold_1522-snap-gene-0.26-mRNA-1	Q75B43	GO:0004197
maker-scaffold_59-augustus-gene-0.19-mRNA-1	Q7XJE5	GO:0004197
maker-scaffold_12870-augustus-gene-0.2-mRNA-1	Q9FMG1	GO:0004197
maker-scaffold_7015-snap-gene-0.6-mRNA-1	Q9FMG1	GO:0004197
maker-scaffold_7022-snap-gene-0.9-mRNA-1	Q9FMG1	GO:0004197
maker-scaffold_1473-snap-gene-0.16-mRNA-1	O22609	GO:0004252
maker-scaffold_16801-snap-gene-0.3-mRNA-1	O22609	GO:0004252
maker-scaffold_15815-augustus-gene-0.2-mRNA-1	O67357	GO:0004252
maker-scaffold_10981-snap-gene-0.3-mRNA-1	P54493	GO:0004252
maker-scaffold_14180-snap-gene-0.3-mRNA-1	Q8DJZ9	GO:0004252
maker-scaffold_682-snap-gene-0.16-mRNA-1	Q9FIV6	GO:0004252
maker-scaffold_13597-snap-gene-0.3-mRNA-1	Q9S834	GO:0004252
maker-scaffold_7659-snap-gene-0.3-mRNA-1	Q9S834	GO:0004252
maker-scaffold_21132-augustus-gene-0.2-mRNA-1	O73955	GO:0004601
maker-scaffold_12877-augustus-gene-0.4-mRNA-1	P00431	GO:0004601
maker-scaffold_22272-snap-gene-0.3-mRNA-1	P0C0L1	GO:0004601
maker-scaffold_3530-snap-gene-0.16-mRNA-1	Q0JEQ2	GO:0004601
maker-scaffold_22677-augustus-gene-0.1-mRNA-1	Q3T100	GO:0004601
augustus_masked-scaffold_8357-processed-gene-0.0-mRNA-1	Q4WPF8	GO:0004601
maker-scaffold_10308-snap-gene-0.3-mRNA-1	Q4WPF8	GO:0004601
maker-scaffold_2142-augustus-gene-0.5-mRNA-1	Q59X94	GO:0004601
maker-scaffold_2664-augustus-gene-0.7-mRNA-1	Q69TY4	GO:0004601
maker-scaffold_5526-snap-gene-0.5-mRNA-1	Q7F8S5	GO:0004601
snap_masked-scaffold_18435-processed-gene-0.1-mRNA-1	Q7XJ02	GO:0004601
maker-scaffold_2533-snap-gene-0.19-mRNA-1	Q8GY91	GO:0004601
maker-scaffold_4338-snap-gene-0.13-mRNA-1	Q9FE01	GO:0004601
maker-scaffold_5470-snap-gene-0.7-mRNA-1	Q9XEX2	GO:0004601
maker-scaffold_7332-snap-gene-0.10-mRNA-1	A4GNA8	GO:0004609
maker-scaffold_897-snap-gene-0.4-mRNA-1	F4KAK5	GO:0004609
maker-scaffold_1414-snap-gene-0.17-mRNA-1	Q5JN42	GO:0004609
maker-scaffold_15389-snap-gene-0.7-mRNA-1	Q5JN42	GO:0004609
maker-scaffold_1885-snap-gene-0.13-mRNA-1	O22870	GO:0005527
maker-scaffold_933-snap-gene-0.11-mRNA-1	Q0WRJ7	GO:0005527
maker-scaffold_2036-augustus-gene-0.5-mRNA-1	Q9LDY5	GO:0005527
maker-scaffold_1610-augustus-gene-0.13-mRNA-1	Q9LYR5	GO:0005527
maker-scaffold_12611-augustus-gene-0.4-mRNA-1	Q9SR70	GO:0005527
maker-scaffold_13839-augustus-gene-0.2-mRNA-1	O26759	GO:0008519
maker-scaffold_2052-augustus-gene-0.14-mRNA-1	O66515	GO:0008519
maker-scaffold_7989-snap-gene-0.5-mRNA-1	P54144	GO:0008519
maker-scaffold_29731-snap-gene-0.3-mRNA-1	P54145	GO:0008519
maker-scaffold_10523-augustus-gene-0.2-mRNA-1	Q6K9G1	GO:0008519
maker-scaffold_6472-snap-gene-0.7-mRNA-1	Q9BLG4	GO:0008519
maker-scaffold_20970-augustus-gene-0.2-mRNA-1	Q9LK16	GO:0008519
maker-scaffold_14654-snap-gene-0.3-mRNA-1	Q9ZPJ8	GO:0008519
maker-scaffold_1442-snap-gene-0.14-mRNA-1	P24280	GO:0008526
maker-scaffold_6667-augustus-gene-0.3-mRNA-1	P46250	GO:0008526
augustus_masked-scaffold_792-processed-gene-0.0-mRNA-1	Q10137	GO:0008526
augustus_masked-scaffold_4339-processed-gene-0.0-mRNA-1	Q796P5	GO:0008762
maker-scaffold_12997-augustus-gene-0.6-mRNA-1	Q94AX4	GO:0008762
maker-scaffold_6758-augustus-gene-0.2-mRNA-1	Q94AX4	GO:0008762
maker-scaffold_549-snap-gene-0.24-mRNA-1	Q9SU56	GO:0008762
augustus_masked-scaffold_4473-processed-gene-0.1-mRNA-1	Q9ZBU1	GO:0008762
maker-scaffold_13269-augustus-gene-0.2-mRNA-1	Q17QT4	GO:0009982
snap_masked-scaffold_654-processed-gene-0.5-mRNA-1	Q5Z8P2	GO:0009982
maker-scaffold_1556-snap-gene-0.16-mRNA-1	Q7XA65	GO:0009982
snap_masked-scaffold_13186-processed-gene-0.4-mRNA-1	Q8ZBV7	GO:0009982
maker-scaffold_15028-augustus-gene-0.2-mRNA-1	Q9KP71	GO:0009982
maker-scaffold_27898-snap-gene-0.4-mRNA-1	Q9LT72	GO:0009982
maker-scaffold_15742-augustus-gene-0.2-mRNA-1	Q6L5I5	GO:0015288
maker-scaffold_4530-snap-gene-0.5-mRNA-1	Q8LLD0	GO:0015288
maker-scaffold_502-snap-gene-0.12-mRNA-1	Q9LHE5	GO:0015288
maker-scaffold_17366-augustus-gene-0.2-mRNA-1	O80632	GO:0015299
augustus_masked-scaffold_15381-processed-gene-0.0-mRNA-1	Q5KQN0	GO:0015299
maker-scaffold_393-snap-gene-0.17-mRNA-1	Q5KQN0	GO:0015299
maker-scaffold_16013-snap-gene-0.4-mRNA-1	Q5KQN0	GO:0015299
augustus_masked-scaffold_1197-processed-gene-0.0-mRNA-1	Q8K0H1	GO:0015299
maker-scaffold_673-augustus-gene-0.8-mRNA-1	Q8VYR9	GO:0015299
maker-scaffold_13812-snap-gene-0.8-mRNA-1	Q9ZUN3	GO:0015299
maker-scaffold_11172-snap-gene-0.7-mRNA-1	F4I907	GO:0016491
snap_masked-scaffold_16661-processed-gene-0.1-mRNA-1	F4JLS1	GO:0016491
maker-scaffold_10502-augustus-gene-0.4-mRNA-1	M1BYJ7	GO:0016491
maker-scaffold_5727-snap-gene-0.9-mRNA-1	M1BYJ7	GO:0016491
maker-scaffold_25471-snap-gene-0.3-mRNA-1	O34849	GO:0016491
maker-scaffold_3331-snap-gene-0.4-mRNA-1	O64752	GO:0016491
maker-scaffold_21132-augustus-gene-0.2-mRNA-1	O73955	GO:0016491
maker-scaffold_8067-snap-gene-0.6-mRNA-1	O80874	GO:0016491
maker-scaffold_13504-snap-gene-0.3-mRNA-1	O81852	GO:0016491
maker-scaffold_4524-snap-gene-0.6-mRNA-1	O81852	GO:0016491
maker-scaffold_12877-augustus-gene-0.4-mRNA-1	P00431	GO:0016491
maker-scaffold_22272-snap-gene-0.3-mRNA-1	P0C0L1	GO:0016491
maker-scaffold_3695-snap-gene-0.16-mRNA-1	P27250	GO:0016491
maker-scaffold_204-snap-gene-0.25-mRNA-1	P28554	GO:0016491
maker-scaffold_15735-snap-gene-0.3-mRNA-1	P42620	GO:0016491
maker-scaffold_3755-augustus-gene-0.9-mRNA-1	P42620	GO:0016491
maker-scaffold_1211-snap-gene-0.17-mRNA-1	P46313	GO:0016491
maker-scaffold_696-augustus-gene-0.8-mRNA-1	P47156	GO:0016491
snap_masked-scaffold_11533-processed-gene-0.2-mRNA-1	P52215	GO:0016491
maker-scaffold_23036-snap-gene-0.3-mRNA-1	P54904	GO:0016491
maker-scaffold_24148-augustus-gene-0.0-mRNA-1	P55142	GO:0016491
maker-scaffold_3530-snap-gene-0.16-mRNA-1	Q0JEQ2	GO:0016491
maker-scaffold_933-snap-gene-0.11-mRNA-1	Q0WRJ7	GO:0016491
maker-scaffold_2337-snap-gene-0.11-mRNA-1	Q2RX27	GO:0016491
maker-scaffold_185-snap-gene-0.21-mRNA-1	Q339K6	GO:0016491
maker-scaffold_49-augustus-gene-0.10-mRNA-1	Q39110	GO:0016491
maker-scaffold_11609-augustus-gene-0.2-mRNA-1	Q39208	GO:0016491
maker-scaffold_22677-augustus-gene-0.1-mRNA-1	Q3T100	GO:0016491
maker-scaffold_9280-snap-gene-0.8-mRNA-1	Q3ZBE9	GO:0016491
augustus_masked-scaffold_8357-processed-gene-0.0-mRNA-1	Q4WPF8	GO:0016491
maker-scaffold_10308-snap-gene-0.3-mRNA-1	Q4WPF8	GO:0016491
maker-scaffold_6537-augustus-gene-0.5-mRNA-1	Q500U8	GO:0016491
maker-scaffold_2219-augustus-gene-0.10-mRNA-1	Q54MV7	GO:0016491
maker-scaffold_14061-augustus-gene-0.2-mRNA-1	Q55512	GO:0016491
maker-scaffold_2142-augustus-gene-0.5-mRNA-1	Q59X94	GO:0016491
maker-scaffold_1070-snap-gene-0.20-mRNA-1	Q5F389	GO:0016491
maker-scaffold_1246-snap-gene-0.12-mRNA-1	Q5NAY4	GO:0016491
augustus_masked-scaffold_2657-processed-gene-0.0-mRNA-1	Q65XK0	GO:0016491
maker-scaffold_2664-augustus-gene-0.7-mRNA-1	Q69TY4	GO:0016491
augustus_masked-scaffold_4339-processed-gene-0.0-mRNA-1	Q796P5	GO:0016491
maker-scaffold_5526-snap-gene-0.5-mRNA-1	Q7F8S5	GO:0016491
snap_masked-scaffold_18435-processed-gene-0.1-mRNA-1	Q7XJ02	GO:0016491
maker-scaffold_1071-snap-gene-0.16-mRNA-1	Q84MB6	GO:0016491
maker-scaffold_2533-snap-gene-0.19-mRNA-1	Q8GY91	GO:0016491
maker-scaffold_18534-augustus-gene-0.2-mRNA-1	Q8H2V6	GO:0016491
snap_masked-scaffold_20521-processed-gene-0.1-mRNA-1	Q8P3X4	GO:0016491
maker-scaffold_17308-snap-gene-0.3-mRNA-1	Q93Z70	GO:0016491
augustus_masked-scaffold_12863-processed-gene-0.0-mRNA-1	Q945L0	GO:0016491
maker-scaffold_15958-snap-gene-0.4-mRNA-1	Q94A68	GO:0016491
maker-scaffold_12997-augustus-gene-0.6-mRNA-1	Q94AX4	GO:0016491
maker-scaffold_6758-augustus-gene-0.2-mRNA-1	Q94AX4	GO:0016491
snap_masked-scaffold_12215-processed-gene-0.4-mRNA-1	Q96480	GO:0016491
augustus_masked-scaffold_20183-processed-gene-0.0-mRNA-1	Q9AR38	GO:0016491
maker-scaffold_13096-snap-gene-0.6-mRNA-1	Q9AUV6	GO:0016491
maker-scaffold_3538-snap-gene-0.6-mRNA-1	Q9AWB2	GO:0016491
maker-scaffold_4338-snap-gene-0.13-mRNA-1	Q9FE01	GO:0016491
maker-scaffold_21505-augustus-gene-0.2-mRNA-1	Q9H2F3	GO:0016491
maker-scaffold_2081-snap-gene-0.11-mRNA-1	Q9LDU6	GO:0016491
maker-scaffold_12518-snap-gene-0.5-mRNA-1	Q9N4Z0	GO:0016491
maker-scaffold_11835-augustus-gene-0.3-mRNA-1	Q9P959	GO:0016491
snap_masked-scaffold_7533-processed-gene-0.5-mRNA-1	Q9SKC9	GO:0016491
maker-scaffold_29433-snap-gene-0.6-mRNA-1	Q9SQT8	GO:0016491
maker-scaffold_549-snap-gene-0.24-mRNA-1	Q9SU56	GO:0016491
maker-scaffold_6299-snap-gene-0.3-mRNA-1	Q9SUC5	GO:0016491
maker-scaffold_5470-snap-gene-0.7-mRNA-1	Q9XEX2	GO:0016491
maker-scaffold_9483-snap-gene-0.3-mRNA-1	Q9XFH9	GO:0016491
augustus_masked-scaffold_4473-processed-gene-0.1-mRNA-1	Q9ZBU1	GO:0016491
maker-scaffold_22272-snap-gene-0.3-mRNA-1	P0C0L1	GO:0016688
maker-scaffold_3530-snap-gene-0.16-mRNA-1	Q0JEQ2	GO:0016688
snap_masked-scaffold_18435-processed-gene-0.1-mRNA-1	Q7XJ02	GO:0016688
maker-scaffold_2533-snap-gene-0.19-mRNA-1	Q8GY91	GO:0016688
maker-scaffold_4338-snap-gene-0.13-mRNA-1	Q9FE01	GO:0016688
maker-scaffold_2722-snap-gene-0.11-mRNA-1	A8JGF7	GO:0016783
maker-scaffold_2584-snap-gene-0.12-mRNA-1	P54967	GO:0016783
maker-scaffold_3649-snap-gene-0.9-mRNA-1	Q24JL3	GO:0016783
augustus_masked-scaffold_385-processed-gene-0.3-mRNA-1	A8MS41	GO:0016796
maker-scaffold_779-snap-gene-0.10-mRNA-1	P44442	GO:0016796
maker-scaffold_25442-snap-gene-0.3-mRNA-1	Q0P4R5	GO:0016796
augustus_masked-scaffold_32600-processed-gene-0.0-mRNA-1	Q9M041	GO:0016796
maker-scaffold_5403-augustus-gene-0.8-mRNA-1	O34598	GO:0016814
maker-scaffold_1268-snap-gene-0.8-mRNA-1	O82768	GO:0016814
maker-scaffold_12200-snap-gene-0.3-mRNA-1	Q6Z234	GO:0016814
maker-scaffold_8066-augustus-gene-0.8-mRNA-1	A0R220	GO:0016829
maker-scaffold_7332-snap-gene-0.10-mRNA-1	A4GNA8	GO:0016829
maker-scaffold_897-snap-gene-0.4-mRNA-1	F4KAK5	GO:0016829
maker-scaffold_14592-snap-gene-0.3-mRNA-1	P25269	GO:0016829
maker-scaffold_12498-snap-gene-0.4-mRNA-1	Q04760	GO:0016829
maker-scaffold_7894-snap-gene-0.7-mRNA-1	Q15KI9	GO:0016829
snap_masked-scaffold_9967-processed-gene-0.1-mRNA-1	Q5BCC5	GO:0016829
maker-scaffold_1414-snap-gene-0.17-mRNA-1	Q5JN42	GO:0016829
maker-scaffold_15389-snap-gene-0.7-mRNA-1	Q5JN42	GO:0016829
maker-scaffold_19820-snap-gene-0.4-mRNA-1	Q5Z856	GO:0016829
maker-scaffold_12200-snap-gene-0.3-mRNA-1	Q6Z234	GO:0016829
maker-scaffold_9222-snap-gene-0.3-mRNA-1	Q7UJ69	GO:0016829
maker-scaffold_16814-snap-gene-0.7-mRNA-1	Q7XUS2	GO:0016829
maker-scaffold_7723-augustus-gene-0.6-mRNA-1	Q80WP8	GO:0016829
maker-scaffold_18605-snap-gene-0.3-mRNA-1	Q8RU74	GO:0016829
maker-scaffold_7101-snap-gene-0.7-mRNA-1	Q8RXU4	GO:0016829
maker-scaffold_9079-augustus-gene-0.4-mRNA-1	Q9LDN2	GO:0016829
maker-scaffold_1556-augustus-gene-0.14-mRNA-1	Q9MAH3	GO:0016829
maker-scaffold_29433-snap-gene-0.6-mRNA-1	Q9SQT8	GO:0016829
maker-scaffold_3267-snap-gene-0.8-mRNA-1	Q9SZ30	GO:0016829
augustus_masked-scaffold_14697-processed-gene-0.0-mRNA-1	Q9ZPS3	GO:0016829
maker-scaffold_7332-snap-gene-0.10-mRNA-1	A4GNA8	GO:0016830
maker-scaffold_897-snap-gene-0.4-mRNA-1	F4KAK5	GO:0016830
maker-scaffold_1414-snap-gene-0.17-mRNA-1	Q5JN42	GO:0016830
maker-scaffold_15389-snap-gene-0.7-mRNA-1	Q5JN42	GO:0016830
maker-scaffold_19820-snap-gene-0.4-mRNA-1	Q5Z856	GO:0016830
maker-scaffold_12200-snap-gene-0.3-mRNA-1	Q6Z234	GO:0016830
maker-scaffold_16814-snap-gene-0.7-mRNA-1	Q7XUS2	GO:0016830
maker-scaffold_7723-augustus-gene-0.6-mRNA-1	Q80WP8	GO:0016830
maker-scaffold_7101-snap-gene-0.7-mRNA-1	Q8RXU4	GO:0016830
maker-scaffold_9079-augustus-gene-0.4-mRNA-1	Q9LDN2	GO:0016830
maker-scaffold_3267-snap-gene-0.8-mRNA-1	Q9SZ30	GO:0016830
augustus_masked-scaffold_14697-processed-gene-0.0-mRNA-1	Q9ZPS3	GO:0016830
maker-scaffold_19820-snap-gene-0.4-mRNA-1	Q5Z856	GO:0016833
maker-scaffold_16814-snap-gene-0.7-mRNA-1	Q7XUS2	GO:0016833
maker-scaffold_3267-snap-gene-0.8-mRNA-1	Q9SZ30	GO:0016833
maker-scaffold_14592-snap-gene-0.3-mRNA-1	P25269	GO:0016836
maker-scaffold_7894-snap-gene-0.7-mRNA-1	Q15KI9	GO:0016836
snap_masked-scaffold_9967-processed-gene-0.1-mRNA-1	Q5BCC5	GO:0016836
maker-scaffold_9222-snap-gene-0.3-mRNA-1	Q7UJ69	GO:0016836
maker-scaffold_1556-augustus-gene-0.14-mRNA-1	Q9MAH3	GO:0016836
maker-scaffold_29433-snap-gene-0.6-mRNA-1	Q9SQT8	GO:0016836
maker-scaffold_1885-snap-gene-0.13-mRNA-1	O22870	GO:0016853
maker-scaffold_4468-augustus-gene-0.6-mRNA-1	O67239	GO:0016853
maker-scaffold_471-snap-gene-0.16-mRNA-1	O82782	GO:0016853
maker-scaffold_21958-snap-gene-0.3-mRNA-1	P0C1H9	GO:0016853
snap_masked-scaffold_1417-processed-gene-0.8-mRNA-1	P57750	GO:0016853
maker-scaffold_933-snap-gene-0.11-mRNA-1	Q0WRJ7	GO:0016853
maker-scaffold_13269-augustus-gene-0.2-mRNA-1	Q17QT4	GO:0016853
maker-scaffold_6518-snap-gene-0.10-mRNA-1	Q42527	GO:0016853
snap_masked-scaffold_654-processed-gene-0.5-mRNA-1	Q5Z8P2	GO:0016853
maker-scaffold_1556-snap-gene-0.16-mRNA-1	Q7XA65	GO:0016853
snap_masked-scaffold_13186-processed-gene-0.4-mRNA-1	Q8ZBV7	GO:0016853
maker-scaffold_3782-augustus-gene-0.2-mRNA-1	Q93VR3	GO:0016853
maker-scaffold_9507-augustus-gene-0.2-mRNA-1	Q93WI0	GO:0016853
maker-scaffold_6958-snap-gene-0.13-mRNA-1	Q9C544	GO:0016853
maker-scaffold_3863-augustus-gene-0.10-mRNA-1	Q9HY42	GO:0016853
maker-scaffold_15028-augustus-gene-0.2-mRNA-1	Q9KP71	GO:0016853
maker-scaffold_2036-augustus-gene-0.5-mRNA-1	Q9LDY5	GO:0016853
maker-scaffold_27898-snap-gene-0.4-mRNA-1	Q9LT72	GO:0016853
maker-scaffold_1610-augustus-gene-0.13-mRNA-1	Q9LYR5	GO:0016853
maker-scaffold_6834-snap-gene-0.5-mRNA-1	Q9LZ03	GO:0016853
maker-scaffold_12611-augustus-gene-0.4-mRNA-1	Q9SR70	GO:0016853
maker-scaffold_4468-augustus-gene-0.6-mRNA-1	O67239	GO:0016866
snap_masked-scaffold_1417-processed-gene-0.8-mRNA-1	P57750	GO:0016866
maker-scaffold_13269-augustus-gene-0.2-mRNA-1	Q17QT4	GO:0016866
snap_masked-scaffold_654-processed-gene-0.5-mRNA-1	Q5Z8P2	GO:0016866
maker-scaffold_1556-snap-gene-0.16-mRNA-1	Q7XA65	GO:0016866
snap_masked-scaffold_13186-processed-gene-0.4-mRNA-1	Q8ZBV7	GO:0016866
maker-scaffold_6958-snap-gene-0.13-mRNA-1	Q9C544	GO:0016866
maker-scaffold_15028-augustus-gene-0.2-mRNA-1	Q9KP71	GO:0016866
maker-scaffold_27898-snap-gene-0.4-mRNA-1	Q9LT72	GO:0016866
maker-scaffold_10988-snap-gene-0.6-mRNA-1	B9EXM2	GO:0016884
maker-scaffold_393-snap-gene-0.16-mRNA-1	C5Y3V8	GO:0016884
snap_masked-scaffold_11638-processed-gene-0.1-mRNA-1	Q6YV23	GO:0016884
maker-scaffold_2704-augustus-gene-0.11-mRNA-1	Q9LI77	GO:0016884
maker-scaffold_28217-snap-gene-0.4-mRNA-1	Q9M8D3	GO:0016884
maker-scaffold_21005-snap-gene-0.4-mRNA-1	P9WQP5	GO:0017057
maker-scaffold_2266-snap-gene-0.12-mRNA-1	Q6Z9C3	GO:0017057
maker-scaffold_30394-snap-gene-0.5-mRNA-1	Q84WW2	GO:0017057
maker-scaffold_30902-augustus-gene-0.3-mRNA-1	O23653	GO:0019202
maker-scaffold_13504-snap-gene-0.3-mRNA-1	O81852	GO:0019202
maker-scaffold_4524-snap-gene-0.6-mRNA-1	O81852	GO:0019202
snap_masked-scaffold_12215-processed-gene-0.4-mRNA-1	Q96480	GO:0019202
maker-scaffold_1199-snap-gene-0.17-mRNA-1	Q9LYU8	GO:0019202
maker-scaffold_21132-augustus-gene-0.2-mRNA-1	O73955	GO:0020037
maker-scaffold_12877-augustus-gene-0.4-mRNA-1	P00431	GO:0020037
maker-scaffold_22272-snap-gene-0.3-mRNA-1	P0C0L1	GO:0020037
maker-scaffold_3530-snap-gene-0.16-mRNA-1	Q0JEQ2	GO:0020037
augustus_masked-scaffold_8357-processed-gene-0.0-mRNA-1	Q4WPF8	GO:0020037
maker-scaffold_10308-snap-gene-0.3-mRNA-1	Q4WPF8	GO:0020037
maker-scaffold_2142-augustus-gene-0.5-mRNA-1	Q59X94	GO:0020037
snap_masked-scaffold_18435-processed-gene-0.1-mRNA-1	Q7XJ02	GO:0020037
maker-scaffold_2533-snap-gene-0.19-mRNA-1	Q8GY91	GO:0020037
maker-scaffold_3538-snap-gene-0.6-mRNA-1	Q9AWB2	GO:0020037
maker-scaffold_4338-snap-gene-0.13-mRNA-1	Q9FE01	GO:0020037
maker-scaffold_10864-snap-gene-0.5-mRNA-1	O08730	GO:0035251
maker-scaffold_6596-snap-gene-0.8-mRNA-1	O08730	GO:0035251
maker-scaffold_8920-snap-gene-0.4-mRNA-1	Q94AH8	GO:0035251
maker-scaffold_19655-snap-gene-0.3-mRNA-1	Q9DB25	GO:0035251
augustus_masked-scaffold_3559-processed-gene-0.1-mRNA-1	Q9M8Z7	GO:0035251
maker-scaffold_13647-snap-gene-0.5-mRNA-1	Q9M8Z7	GO:0035251
maker-scaffold_19839-snap-gene-0.6-mRNA-1	Q9M8Z7	GO:0035251
maker-scaffold_2369-snap-gene-0.11-mRNA-1	Q9M8Z7	GO:0035251
maker-scaffold_7490-snap-gene-0.17-mRNA-1	Q9M8Z7	GO:0035251
maker-scaffold_30280-snap-gene-0.3-mRNA-1	Q9XIG1	GO:0035251
maker-scaffold_8066-augustus-gene-0.8-mRNA-1	A0R220	GO:0048037
maker-scaffold_11172-snap-gene-0.7-mRNA-1	F4I907	GO:0048037
maker-scaffold_10502-augustus-gene-0.4-mRNA-1	M1BYJ7	GO:0048037
maker-scaffold_5727-snap-gene-0.9-mRNA-1	M1BYJ7	GO:0048037
maker-scaffold_8067-snap-gene-0.6-mRNA-1	O80874	GO:0048037
maker-scaffold_13504-snap-gene-0.3-mRNA-1	O81852	GO:0048037
maker-scaffold_4524-snap-gene-0.6-mRNA-1	O81852	GO:0048037
snap_masked-scaffold_11533-processed-gene-0.2-mRNA-1	P52215	GO:0048037
maker-scaffold_7894-snap-gene-0.7-mRNA-1	Q15KI9	GO:0048037
maker-scaffold_6537-augustus-gene-0.5-mRNA-1	Q500U8	GO:0048037
maker-scaffold_14061-augustus-gene-0.2-mRNA-1	Q55512	GO:0048037
maker-scaffold_5282-snap-gene-0.7-mRNA-1	Q56YA5	GO:0048037
maker-scaffold_1246-snap-gene-0.12-mRNA-1	Q5NAY4	GO:0048037
augustus_masked-scaffold_2657-processed-gene-0.0-mRNA-1	Q65XK0	GO:0048037
augustus_masked-scaffold_4339-processed-gene-0.0-mRNA-1	Q796P5	GO:0048037
maker-scaffold_7723-augustus-gene-0.6-mRNA-1	Q80WP8	GO:0048037
maker-scaffold_2216-snap-gene-0.14-mRNA-1	Q8IZJ6	GO:0048037
snap_masked-scaffold_20521-processed-gene-0.1-mRNA-1	Q8P3X4	GO:0048037
maker-scaffold_7101-snap-gene-0.7-mRNA-1	Q8RXU4	GO:0048037
maker-scaffold_3782-augustus-gene-0.2-mRNA-1	Q93VR3	GO:0048037
maker-scaffold_17308-snap-gene-0.3-mRNA-1	Q93Z70	GO:0048037
maker-scaffold_12997-augustus-gene-0.6-mRNA-1	Q94AX4	GO:0048037
maker-scaffold_6758-augustus-gene-0.2-mRNA-1	Q94AX4	GO:0048037
maker-scaffold_13096-snap-gene-0.6-mRNA-1	Q9AUV6	GO:0048037
augustus_masked-scaffold_3224-processed-gene-0.2-mRNA-1	Q9FCC2	GO:0048037
maker-scaffold_3028-snap-gene-0.12-mRNA-1	Q9SIE1	GO:0048037
maker-scaffold_29433-snap-gene-0.6-mRNA-1	Q9SQT8	GO:0048037
maker-scaffold_549-snap-gene-0.24-mRNA-1	Q9SU56	GO:0048037
augustus_masked-scaffold_4473-processed-gene-0.1-mRNA-1	Q9ZBU1	GO:0048037
augustus_masked-scaffold_14697-processed-gene-0.0-mRNA-1	Q9ZPS3	GO:0048037
maker-scaffold_2722-snap-gene-0.11-mRNA-1	A8JGF7	GO:0051539
maker-scaffold_14178-snap-gene-0.5-mRNA-1	A9A3L9	GO:0051539
maker-scaffold_2584-snap-gene-0.12-mRNA-1	P54967	GO:0051539
maker-scaffold_5877-snap-gene-0.12-mRNA-1	Q7NIV3	GO:0051539
maker-scaffold_9222-snap-gene-0.3-mRNA-1	Q7UJ69	GO:0051539
maker-scaffold_3538-snap-gene-0.6-mRNA-1	Q9AWB2	GO:0051539
