# Supplementary material for: Comparative Genomics of a Bacterivorous Green Alga Reveals Evolutionary Causalities and Consequences of Phago-Mixotrophic Mode of Nutrition
Source: Genome Biol Evol. 2015 Jul 29;7(11):3047–61. doi: 10.1093/gbe/evv144 (PMC5741210; doi:10.1093/gbe/evv144)
Supplement: Supplementary Data [file evv144_supplementary_data.zip › SD1.xlsx]

## Sheet: Sheet1
CymbomonasID	E.histolytica	D.discoideum	D.melanogaster	M.musculus	T.trahens	T.thermophila	B.natans	B.dendo	S.cerevisiae	C.merolae	C.reinhardtii	A.thaliana	O.sativa	SumPhagocytes	SumNonphagocytes
augustus_masked-scaffold_0-processed-gene-1.35-mRNA-1	1	1	1	1	1	1	1	1	1	1	1	1	1	7	6
augustus_masked-scaffold_10007-processed-gene-0.0-mRNA-1	1	1	1	1	1	1	1	1	1	1	1	1	1	7	6
augustus_masked-scaffold_1003-processed-gene-0.2-mRNA-1	1	1	1	1	1	1	1	1	1	1	1	1	1	7	6
augustus_masked-scaffold_10047-processed-gene-0.0-mRNA-1	1	1	1	1	1	1	1	1	1	1	1	1	1	7	6
augustus_masked-scaffold_10134-processed-gene-0.0-mRNA-1	1	1	1	1	1	1	1	1	1	1	1	1	1	7	6
augustus_masked-scaffold_10208-processed-gene-0.0-mRNA-1	1	1	1	1	1	1	1	1	1	1	1	1	1	7	6
augustus_masked-scaffold_10371-processed-gene-0.2-mRNA-1	1	1	1	1	1	1	1	1	1	1	1	1	1	7	6
augustus_masked-scaffold_10492-processed-gene-0.1-mRNA-1	1	1	1	1	1	1	1	1	1	1	1	1	1	7	6
augustus_masked-scaffold_10494-processed-gene-0.1-mRNA-1	1	1	1	1	1	1	1	1	1	1	1	1	1	7	6
augustus_masked-scaffold_10581-processed-gene-0.0-mRNA-1	1	1	1	1	1	1	1	1	1	1	1	1	1	7	6
augustus_masked-scaffold_10651-processed-gene-0.1-mRNA-1	1	1	1	1	1	1	1	1	1	1	1	1	1	7	6
augustus_masked-scaffold_10683-processed-gene-0.0-mRNA-1	1	1	1	1	1	1	1	1	1	1	1	1	1	7	6
augustus_masked-scaffold_1086-processed-gene-0.3-mRNA-1	1	1	1	1	1	1	1	1	1	1	1	1	1	7	6
augustus_masked-scaffold_10959-processed-gene-0.0-mRNA-1	1	1	1	1	1	1	1	1	1	1	1	1	1	7	6
augustus_masked-scaffold_11284-processed-gene-0.1-mRNA-1	1	1	1	1	1	1	1	1	1	1	1	1	1	7	6
augustus_masked-scaffold_11336-processed-gene-0.1-mRNA-1	1	1	1	1	1	1	1	1	1	1	1	1	1	7	6
augustus_masked-scaffold_11515-processed-gene-0.0-mRNA-1	1	1	1	1	1	1	1	1	1	1	1	1	1	7	6
augustus_masked-scaffold_11560-processed-gene-0.0-mRNA-1	1	1	1	1	1	1	1	1	1	1	1	1	1	7	6
augustus_masked-scaffold_11793-processed-gene-0.1-mRNA-1	1	1	1	1	1	1	1	1	1	1	1	1	1	7	6
augustus_masked-scaffold_11849-processed-gene-0.0-mRNA-1	1	1	1	1	1	1	1	1	1	1	1	1	1	7	6
augustus_masked-scaffold_12053-processed-gene-0.0-mRNA-1	1	1	1	1	1	1	1	1	1	1	1	1	1	7	6
augustus_masked-scaffold_1230-processed-gene-0.0-mRNA-1	1	1	1	1	1	1	1	1	1	1	1	1	1	7	6
augustus_masked-scaffold_12664-processed-gene-0.1-mRNA-1	1	1	1	1	1	1	1	1	1	1	1	1	1	7	6
augustus_masked-scaffold_12824-processed-gene-0.0-mRNA-1	1	1	1	1	1	1	1	1	1	1	1	1	1	7	6
augustus_masked-scaffold_1290-processed-gene-0.4-mRNA-1	1	1	1	1	1	1	1	1	1	1	1	1	1	7	6
augustus_masked-scaffold_12954-processed-gene-0.0-mRNA-1	1	1	1	1	1	1	1	1	1	1	1	1	1	7	6
augustus_masked-scaffold_13002-processed-gene-0.0-mRNA-1	1	1	1	1	1	1	1	1	1	1	1	1	1	7	6
augustus_masked-scaffold_1302-processed-gene-0.2-mRNA-1	1	1	1	1	1	1	1	1	1	1	1	1	1	7	6
augustus_masked-scaffold_13118-processed-gene-0.0-mRNA-1	1	1	1	1	1	1	1	1	1	1	1	1	1	7	6
augustus_masked-scaffold_13170-processed-gene-0.0-mRNA-1	1	1	1	1	1	1	1	1	1	1	1	1	1	7	6
augustus_masked-scaffold_13227-processed-gene-0.0-mRNA-1	1	1	1	1	1	1	1	1	1	1	1	1	1	7	6
augustus_masked-scaffold_13254-processed-gene-0.0-mRNA-1	1	1	1	1	1	1	1	1	1	1	1	1	1	7	6
augustus_masked-scaffold_13331-processed-gene-0.0-mRNA-1	1	1	1	1	1	1	1	1	1	1	1	1	1	7	6
augustus_masked-scaffold_13633-processed-gene-0.0-mRNA-1	1	1	1	1	1	1	1	1	1	1	1	1	1	7	6
augustus_masked-scaffold_13682-processed-gene-0.0-mRNA-1	1	1	1	1	1	1	1	1	1	1	1	1	1	7	6
augustus_masked-scaffold_13858-processed-gene-0.0-mRNA-1	1	1	1	1	1	1	1	1	1	1	1	1	1	7	6
augustus_masked-scaffold_14039-processed-gene-0.1-mRNA-1	1	1	1	1	1	1	1	1	1	1	1	1	1	7	6
augustus_masked-scaffold_14168-processed-gene-0.0-mRNA-1	1	1	1	1	1	1	1	1	1	1	1	1	1	7	6
augustus_masked-scaffold_14276-processed-gene-0.0-mRNA-1	1	1	1	1	1	1	1	1	1	1	1	1	1	7	6
augustus_masked-scaffold_14328-processed-gene-0.0-mRNA-1	1	1	1	1	1	1	1	1	1	1	1	1	1	7	6
augustus_masked-scaffold_1437-processed-gene-0.2-mRNA-1	1	1	1	1	1	1	1	1	1	1	1	1	1	7	6
augustus_masked-scaffold_14413-processed-gene-0.0-mRNA-1	1	1	1	1	1	1	1	1	1	1	1	1	1	7	6
augustus_masked-scaffold_14535-processed-gene-0.0-mRNA-1	1	1	1	1	1	1	1	1	1	1	1	1	1	7	6
augustus_masked-scaffold_14634-processed-gene-0.0-mRNA-1	1	1	1	1	1	1	1	1	1	1	1	1	1	7	6
augustus_masked-scaffold_14658-processed-gene-0.2-mRNA-1	1	1	1	1	1	1	1	1	1	1	1	1	1	7	6
augustus_masked-scaffold_1473-processed-gene-0.1-mRNA-1	1	1	1	1	1	1	1	1	1	1	1	1	1	7	6
augustus_masked-scaffold_1494-processed-gene-0.2-mRNA-1	1	1	1	1	1	1	1	1	1	1	1	1	1	7	6
augustus_masked-scaffold_14955-processed-gene-0.2-mRNA-1	1	1	1	1	1	1	1	1	1	1	1	1	1	7	6
augustus_masked-scaffold_14972-processed-gene-0.0-mRNA-1	1	1	1	1	1	1	1	1	1	1	1	1	1	7	6
augustus_masked-scaffold_15047-processed-gene-0.1-mRNA-1	1	1	1	1	1	1	1	1	1	1	1	1	1	7	6
augustus_masked-scaffold_15070-processed-gene-0.0-mRNA-1	1	1	1	1	1	1	1	1	1	1	1	1	1	7	6
augustus_masked-scaffold_15183-processed-gene-0.1-mRNA-1	1	1	1	1	1	1	1	1	1	1	1	1	1	7	6
augustus_masked-scaffold_15240-processed-gene-0.0-mRNA-1	1	1	1	1	1	1	1	1	1	1	1	1	1	7	6
augustus_masked-scaffold_15277-processed-gene-0.1-mRNA-1	1	1	1	1	1	1	1	1	1	1	1	1	1	7	6
augustus_masked-scaffold_15377-processed-gene-0.0-mRNA-1	1	1	1	1	1	1	1	1	1	1	1	1	1	7	6
augustus_masked-scaffold_15434-processed-gene-0.0-mRNA-1	1	1	1	1	1	1	1	1	1	1	1	1	1	7	6
augustus_masked-scaffold_1546-processed-gene-0.0-mRNA-1	1	1	1	1	1	1	1	1	1	1	1	1	1	7	6
augustus_masked-scaffold_15476-processed-gene-0.0-mRNA-1	1	1	1	1	1	1	1	1	1	1	1	1	1	7	6
augustus_masked-scaffold_1560-processed-gene-0.2-mRNA-1	1	1	1	1	1	1	1	1	1	1	1	1	1	7	6
augustus_masked-scaffold_15764-processed-gene-0.1-mRNA-1	1	1	1	1	1	1	1	1	1	1	1	1	1	7	6
augustus_masked-scaffold_1602-processed-gene-0.0-mRNA-1	1	1	1	1	1	1	1	1	1	1	1	1	1	7	6
augustus_masked-scaffold_16043-processed-gene-0.0-mRNA-1	1	1	1	1	1	1	1	1	1	1	1	1	1	7	6
augustus_masked-scaffold_16045-processed-gene-0.0-mRNA-1	1	1	1	1	1	1	1	1	1	1	1	1	1	7	6
augustus_masked-scaffold_16275-processed-gene-0.1-mRNA-1	1	1	1	1	1	1	1	1	1	1	1	1	1	7	6
augustus_masked-scaffold_16523-processed-gene-0.0-mRNA-1	1	1	1	1	1	1	1	1	1	1	1	1	1	7	6
augustus_masked-scaffold_16543-processed-gene-0.0-mRNA-1	1	1	1	1	1	1	1	1	1	1	1	1	1	7	6
augustus_masked-scaffold_16557-processed-gene-0.1-mRNA-1	1	1	1	1	1	1	1	1	1	1	1	1	1	7	6
augustus_masked-scaffold_16652-processed-gene-0.1-mRNA-1	1	1	1	1	1	1	1	1	1	1	1	1	1	7	6
augustus_masked-scaffold_16678-processed-gene-0.0-mRNA-1	1	1	1	1	1	1	1	1	1	1	1	1	1	7	6
augustus_masked-scaffold_16834-processed-gene-0.0-mRNA-1	1	1	1	1	1	1	1	1	1	1	1	1	1	7	6
augustus_masked-scaffold_16920-processed-gene-0.0-mRNA-1	1	1	1	1	1	1	1	1	1	1	1	1	1	7	6
augustus_masked-scaffold_1707-processed-gene-0.0-mRNA-1	1	1	1	1	1	1	1	1	1	1	1	1	1	7	6
augustus_masked-scaffold_17204-processed-gene-0.0-mRNA-1	1	1	1	1	1	1	1	1	1	1	1	1	1	7	6
augustus_masked-scaffold_17316-processed-gene-0.0-mRNA-1	1	1	1	1	1	1	1	1	1	1	1	1	1	7	6
augustus_masked-scaffold_17316-processed-gene-0.1-mRNA-1	1	1	1	1	1	1	1	1	1	1	1	1	1	7	6
augustus_masked-scaffold_17340-processed-gene-0.1-mRNA-1	1	1	1	1	1	1	1	1	1	1	1	1	1	7	6
augustus_masked-scaffold_17501-processed-gene-0.0-mRNA-1	1	1	1	1	1	1	1	1	1	1	1	1	1	7	6
augustus_masked-scaffold_17694-processed-gene-0.0-mRNA-1	1	1	1	1	1	1	1	1	1	1	1	1	1	7	6
augustus_masked-scaffold_17706-processed-gene-0.1-mRNA-1	1	1	1	1	1	1	1	1	1	1	1	1	1	7	6
augustus_masked-scaffold_1778-processed-gene-0.4-mRNA-1	1	1	1	1	1	1	1	1	1	1	1	1	1	7	6
augustus_masked-scaffold_17792-processed-gene-0.0-mRNA-1	1	1	1	1	1	1	1	1	1	1	1	1	1	7	6
augustus_masked-scaffold_17793-processed-gene-0.0-mRNA-1	1	1	1	1	1	1	1	1	1	1	1	1	1	7	6
augustus_masked-scaffold_17864-processed-gene-0.0-mRNA-1	1	1	1	1	1	1	1	1	1	1	1	1	1	7	6
augustus_masked-scaffold_18017-processed-gene-0.0-mRNA-1	1	1	1	1	1	1	1	1	1	1	1	1	1	7	6
augustus_masked-scaffold_18033-processed-gene-0.1-mRNA-1	1	1	1	1	1	1	1	1	1	1	1	1	1	7	6
augustus_masked-scaffold_18033-processed-gene-0.2-mRNA-1	1	1	1	1	1	1	1	1	1	1	1	1	1	7	6
augustus_masked-scaffold_18175-processed-gene-0.0-mRNA-1	1	1	1	1	1	1	1	1	1	1	1	1	1	7	6
augustus_masked-scaffold_18197-processed-gene-0.0-mRNA-1	1	1	1	1	1	1	1	1	1	1	1	1	1	7	6
augustus_masked-scaffold_1888-processed-gene-0.0-mRNA-1	1	1	1	1	1	1	1	1	1	1	1	1	1	7	6
augustus_masked-scaffold_19081-processed-gene-0.0-mRNA-1	1	1	1	1	1	1	1	1	1	1	1	1	1	7	6
augustus_masked-scaffold_1910-processed-gene-0.0-mRNA-1	1	1	1	1	1	1	1	1	1	1	1	1	1	7	6
augustus_masked-scaffold_19382-processed-gene-0.0-mRNA-1	1	1	1	1	1	1	1	1	1	1	1	1	1	7	6
augustus_masked-scaffold_19403-processed-gene-0.1-mRNA-1	1	1	1	1	1	1	1	1	1	1	1	1	1	7	6
augustus_masked-scaffold_1942-processed-gene-0.1-mRNA-1	1	1	1	1	1	1	1	1	1	1	1	1	1	7	6
augustus_masked-scaffold_1948-processed-gene-0.0-mRNA-1	1	1	1	1	1	1	1	1	1	1	1	1	1	7	6
augustus_masked-scaffold_19566-processed-gene-0.0-mRNA-1	1	1	1	1	1	1	1	1	1	1	1	1	1	7	6
augustus_masked-scaffold_19819-processed-gene-0.0-mRNA-1	1	1	1	1	1	1	1	1	1	1	1	1	1	7	6
augustus_masked-scaffold_19996-processed-gene-0.0-mRNA-1	1	1	1	1	1	1	1	1	1	1	1	1	1	7	6
augustus_masked-scaffold_20233-processed-gene-0.1-mRNA-1	1	1	1	1	1	1	1	1	1	1	1	1	1	7	6
augustus_masked-scaffold_20372-processed-gene-0.1-mRNA-1	1	1	1	1	1	1	1	1	1	1	1	1	1	7	6
augustus_masked-scaffold_20704-processed-gene-0.0-mRNA-1	1	1	1	1	1	1	1	1	1	1	1	1	1	7	6
augustus_masked-scaffold_21264-processed-gene-0.1-mRNA-1	1	1	1	1	1	1	1	1	1	1	1	1	1	7	6
augustus_masked-scaffold_21413-processed-gene-0.0-mRNA-1	1	1	1	1	1	1	1	1	1	1	1	1	1	7	6
augustus_masked-scaffold_2142-processed-gene-0.1-mRNA-1	1	1	1	1	1	1	1	1	1	1	1	1	1	7	6
augustus_masked-scaffold_21433-processed-gene-0.0-mRNA-1	1	1	1	1	1	1	1	1	1	1	1	1	1	7	6
augustus_masked-scaffold_21435-processed-gene-0.0-mRNA-1	1	1	1	1	1	1	1	1	1	1	1	1	1	7	6
augustus_masked-scaffold_21809-processed-gene-0.1-mRNA-1	1	1	1	1	1	1	1	1	1	1	1	1	1	7	6
augustus_masked-scaffold_2205-processed-gene-0.1-mRNA-1	1	1	1	1	1	1	1	1	1	1	1	1	1	7	6
augustus_masked-scaffold_22060-processed-gene-0.0-mRNA-1	1	1	1	1	1	1	1	1	1	1	1	1	1	7	6
augustus_masked-scaffold_22060-processed-gene-0.1-mRNA-1	1	1	1	1	1	1	1	1	1	1	1	1	1	7	6
augustus_masked-scaffold_22330-processed-gene-0.0-mRNA-1	1	1	1	1	1	1	1	1	1	1	1	1	1	7	6
augustus_masked-scaffold_22363-processed-gene-0.0-mRNA-1	1	1	1	1	1	1	1	1	1	1	1	1	1	7	6
augustus_masked-scaffold_2253-processed-gene-0.0-mRNA-1	1	1	1	1	1	1	1	1	1	1	1	1	1	7	6
augustus_masked-scaffold_2316-processed-gene-0.5-mRNA-1	1	1	1	1	1	1	1	1	1	1	1	1	1	7	6
augustus_masked-scaffold_2320-processed-gene-0.0-mRNA-1	1	1	1	1	1	1	1	1	1	1	1	1	1	7	6
augustus_masked-scaffold_23224-processed-gene-0.0-mRNA-1	1	1	1	1	1	1	1	1	1	1	1	1	1	7	6
augustus_masked-scaffold_23598-processed-gene-0.0-mRNA-1	1	1	1	1	1	1	1	1	1	1	1	1	1	7	6
augustus_masked-scaffold_23658-processed-gene-0.0-mRNA-1	1	1	1	1	1	1	1	1	1	1	1	1	1	7	6
augustus_masked-scaffold_23725-processed-gene-0.0-mRNA-1	1	1	1	1	1	1	1	1	1	1	1	1	1	7	6
augustus_masked-scaffold_2406-processed-gene-0.0-mRNA-1	1	1	1	1	1	1	1	1	1	1	1	1	1	7	6
augustus_masked-scaffold_24216-processed-gene-0.1-mRNA-1	1	1	1	1	1	1	1	1	1	1	1	1	1	7	6
augustus_masked-scaffold_2430-processed-gene-0.0-mRNA-1	1	1	1	1	1	1	1	1	1	1	1	1	1	7	6
augustus_masked-scaffold_24349-processed-gene-0.0-mRNA-1	1	1	1	1	1	1	1	1	1	1	1	1	1	7	6
augustus_masked-scaffold_24434-processed-gene-0.1-mRNA-1	1	1	1	1	1	1	1	1	1	1	1	1	1	7	6
augustus_masked-scaffold_25158-processed-gene-0.0-mRNA-1	1	1	1	1	1	1	1	1	1	1	1	1	1	7	6
augustus_masked-scaffold_25819-processed-gene-0.0-mRNA-1	1	1	1	1	1	1	1	1	1	1	1	1	1	7	6
augustus_masked-scaffold_26003-processed-gene-0.0-mRNA-1	1	1	1	1	1	1	1	1	1	1	1	1	1	7	6
augustus_masked-scaffold_26120-processed-gene-0.0-mRNA-1	1	1	1	1	1	1	1	1	1	1	1	1	1	7	6
augustus_masked-scaffold_2614-processed-gene-0.2-mRNA-1	1	1	1	1	1	1	1	1	1	1	1	1	1	7	6
augustus_masked-scaffold_26400-processed-gene-0.0-mRNA-1	1	1	1	1	1	1	1	1	1	1	1	1	1	7	6
augustus_masked-scaffold_26461-processed-gene-0.0-mRNA-1	1	1	1	1	1	1	1	1	1	1	1	1	1	7	6
augustus_masked-scaffold_2702-processed-gene-0.2-mRNA-1	1	1	1	1	1	1	1	1	1	1	1	1	1	7	6
augustus_masked-scaffold_27026-processed-gene-0.0-mRNA-1	1	1	1	1	1	1	1	1	1	1	1	1	1	7	6
augustus_masked-scaffold_2705-processed-gene-0.2-mRNA-1	1	1	1	1	1	1	1	1	1	1	1	1	1	7	6
augustus_masked-scaffold_2720-processed-gene-0.0-mRNA-1	1	1	1	1	1	1	1	1	1	1	1	1	1	7	6
augustus_masked-scaffold_2740-processed-gene-0.0-mRNA-1	1	1	1	1	1	1	1	1	1	1	1	1	1	7	6
augustus_masked-scaffold_27570-processed-gene-0.0-mRNA-1	1	1	1	1	1	1	1	1	1	1	1	1	1	7	6
augustus_masked-scaffold_27823-processed-gene-0.2-mRNA-1	1	1	1	1	1	1	1	1	1	1	1	1	1	7	6
augustus_masked-scaffold_2804-processed-gene-0.0-mRNA-1	1	1	1	1	1	1	1	1	1	1	1	1	1	7	6
augustus_masked-scaffold_28512-processed-gene-0.0-mRNA-1	1	1	1	1	1	1	1	1	1	1	1	1	1	7	6
augustus_masked-scaffold_2876-processed-gene-0.1-mRNA-1	1	1	1	1	1	1	1	1	1	1	1	1	1	7	6
augustus_masked-scaffold_2884-processed-gene-0.1-mRNA-1	1	1	1	1	1	1	1	1	1	1	1	1	1	7	6
augustus_masked-scaffold_2908-processed-gene-0.0-mRNA-1	1	1	1	1	1	1	1	1	1	1	1	1	1	7	6
augustus_masked-scaffold_3054-processed-gene-0.1-mRNA-1	1	1	1	1	1	1	1	1	1	1	1	1	1	7	6
augustus_masked-scaffold_3110-processed-gene-0.1-mRNA-1	1	1	1	1	1	1	1	1	1	1	1	1	1	7	6
augustus_masked-scaffold_3110-processed-gene-0.2-mRNA-1	1	1	1	1	1	1	1	1	1	1	1	1	1	7	6
augustus_masked-scaffold_31389-processed-gene-0.1-mRNA-1	1	1	1	1	1	1	1	1	1	1	1	1	1	7	6
augustus_masked-scaffold_31486-processed-gene-0.0-mRNA-1	1	1	1	1	1	1	1	1	1	1	1	1	1	7	6
augustus_masked-scaffold_3151-processed-gene-0.0-mRNA-1	1	1	1	1	1	1	1	1	1	1	1	1	1	7	6
augustus_masked-scaffold_31582-processed-gene-0.0-mRNA-1	1	1	1	1	1	1	1	1	1	1	1	1	1	7	6
augustus_masked-scaffold_32438-processed-gene-0.0-mRNA-1	1	1	1	1	1	1	1	1	1	1	1	1	1	7	6
augustus_masked-scaffold_3299-processed-gene-0.0-mRNA-1	1	1	1	1	1	1	1	1	1	1	1	1	1	7	6
augustus_masked-scaffold_3361-processed-gene-0.0-mRNA-1	1	1	1	1	1	1	1	1	1	1	1	1	1	7	6
augustus_masked-scaffold_3423-processed-gene-0.1-mRNA-1	1	1	1	1	1	1	1	1	1	1	1	1	1	7	6
augustus_masked-scaffold_345-processed-gene-0.1-mRNA-1	1	1	1	1	1	1	1	1	1	1	1	1	1	7	6
augustus_masked-scaffold_3456-processed-gene-0.1-mRNA-1	1	1	1	1	1	1	1	1	1	1	1	1	1	7	6
augustus_masked-scaffold_3456-processed-gene-0.2-mRNA-1	1	1	1	1	1	1	1	1	1	1	1	1	1	7	6
augustus_masked-scaffold_3546-processed-gene-0.2-mRNA-1	1	1	1	1	1	1	1	1	1	1	1	1	1	7	6
augustus_masked-scaffold_3654-processed-gene-0.1-mRNA-1	1	1	1	1	1	1	1	1	1	1	1	1	1	7	6
augustus_masked-scaffold_36834-processed-gene-0.0-mRNA-1	1	1	1	1	1	1	1	1	1	1	1	1	1	7	6
augustus_masked-scaffold_37254-processed-gene-0.0-mRNA-1	1	1	1	1	1	1	1	1	1	1	1	1	1	7	6
augustus_masked-scaffold_37319-processed-gene-0.0-mRNA-1	1	1	1	1	1	1	1	1	1	1	1	1	1	7	6
augustus_masked-scaffold_37821-processed-gene-0.0-mRNA-1	1	1	1	1	1	1	1	1	1	1	1	1	1	7	6
augustus_masked-scaffold_37967-processed-gene-0.0-mRNA-1	1	1	1	1	1	1	1	1	1	1	1	1	1	7	6
augustus_masked-scaffold_380-processed-gene-0.2-mRNA-1	1	1	1	1	1	1	1	1	1	1	1	1	1	7	6
augustus_masked-scaffold_38011-processed-gene-0.0-mRNA-1	1	1	1	1	1	1	1	1	1	1	1	1	1	7	6
augustus_masked-scaffold_39394-processed-gene-0.1-mRNA-1	1	1	1	1	1	1	1	1	1	1	1	1	1	7	6
augustus_masked-scaffold_4022-processed-gene-0.1-mRNA-1	1	1	1	1	1	1	1	1	1	1	1	1	1	7	6
augustus_masked-scaffold_40239-processed-gene-0.1-mRNA-1	1	1	1	1	1	1	1	1	1	1	1	1	1	7	6
augustus_masked-scaffold_4234-processed-gene-0.3-mRNA-1	1	1	1	1	1	1	1	1	1	1	1	1	1	7	6
augustus_masked-scaffold_429-processed-gene-0.2-mRNA-1	1	1	1	1	1	1	1	1	1	1	1	1	1	7	6
augustus_masked-scaffold_430-processed-gene-0.1-mRNA-1	1	1	1	1	1	1	1	1	1	1	1	1	1	7	6
augustus_masked-scaffold_4508-processed-gene-0.0-mRNA-1	1	1	1	1	1	1	1	1	1	1	1	1	1	7	6
augustus_masked-scaffold_4779-processed-gene-0.1-mRNA-1	1	1	1	1	1	1	1	1	1	1	1	1	1	7	6
augustus_masked-scaffold_4885-processed-gene-0.3-mRNA-1	1	1	1	1	1	1	1	1	1	1	1	1	1	7	6
augustus_masked-scaffold_4890-processed-gene-0.2-mRNA-1	1	1	1	1	1	1	1	1	1	1	1	1	1	7	6
augustus_masked-scaffold_495-processed-gene-0.2-mRNA-1	1	1	1	1	1	1	1	1	1	1	1	1	1	7	6
augustus_masked-scaffold_4957-processed-gene-0.3-mRNA-1	1	1	1	1	1	1	1	1	1	1	1	1	1	7	6
augustus_masked-scaffold_5008-processed-gene-0.1-mRNA-1	1	1	1	1	1	1	1	1	1	1	1	1	1	7	6
augustus_masked-scaffold_5008-processed-gene-0.2-mRNA-1	1	1	1	1	1	1	1	1	1	1	1	1	1	7	6
augustus_masked-scaffold_5064-processed-gene-0.2-mRNA-1	1	1	1	1	1	1	1	1	1	1	1	1	1	7	6
augustus_masked-scaffold_5134-processed-gene-0.1-mRNA-1	1	1	1	1	1	1	1	1	1	1	1	1	1	7	6
augustus_masked-scaffold_5203-processed-gene-0.0-mRNA-1	1	1	1	1	1	1	1	1	1	1	1	1	1	7	6
augustus_masked-scaffold_5290-processed-gene-0.1-mRNA-1	1	1	1	1	1	1	1	1	1	1	1	1	1	7	6
augustus_masked-scaffold_5294-processed-gene-0.1-mRNA-1	1	1	1	1	1	1	1	1	1	1	1	1	1	7	6
augustus_masked-scaffold_5305-processed-gene-0.1-mRNA-1	1	1	1	1	1	1	1	1	1	1	1	1	1	7	6
augustus_masked-scaffold_5379-processed-gene-0.0-mRNA-1	1	1	1	1	1	1	1	1	1	1	1	1	1	7	6
augustus_masked-scaffold_5560-processed-gene-0.0-mRNA-1	1	1	1	1	1	1	1	1	1	1	1	1	1	7	6
augustus_masked-scaffold_5613-processed-gene-0.0-mRNA-1	1	1	1	1	1	1	1	1	1	1	1	1	1	7	6
augustus_masked-scaffold_5654-processed-gene-0.1-mRNA-1	1	1	1	1	1	1	1	1	1	1	1	1	1	7	6
augustus_masked-scaffold_5914-processed-gene-0.2-mRNA-1	1	1	1	1	1	1	1	1	1	1	1	1	1	7	6
augustus_masked-scaffold_5957-processed-gene-0.2-mRNA-1	1	1	1	1	1	1	1	1	1	1	1	1	1	7	6
augustus_masked-scaffold_6231-processed-gene-0.0-mRNA-1	1	1	1	1	1	1	1	1	1	1	1	1	1	7	6
augustus_masked-scaffold_6263-processed-gene-0.1-mRNA-1	1	1	1	1	1	1	1	1	1	1	1	1	1	7	6
augustus_masked-scaffold_6359-processed-gene-0.0-mRNA-1	1	1	1	1	1	1	1	1	1	1	1	1	1	7	6
augustus_masked-scaffold_6359-processed-gene-0.1-mRNA-1	1	1	1	1	1	1	1	1	1	1	1	1	1	7	6
augustus_masked-scaffold_6380-processed-gene-0.0-mRNA-1	1	1	1	1	1	1	1	1	1	1	1	1	1	7	6
augustus_masked-scaffold_6461-processed-gene-0.0-mRNA-1	1	1	1	1	1	1	1	1	1	1	1	1	1	7	6
augustus_masked-scaffold_6464-processed-gene-0.1-mRNA-1	1	1	1	1	1	1	1	1	1	1	1	1	1	7	6
augustus_masked-scaffold_6504-processed-gene-0.0-mRNA-1	1	1	1	1	1	1	1	1	1	1	1	1	1	7	6
augustus_masked-scaffold_681-processed-gene-0.3-mRNA-1	1	1	1	1	1	1	1	1	1	1	1	1	1	7	6
augustus_masked-scaffold_6855-processed-gene-0.0-mRNA-1	1	1	1	1	1	1	1	1	1	1	1	1	1	7	6
augustus_masked-scaffold_6898-processed-gene-0.0-mRNA-1	1	1	1	1	1	1	1	1	1	1	1	1	1	7	6
augustus_masked-scaffold_6929-processed-gene-0.0-mRNA-1	1	1	1	1	1	1	1	1	1	1	1	1	1	7	6
augustus_masked-scaffold_7029-processed-gene-0.1-mRNA-1	1	1	1	1	1	1	1	1	1	1	1	1	1	7	6
augustus_masked-scaffold_7032-processed-gene-0.0-mRNA-1	1	1	1	1	1	1	1	1	1	1	1	1	1	7	6
augustus_masked-scaffold_7130-processed-gene-0.0-mRNA-1	1	1	1	1	1	1	1	1	1	1	1	1	1	7	6
augustus_masked-scaffold_7372-processed-gene-0.0-mRNA-1	1	1	1	1	1	1	1	1	1	1	1	1	1	7	6
augustus_masked-scaffold_7372-processed-gene-0.1-mRNA-1	1	1	1	1	1	1	1	1	1	1	1	1	1	7	6
augustus_masked-scaffold_752-processed-gene-0.3-mRNA-1	1	1	1	1	1	1	1	1	1	1	1	1	1	7	6
augustus_masked-scaffold_7551-processed-gene-0.0-mRNA-1	1	1	1	1	1	1	1	1	1	1	1	1	1	7	6
augustus_masked-scaffold_7748-processed-gene-0.0-mRNA-1	1	1	1	1	1	1	1	1	1	1	1	1	1	7	6
augustus_masked-scaffold_7756-processed-gene-0.0-mRNA-1	1	1	1	1	1	1	1	1	1	1	1	1	1	7	6
augustus_masked-scaffold_7808-processed-gene-0.0-mRNA-1	1	1	1	1	1	1	1	1	1	1	1	1	1	7	6
augustus_masked-scaffold_7846-processed-gene-0.1-mRNA-1	1	1	1	1	1	1	1	1	1	1	1	1	1	7	6
augustus_masked-scaffold_788-processed-gene-0.0-mRNA-1	1	1	1	1	1	1	1	1	1	1	1	1	1	7	6
augustus_masked-scaffold_7910-processed-gene-0.0-mRNA-1	1	1	1	1	1	1	1	1	1	1	1	1	1	7	6
augustus_masked-scaffold_7991-processed-gene-0.0-mRNA-1	1	1	1	1	1	1	1	1	1	1	1	1	1	7	6
augustus_masked-scaffold_8130-processed-gene-0.0-mRNA-1	1	1	1	1	1	1	1	1	1	1	1	1	1	7	6
augustus_masked-scaffold_8373-processed-gene-0.0-mRNA-1	1	1	1	1	1	1	1	1	1	1	1	1	1	7	6
augustus_masked-scaffold_8390-processed-gene-0.0-mRNA-1	1	1	1	1	1	1	1	1	1	1	1	1	1	7	6
augustus_masked-scaffold_8487-processed-gene-0.0-mRNA-1	1	1	1	1	1	1	1	1	1	1	1	1	1	7	6
augustus_masked-scaffold_8626-processed-gene-0.0-mRNA-1	1	1	1	1	1	1	1	1	1	1	1	1	1	7	6
augustus_masked-scaffold_8673-processed-gene-0.5-mRNA-1	1	1	1	1	1	1	1	1	1	1	1	1	1	7	6
augustus_masked-scaffold_8837-processed-gene-0.0-mRNA-1	1	1	1	1	1	1	1	1	1	1	1	1	1	7	6
augustus_masked-scaffold_8864-processed-gene-0.2-mRNA-1	1	1	1	1	1	1	1	1	1	1	1	1	1	7	6
augustus_masked-scaffold_894-processed-gene-0.3-mRNA-1	1	1	1	1	1	1	1	1	1	1	1	1	1	7	6
augustus_masked-scaffold_8963-processed-gene-0.0-mRNA-1	1	1	1	1	1	1	1	1	1	1	1	1	1	7	6
augustus_masked-scaffold_913-processed-gene-0.1-mRNA-1	1	1	1	1	1	1	1	1	1	1	1	1	1	7	6
augustus_masked-scaffold_9256-processed-gene-0.0-mRNA-1	1	1	1	1	1	1	1	1	1	1	1	1	1	7	6
augustus_masked-scaffold_956-processed-gene-0.1-mRNA-1	1	1	1	1	1	1	1	1	1	1	1	1	1	7	6
augustus_masked-scaffold_9865-processed-gene-0.0-mRNA-1	1	1	1	1	1	1	1	1	1	1	1	1	1	7	6
augustus_masked-scaffold_994-processed-gene-0.1-mRNA-1	1	1	1	1	1	1	1	1	1	1	1	1	1	7	6
maker-scaffold_10016-snap-gene-0.5-mRNA-1	1	1	1	1	1	1	1	1	1	1	1	1	1	7	6
maker-scaffold_10026-snap-gene-0.4-mRNA-1	1	1	1	1	1	1	1	1	1	1	1	1	1	7	6
maker-scaffold_10029-augustus-gene-0.5-mRNA-1	1	1	1	1	1	1	1	1	1	1	1	1	1	7	6
maker-scaffold_10030-snap-gene-0.6-mRNA-1	1	1	1	1	1	1	1	1	1	1	1	1	1	7	6
maker-scaffold_10045-snap-gene-0.10-mRNA-1	1	1	1	1	1	1	1	1	1	1	1	1	1	7	6
maker-scaffold_10071-augustus-gene-0.2-mRNA-1	1	1	1	1	1	1	1	1	1	1	1	1	1	7	6
maker-scaffold_10087-augustus-gene-0.2-mRNA-1	1	1	1	1	1	1	1	1	1	1	1	1	1	7	6
maker-scaffold_10103-snap-gene-0.7-mRNA-1	1	1	1	1	1	1	1	1	1	1	1	1	1	7	6
maker-scaffold_10122-augustus-gene-0.3-mRNA-1	1	1	1	1	1	1	1	1	1	1	1	1	1	7	6
maker-scaffold_10128-augustus-gene-0.2-mRNA-1	1	1	1	1	1	1	1	1	1	1	1	1	1	7	6
maker-scaffold_10139-augustus-gene-0.4-mRNA-1	1	1	1	1	1	1	1	1	1	1	1	1	1	7	6
maker-scaffold_10150-snap-gene-0.6-mRNA-1	1	1	1	1	1	1	1	1	1	1	1	1	1	7	6
maker-scaffold_10163-augustus-gene-0.5-mRNA-1	1	1	1	1	1	1	1	1	1	1	1	1	1	7	6
maker-scaffold_10199-snap-gene-0.3-mRNA-1	1	1	1	1	1	1	1	1	1	1	1	1	1	7	6
maker-scaffold_10209-snap-gene-0.9-mRNA-1	1	1	1	1	1	1	1	1	1	1	1	1	1	7	6
maker-scaffold_10213-augustus-gene-0.6-mRNA-1	1	1	1	1	1	1	1	1	1	1	1	1	1	7	6
maker-scaffold_10224-snap-gene-0.7-mRNA-1	1	1	1	1	1	1	1	1	1	1	1	1	1	7	6
maker-scaffold_10236-snap-gene-0.2-mRNA-1	1	1	1	1	1	1	1	1	1	1	1	1	1	7	6
maker-scaffold_10246-snap-gene-0.7-mRNA-1	1	1	1	1	1	1	1	1	1	1	1	1	1	7	6
maker-scaffold_1025-snap-gene-0.4-mRNA-1	1	1	1	1	1	1	1	1	1	1	1	1	1	7	6
maker-scaffold_1026-snap-gene-0.25-mRNA-1	1	1	1	1	1	1	1	1	1	1	1	1	1	7	6
maker-scaffold_10261-augustus-gene-0.6-mRNA-1	1	1	1	1	1	1	1	1	1	1	1	1	1	7	6
maker-scaffold_10275-snap-gene-0.10-mRNA-1	1	1	1	1	1	1	1	1	1	1	1	1	1	7	6
maker-scaffold_10285-snap-gene-0.3-mRNA-1	1	1	1	1	1	1	1	1	1	1	1	1	1	7	6
maker-scaffold_1029-augustus-gene-0.12-mRNA-1	1	1	1	1	1	1	1	1	1	1	1	1	1	7	6
maker-scaffold_10299-augustus-gene-0.2-mRNA-1	1	1	1	1	1	1	1	1	1	1	1	1	1	7	6
maker-scaffold_10300-augustus-gene-0.2-mRNA-1	1	1	1	1	1	1	1	1	1	1	1	1	1	7	6
maker-scaffold_10310-augustus-gene-0.5-mRNA-1	1	1	1	1	1	1	1	1	1	1	1	1	1	7	6
maker-scaffold_10319-snap-gene-0.3-mRNA-1	1	1	1	1	1	1	1	1	1	1	1	1	1	7	6
maker-scaffold_1032-snap-gene-0.11-mRNA-1	1	1	1	1	1	1	1	1	1	1	1	1	1	7	6
maker-scaffold_1033-snap-gene-0.16-mRNA-1	1	1	1	1	1	1	1	1	1	1	1	1	1	7	6
maker-scaffold_10362-snap-gene-0.5-mRNA-1	1	1	1	1	1	1	1	1	1	1	1	1	1	7	6
maker-scaffold_10378-augustus-gene-0.4-mRNA-1	1	1	1	1	1	1	1	1	1	1	1	1	1	7	6
maker-scaffold_1038-snap-gene-0.12-mRNA-1	1	1	1	1	1	1	1	1	1	1	1	1	1	7	6
maker-scaffold_10391-snap-gene-0.4-mRNA-1	1	1	1	1	1	1	1	1	1	1	1	1	1	7	6
maker-scaffold_1040-augustus-gene-0.4-mRNA-1	1	1	1	1	1	1	1	1	1	1	1	1	1	7	6
maker-scaffold_10406-snap-gene-0.5-mRNA-1	1	1	1	1	1	1	1	1	1	1	1	1	1	7	6
maker-scaffold_10415-snap-gene-0.7-mRNA-1	1	1	1	1	1	1	1	1	1	1	1	1	1	7	6
maker-scaffold_10416-augustus-gene-0.2-mRNA-1	1	1	1	1	1	1	1	1	1	1	1	1	1	7	6
maker-scaffold_1042-augustus-gene-0.4-mRNA-1	1	1	1	1	1	1	1	1	1	1	1	1	1	7	6
maker-scaffold_1042-snap-gene-0.7-mRNA-1	1	1	1	1	1	1	1	1	1	1	1	1	1	7	6
maker-scaffold_10420-augustus-gene-0.3-mRNA-1	1	1	1	1	1	1	1	1	1	1	1	1	1	7	6
maker-scaffold_1044-snap-gene-0.7-mRNA-1	1	1	1	1	1	1	1	1	1	1	1	1	1	7	6
maker-scaffold_10440-snap-gene-0.4-mRNA-1	1	1	1	1	1	1	1	1	1	1	1	1	1	7	6
maker-scaffold_10446-augustus-gene-0.3-mRNA-1	1	1	1	1	1	1	1	1	1	1	1	1	1	7	6
maker-scaffold_10449-augustus-gene-0.2-mRNA-1	1	1	1	1	1	1	1	1	1	1	1	1	1	7	6
maker-scaffold_1045-snap-gene-0.8-mRNA-1	1	1	1	1	1	1	1	1	1	1	1	1	1	7	6
maker-scaffold_10458-snap-gene-0.3-mRNA-1	1	1	1	1	1	1	1	1	1	1	1	1	1	7	6
maker-scaffold_1046-snap-gene-0.12-mRNA-1	1	1	1	1	1	1	1	1	1	1	1	1	1	7	6
maker-scaffold_10461-snap-gene-0.3-mRNA-1	1	1	1	1	1	1	1	1	1	1	1	1	1	7	6
maker-scaffold_10503-augustus-gene-0.2-mRNA-1	1	1	1	1	1	1	1	1	1	1	1	1	1	7	6
maker-scaffold_10524-snap-gene-0.3-mRNA-1	1	1	1	1	1	1	1	1	1	1	1	1	1	7	6
maker-scaffold_1053-snap-gene-0.16-mRNA-1	1	1	1	1	1	1	1	1	1	1	1	1	1	7	6
maker-scaffold_10553-augustus-gene-0.2-mRNA-1	1	1	1	1	1	1	1	1	1	1	1	1	1	7	6
maker-scaffold_10570-snap-gene-0.5-mRNA-1	1	1	1	1	1	1	1	1	1	1	1	1	1	7	6
maker-scaffold_10572-snap-gene-0.4-mRNA-1	1	1	1	1	1	1	1	1	1	1	1	1	1	7	6
maker-scaffold_1058-snap-gene-0.13-mRNA-1	1	1	1	1	1	1	1	1	1	1	1	1	1	7	6
maker-scaffold_10596-snap-gene-0.4-mRNA-1	1	1	1	1	1	1	1	1	1	1	1	1	1	7	6
maker-scaffold_10598-augustus-gene-0.6-mRNA-1	1	1	1	1	1	1	1	1	1	1	1	1	1	7	6
maker-scaffold_10639-augustus-gene-0.2-mRNA-1	1	1	1	1	1	1	1	1	1	1	1	1	1	7	6
maker-scaffold_10644-snap-gene-0.8-mRNA-1	1	1	1	1	1	1	1	1	1	1	1	1	1	7	6
maker-scaffold_10648-snap-gene-0.5-mRNA-1	1	1	1	1	1	1	1	1	1	1	1	1	1	7	6
maker-scaffold_10678-snap-gene-0.4-mRNA-1	1	1	1	1	1	1	1	1	1	1	1	1	1	7	6
maker-scaffold_10680-augustus-gene-0.3-mRNA-1	1	1	1	1	1	1	1	1	1	1	1	1	1	7	6
maker-scaffold_10681-snap-gene-0.12-mRNA-1	1	1	1	1	1	1	1	1	1	1	1	1	1	7	6
maker-scaffold_10695-augustus-gene-0.2-mRNA-1	1	1	1	1	1	1	1	1	1	1	1	1	1	7	6
maker-scaffold_10718-augustus-gene-0.4-mRNA-1	1	1	1	1	1	1	1	1	1	1	1	1	1	7	6
maker-scaffold_1075-snap-gene-0.16-mRNA-1	1	1	1	1	1	1	1	1	1	1	1	1	1	7	6
maker-scaffold_10767-augustus-gene-0.6-mRNA-1	1	1	1	1	1	1	1	1	1	1	1	1	1	7	6
maker-scaffold_10775-augustus-gene-0.2-mRNA-1	1	1	1	1	1	1	1	1	1	1	1	1	1	7	6
maker-scaffold_10787-augustus-gene-0.6-mRNA-1	1	1	1	1	1	1	1	1	1	1	1	1	1	7	6
maker-scaffold_10792-augustus-gene-0.2-mRNA-1	1	1	1	1	1	1	1	1	1	1	1	1	1	7	6
maker-scaffold_10794-snap-gene-0.5-mRNA-1	1	1	1	1	1	1	1	1	1	1	1	1	1	7	6
maker-scaffold_10807-augustus-gene-0.3-mRNA-1	1	1	1	1	1	1	1	1	1	1	1	1	1	7	6
maker-scaffold_10823-snap-gene-0.3-mRNA-1	1	1	1	1	1	1	1	1	1	1	1	1	1	7	6
maker-scaffold_10861-snap-gene-0.7-mRNA-1	1	1	1	1	1	1	1	1	1	1	1	1	1	7	6
maker-scaffold_10863-augustus-gene-0.2-mRNA-1	1	1	1	1	1	1	1	1	1	1	1	1	1	7	6
maker-scaffold_10872-snap-gene-0.4-mRNA-1	1	1	1	1	1	1	1	1	1	1	1	1	1	7	6
maker-scaffold_10875-snap-gene-0.3-mRNA-1	1	1	1	1	1	1	1	1	1	1	1	1	1	7	6
maker-scaffold_1088-snap-gene-0.7-mRNA-1	1	1	1	1	1	1	1	1	1	1	1	1	1	7	6
maker-scaffold_10884-snap-gene-0.7-mRNA-1	1	1	1	1	1	1	1	1	1	1	1	1	1	7	6
maker-scaffold_10888-augustus-gene-0.2-mRNA-1	1	1	1	1	1	1	1	1	1	1	1	1	1	7	6
maker-scaffold_10889-snap-gene-0.6-mRNA-1	1	1	1	1	1	1	1	1	1	1	1	1	1	7	6
maker-scaffold_10907-snap-gene-0.3-mRNA-1	1	1	1	1	1	1	1	1	1	1	1	1	1	7	6
maker-scaffold_10929-augustus-gene-0.6-mRNA-1	1	1	1	1	1	1	1	1	1	1	1	1	1	7	6
maker-scaffold_10950-augustus-gene-0.3-mRNA-1	1	1	1	1	1	1	1	1	1	1	1	1	1	7	6
maker-scaffold_10954-augustus-gene-0.2-mRNA-1	1	1	1	1	1	1	1	1	1	1	1	1	1	7	6
maker-scaffold_10962-snap-gene-0.14-mRNA-1	1	1	1	1	1	1	1	1	1	1	1	1	1	7	6
maker-scaffold_11023-snap-gene-0.6-mRNA-1	1	1	1	1	1	1	1	1	1	1	1	1	1	7	6
maker-scaffold_11028-snap-gene-0.9-mRNA-1	1	1	1	1	1	1	1	1	1	1	1	1	1	7	6
maker-scaffold_1103-augustus-gene-0.5-mRNA-1	1	1	1	1	1	1	1	1	1	1	1	1	1	7	6
maker-scaffold_11040-snap-gene-0.3-mRNA-1	1	1	1	1	1	1	1	1	1	1	1	1	1	7	6
maker-scaffold_11062-snap-gene-0.3-mRNA-1	1	1	1	1	1	1	1	1	1	1	1	1	1	7	6
maker-scaffold_11079-snap-gene-0.2-mRNA-1	1	1	1	1	1	1	1	1	1	1	1	1	1	7	6
maker-scaffold_11087-snap-gene-0.5-mRNA-1	1	1	1	1	1	1	1	1	1	1	1	1	1	7	6
maker-scaffold_11089-snap-gene-0.6-mRNA-1	1	1	1	1	1	1	1	1	1	1	1	1	1	7	6
maker-scaffold_11090-augustus-gene-0.3-mRNA-1	1	1	1	1	1	1	1	1	1	1	1	1	1	7	6
maker-scaffold_11115-augustus-gene-0.2-mRNA-1	1	1	1	1	1	1	1	1	1	1	1	1	1	7	6
maker-scaffold_11122-snap-gene-0.2-mRNA-1	1	1	1	1	1	1	1	1	1	1	1	1	1	7	6
maker-scaffold_11135-snap-gene-0.7-mRNA-1	1	1	1	1	1	1	1	1	1	1	1	1	1	7	6
maker-scaffold_11152-snap-gene-0.4-mRNA-1	1	1	1	1	1	1	1	1	1	1	1	1	1	7	6
maker-scaffold_11156-augustus-gene-0.5-mRNA-1	1	1	1	1	1	1	1	1	1	1	1	1	1	7	6
maker-scaffold_11158-augustus-gene-0.2-mRNA-1	1	1	1	1	1	1	1	1	1	1	1	1	1	7	6
maker-scaffold_11167-snap-gene-0.5-mRNA-1	1	1	1	1	1	1	1	1	1	1	1	1	1	7	6
maker-scaffold_11171-augustus-gene-0.5-mRNA-1	1	1	1	1	1	1	1	1	1	1	1	1	1	7	6
maker-scaffold_11174-augustus-gene-0.2-mRNA-1	1	1	1	1	1	1	1	1	1	1	1	1	1	7	6
maker-scaffold_11203-snap-gene-0.6-mRNA-1	1	1	1	1	1	1	1	1	1	1	1	1	1	7	6
maker-scaffold_11204-augustus-gene-0.7-mRNA-1	1	1	1	1	1	1	1	1	1	1	1	1	1	7	6
maker-scaffold_11245-snap-gene-0.8-mRNA-1	1	1	1	1	1	1	1	1	1	1	1	1	1	7	6
maker-scaffold_1126-snap-gene-0.23-mRNA-1	1	1	1	1	1	1	1	1	1	1	1	1	1	7	6
maker-scaffold_1129-snap-gene-0.11-mRNA-1	1	1	1	1	1	1	1	1	1	1	1	1	1	7	6
maker-scaffold_11350-snap-gene-0.6-mRNA-1	1	1	1	1	1	1	1	1	1	1	1	1	1	7	6
maker-scaffold_11351-snap-gene-0.3-mRNA-1	1	1	1	1	1	1	1	1	1	1	1	1	1	7	6
maker-scaffold_11352-snap-gene-0.3-mRNA-1	1	1	1	1	1	1	1	1	1	1	1	1	1	7	6
maker-scaffold_11375-snap-gene-0.3-mRNA-1	1	1	1	1	1	1	1	1	1	1	1	1	1	7	6
maker-scaffold_1138-snap-gene-0.12-mRNA-1	1	1	1	1	1	1	1	1	1	1	1	1	1	7	6
maker-scaffold_11389-augustus-gene-0.4-mRNA-1	1	1	1	1	1	1	1	1	1	1	1	1	1	7	6
maker-scaffold_11410-augustus-gene-0.5-mRNA-1	1	1	1	1	1	1	1	1	1	1	1	1	1	7	6
maker-scaffold_11410-snap-gene-0.7-mRNA-1	1	1	1	1	1	1	1	1	1	1	1	1	1	7	6
maker-scaffold_11417-snap-gene-0.3-mRNA-1	1	1	1	1	1	1	1	1	1	1	1	1	1	7	6
maker-scaffold_11432-snap-gene-0.4-mRNA-1	1	1	1	1	1	1	1	1	1	1	1	1	1	7	6
maker-scaffold_11440-snap-gene-0.4-mRNA-1	1	1	1	1	1	1	1	1	1	1	1	1	1	7	6
maker-scaffold_11445-augustus-gene-0.2-mRNA-1	1	1	1	1	1	1	1	1	1	1	1	1	1	7	6
maker-scaffold_11462-augustus-gene-0.3-mRNA-1	1	1	1	1	1	1	1	1	1	1	1	1	1	7	6
maker-scaffold_11467-augustus-gene-0.2-mRNA-1	1	1	1	1	1	1	1	1	1	1	1	1	1	7	6
maker-scaffold_11470-augustus-gene-0.2-mRNA-1	1	1	1	1	1	1	1	1	1	1	1	1	1	7	6
maker-scaffold_11491-augustus-gene-0.5-mRNA-1	1	1	1	1	1	1	1	1	1	1	1	1	1	7	6
maker-scaffold_11514-snap-gene-0.2-mRNA-1	1	1	1	1	1	1	1	1	1	1	1	1	1	7	6
maker-scaffold_11519-augustus-gene-0.4-mRNA-1	1	1	1	1	1	1	1	1	1	1	1	1	1	7	6
maker-scaffold_11525-augustus-gene-0.3-mRNA-1	1	1	1	1	1	1	1	1	1	1	1	1	1	7	6
maker-scaffold_1153-snap-gene-0.9-mRNA-1	1	1	1	1	1	1	1	1	1	1	1	1	1	7	6
maker-scaffold_11532-augustus-gene-0.2-mRNA-1	1	1	1	1	1	1	1	1	1	1	1	1	1	7	6
maker-scaffold_11538-augustus-gene-0.5-mRNA-1	1	1	1	1	1	1	1	1	1	1	1	1	1	7	6
maker-scaffold_11613-snap-gene-0.4-mRNA-1	1	1	1	1	1	1	1	1	1	1	1	1	1	7	6
maker-scaffold_11647-augustus-gene-0.4-mRNA-1	1	1	1	1	1	1	1	1	1	1	1	1	1	7	6
maker-scaffold_11674-snap-gene-0.8-mRNA-1	1	1	1	1	1	1	1	1	1	1	1	1	1	7	6
maker-scaffold_11689-snap-gene-0.3-mRNA-1	1	1	1	1	1	1	1	1	1	1	1	1	1	7	6
maker-scaffold_1169-snap-gene-0.9-mRNA-1	1	1	1	1	1	1	1	1	1	1	1	1	1	7	6
maker-scaffold_11705-snap-gene-0.3-mRNA-1	1	1	1	1	1	1	1	1	1	1	1	1	1	7	6
maker-scaffold_11714-snap-gene-0.6-mRNA-1	1	1	1	1	1	1	1	1	1	1	1	1	1	7	6
maker-scaffold_11746-snap-gene-0.4-mRNA-1	1	1	1	1	1	1	1	1	1	1	1	1	1	7	6
maker-scaffold_11754-snap-gene-0.10-mRNA-1	1	1	1	1	1	1	1	1	1	1	1	1	1	7	6
maker-scaffold_11768-augustus-gene-0.3-mRNA-1	1	1	1	1	1	1	1	1	1	1	1	1	1	7	6
maker-scaffold_1178-snap-gene-0.13-mRNA-1	1	1	1	1	1	1	1	1	1	1	1	1	1	7	6
maker-scaffold_1178-snap-gene-0.14-mRNA-1	1	1	1	1	1	1	1	1	1	1	1	1	1	7	6
maker-scaffold_11789-snap-gene-0.7-mRNA-1	1	1	1	1	1	1	1	1	1	1	1	1	1	7	6
maker-scaffold_11790-snap-gene-0.2-mRNA-1	1	1	1	1	1	1	1	1	1	1	1	1	1	7	6
maker-scaffold_118-snap-gene-0.10-mRNA-1	1	1	1	1	1	1	1	1	1	1	1	1	1	7	6
maker-scaffold_1180-snap-gene-0.14-mRNA-1	1	1	1	1	1	1	1	1	1	1	1	1	1	7	6
maker-scaffold_11826-augustus-gene-0.3-mRNA-1	1	1	1	1	1	1	1	1	1	1	1	1	1	7	6
maker-scaffold_11844-snap-gene-0.3-mRNA-1	1	1	1	1	1	1	1	1	1	1	1	1	1	7	6
maker-scaffold_11846-augustus-gene-0.5-mRNA-1	1	1	1	1	1	1	1	1	1	1	1	1	1	7	6
maker-scaffold_11871-augustus-gene-0.2-mRNA-1	1	1	1	1	1	1	1	1	1	1	1	1	1	7	6
maker-scaffold_11972-augustus-gene-0.2-mRNA-1	1	1	1	1	1	1	1	1	1	1	1	1	1	7	6
maker-scaffold_11980-augustus-gene-0.3-mRNA-1	1	1	1	1	1	1	1	1	1	1	1	1	1	7	6
maker-scaffold_12008-snap-gene-0.5-mRNA-1	1	1	1	1	1	1	1	1	1	1	1	1	1	7	6
maker-scaffold_1201-augustus-gene-0.18-mRNA-1	1	1	1	1	1	1	1	1	1	1	1	1	1	7	6
maker-scaffold_12013-augustus-gene-0.6-mRNA-1	1	1	1	1	1	1	1	1	1	1	1	1	1	7	6
maker-scaffold_1202-snap-gene-0.29-mRNA-1	1	1	1	1	1	1	1	1	1	1	1	1	1	7	6
maker-scaffold_12023-snap-gene-0.8-mRNA-1	1	1	1	1	1	1	1	1	1	1	1	1	1	7	6
maker-scaffold_12035-augustus-gene-0.2-mRNA-1	1	1	1	1	1	1	1	1	1	1	1	1	1	7	6
maker-scaffold_12039-augustus-gene-0.7-mRNA-1	1	1	1	1	1	1	1	1	1	1	1	1	1	7	6
maker-scaffold_12039-snap-gene-0.11-mRNA-1	1	1	1	1	1	1	1	1	1	1	1	1	1	7	6
maker-scaffold_1206-augustus-gene-0.9-mRNA-1	1	1	1	1	1	1	1	1	1	1	1	1	1	7	6
maker-scaffold_12077-augustus-gene-0.5-mRNA-1	1	1	1	1	1	1	1	1	1	1	1	1	1	7	6
maker-scaffold_12085-snap-gene-0.3-mRNA-1	1	1	1	1	1	1	1	1	1	1	1	1	1	7	6
maker-scaffold_12089-snap-gene-0.4-mRNA-1	1	1	1	1	1	1	1	1	1	1	1	1	1	7	6
maker-scaffold_1209-snap-gene-0.9-mRNA-1	1	1	1	1	1	1	1	1	1	1	1	1	1	7	6
maker-scaffold_12092-snap-gene-0.5-mRNA-1	1	1	1	1	1	1	1	1	1	1	1	1	1	7	6
maker-scaffold_12115-augustus-gene-0.4-mRNA-1	1	1	1	1	1	1	1	1	1	1	1	1	1	7	6
maker-scaffold_1214-snap-gene-0.29-mRNA-1	1	1	1	1	1	1	1	1	1	1	1	1	1	7	6
maker-scaffold_12155-augustus-gene-0.4-mRNA-1	1	1	1	1	1	1	1	1	1	1	1	1	1	7	6
maker-scaffold_12160-snap-gene-0.5-mRNA-1	1	1	1	1	1	1	1	1	1	1	1	1	1	7	6
maker-scaffold_12170-augustus-gene-0.2-mRNA-1	1	1	1	1	1	1	1	1	1	1	1	1	1	7	6
maker-scaffold_1218-snap-gene-0.14-mRNA-1	1	1	1	1	1	1	1	1	1	1	1	1	1	7	6
maker-scaffold_12186-augustus-gene-0.3-mRNA-1	1	1	1	1	1	1	1	1	1	1	1	1	1	7	6
maker-scaffold_12192-augustus-gene-0.4-mRNA-1	1	1	1	1	1	1	1	1	1	1	1	1	1	7	6
maker-scaffold_12204-augustus-gene-0.4-mRNA-1	1	1	1	1	1	1	1	1	1	1	1	1	1	7	6
maker-scaffold_12204-snap-gene-0.6-mRNA-1	1	1	1	1	1	1	1	1	1	1	1	1	1	7	6
maker-scaffold_12211-snap-gene-0.8-mRNA-1	1	1	1	1	1	1	1	1	1	1	1	1	1	7	6
maker-scaffold_12214-augustus-gene-0.0-mRNA-1	1	1	1	1	1	1	1	1	1	1	1	1	1	7	6
maker-scaffold_1223-augustus-gene-0.9-mRNA-1	1	1	1	1	1	1	1	1	1	1	1	1	1	7	6
maker-scaffold_12259-snap-gene-0.4-mRNA-1	1	1	1	1	1	1	1	1	1	1	1	1	1	7	6
maker-scaffold_12259-snap-gene-0.5-mRNA-1	1	1	1	1	1	1	1	1	1	1	1	1	1	7	6
maker-scaffold_12268-augustus-gene-0.5-mRNA-1	1	1	1	1	1	1	1	1	1	1	1	1	1	7	6
maker-scaffold_12274-snap-gene-0.4-mRNA-1	1	1	1	1	1	1	1	1	1	1	1	1	1	7	6
maker-scaffold_12278-snap-gene-0.3-mRNA-1	1	1	1	1	1	1	1	1	1	1	1	1	1	7	6
maker-scaffold_12284-augustus-gene-0.3-mRNA-1	1	1	1	1	1	1	1	1	1	1	1	1	1	7	6
maker-scaffold_12285-snap-gene-0.3-mRNA-1	1	1	1	1	1	1	1	1	1	1	1	1	1	7	6
maker-scaffold_12288-augustus-gene-0.4-mRNA-1	1	1	1	1	1	1	1	1	1	1	1	1	1	7	6
maker-scaffold_123-augustus-gene-0.11-mRNA-1	1	1	1	1	1	1	1	1	1	1	1	1	1	7	6
maker-scaffold_12330-snap-gene-0.4-mRNA-1	1	1	1	1	1	1	1	1	1	1	1	1	1	7	6
maker-scaffold_12334-augustus-gene-0.3-mRNA-1	1	1	1	1	1	1	1	1	1	1	1	1	1	7	6
maker-scaffold_1234-snap-gene-0.18-mRNA-1	1	1	1	1	1	1	1	1	1	1	1	1	1	7	6
maker-scaffold_12341-augustus-gene-0.2-mRNA-1	1	1	1	1	1	1	1	1	1	1	1	1	1	7	6
maker-scaffold_12367-snap-gene-0.2-mRNA-1	1	1	1	1	1	1	1	1	1	1	1	1	1	7	6
maker-scaffold_12371-snap-gene-0.4-mRNA-1	1	1	1	1	1	1	1	1	1	1	1	1	1	7	6
maker-scaffold_12375-snap-gene-0.6-mRNA-1	1	1	1	1	1	1	1	1	1	1	1	1	1	7	6
maker-scaffold_1238-snap-gene-0.19-mRNA-1	1	1	1	1	1	1	1	1	1	1	1	1	1	7	6
maker-scaffold_12388-snap-gene-0.3-mRNA-1	1	1	1	1	1	1	1	1	1	1	1	1	1	7	6
maker-scaffold_12392-snap-gene-0.7-mRNA-1	1	1	1	1	1	1	1	1	1	1	1	1	1	7	6
maker-scaffold_12394-snap-gene-0.3-mRNA-1	1	1	1	1	1	1	1	1	1	1	1	1	1	7	6
maker-scaffold_12395-augustus-gene-0.2-mRNA-1	1	1	1	1	1	1	1	1	1	1	1	1	1	7	6
maker-scaffold_12421-snap-gene-0.5-mRNA-1	1	1	1	1	1	1	1	1	1	1	1	1	1	7	6
maker-scaffold_12427-snap-gene-0.3-mRNA-1	1	1	1	1	1	1	1	1	1	1	1	1	1	7	6
maker-scaffold_1244-snap-gene-0.17-mRNA-1	1	1	1	1	1	1	1	1	1	1	1	1	1	7	6
maker-scaffold_12444-snap-gene-0.5-mRNA-1	1	1	1	1	1	1	1	1	1	1	1	1	1	7	6
maker-scaffold_12451-snap-gene-0.4-mRNA-1	1	1	1	1	1	1	1	1	1	1	1	1	1	7	6
maker-scaffold_12468-augustus-gene-0.2-mRNA-1	1	1	1	1	1	1	1	1	1	1	1	1	1	7	6
maker-scaffold_12470-snap-gene-0.3-mRNA-1	1	1	1	1	1	1	1	1	1	1	1	1	1	7	6
maker-scaffold_1249-snap-gene-0.13-mRNA-1	1	1	1	1	1	1	1	1	1	1	1	1	1	7	6
maker-scaffold_12510-snap-gene-0.6-mRNA-1	1	1	1	1	1	1	1	1	1	1	1	1	1	7	6
maker-scaffold_1254-snap-gene-0.12-mRNA-1	1	1	1	1	1	1	1	1	1	1	1	1	1	7	6
maker-scaffold_12546-snap-gene-0.3-mRNA-1	1	1	1	1	1	1	1	1	1	1	1	1	1	7	6
maker-scaffold_12568-snap-gene-0.3-mRNA-1	1	1	1	1	1	1	1	1	1	1	1	1	1	7	6
maker-scaffold_126-snap-gene-0.16-mRNA-1	1	1	1	1	1	1	1	1	1	1	1	1	1	7	6
maker-scaffold_12601-augustus-gene-0.2-mRNA-1	1	1	1	1	1	1	1	1	1	1	1	1	1	7	6
maker-scaffold_12636-snap-gene-0.5-mRNA-1	1	1	1	1	1	1	1	1	1	1	1	1	1	7	6
maker-scaffold_1264-snap-gene-0.9-mRNA-1	1	1	1	1	1	1	1	1	1	1	1	1	1	7	6
maker-scaffold_12647-snap-gene-0.2-mRNA-1	1	1	1	1	1	1	1	1	1	1	1	1	1	7	6
maker-scaffold_1266-augustus-gene-0.5-mRNA-1	1	1	1	1	1	1	1	1	1	1	1	1	1	7	6
maker-scaffold_12663-snap-gene-0.4-mRNA-1	1	1	1	1	1	1	1	1	1	1	1	1	1	7	6
maker-scaffold_12684-augustus-gene-0.3-mRNA-1	1	1	1	1	1	1	1	1	1	1	1	1	1	7	6
maker-scaffold_127-snap-gene-0.25-mRNA-1	1	1	1	1	1	1	1	1	1	1	1	1	1	7	6
maker-scaffold_12703-snap-gene-0.4-mRNA-1	1	1	1	1	1	1	1	1	1	1	1	1	1	7	6
maker-scaffold_12778-augustus-gene-0.2-mRNA-1	1	1	1	1	1	1	1	1	1	1	1	1	1	7	6
maker-scaffold_1279-augustus-gene-0.7-mRNA-1	1	1	1	1	1	1	1	1	1	1	1	1	1	7	6
maker-scaffold_12799-snap-gene-0.4-mRNA-1	1	1	1	1	1	1	1	1	1	1	1	1	1	7	6
maker-scaffold_1282-snap-gene-0.10-mRNA-1	1	1	1	1	1	1	1	1	1	1	1	1	1	7	6
maker-scaffold_12821-augustus-gene-0.4-mRNA-1	1	1	1	1	1	1	1	1	1	1	1	1	1	7	6
maker-scaffold_12833-snap-gene-0.6-mRNA-1	1	1	1	1	1	1	1	1	1	1	1	1	1	7	6
maker-scaffold_12860-snap-gene-0.4-mRNA-1	1	1	1	1	1	1	1	1	1	1	1	1	1	7	6
maker-scaffold_129-snap-gene-0.25-mRNA-1	1	1	1	1	1	1	1	1	1	1	1	1	1	7	6
maker-scaffold_12910-augustus-gene-0.2-mRNA-1	1	1	1	1	1	1	1	1	1	1	1	1	1	7	6
maker-scaffold_12914-augustus-gene-0.2-mRNA-1	1	1	1	1	1	1	1	1	1	1	1	1	1	7	6
maker-scaffold_12915-augustus-gene-0.2-mRNA-1	1	1	1	1	1	1	1	1	1	1	1	1	1	7	6
maker-scaffold_1294-augustus-gene-0.10-mRNA-1	1	1	1	1	1	1	1	1	1	1	1	1	1	7	6
maker-scaffold_12960-snap-gene-0.5-mRNA-1	1	1	1	1	1	1	1	1	1	1	1	1	1	7	6
maker-scaffold_12962-augustus-gene-0.5-mRNA-1	1	1	1	1	1	1	1	1	1	1	1	1	1	7	6
maker-scaffold_12976-augustus-gene-0.5-mRNA-1	1	1	1	1	1	1	1	1	1	1	1	1	1	7	6
maker-scaffold_12988-snap-gene-0.4-mRNA-1	1	1	1	1	1	1	1	1	1	1	1	1	1	7	6
maker-scaffold_12995-snap-gene-0.5-mRNA-1	1	1	1	1	1	1	1	1	1	1	1	1	1	7	6
maker-scaffold_13006-augustus-gene-0.2-mRNA-1	1	1	1	1	1	1	1	1	1	1	1	1	1	7	6
maker-scaffold_13017-augustus-gene-0.3-mRNA-1	1	1	1	1	1	1	1	1	1	1	1	1	1	7	6
maker-scaffold_13031-snap-gene-0.3-mRNA-1	1	1	1	1	1	1	1	1	1	1	1	1	1	7	6
maker-scaffold_13045-augustus-gene-0.2-mRNA-1	1	1	1	1	1	1	1	1	1	1	1	1	1	7	6
maker-scaffold_1307-snap-gene-0.13-mRNA-1	1	1	1	1	1	1	1	1	1	1	1	1	1	7	6
maker-scaffold_13090-snap-gene-0.6-mRNA-1	1	1	1	1	1	1	1	1	1	1	1	1	1	7	6
maker-scaffold_13115-snap-gene-0.8-mRNA-1	1	1	1	1	1	1	1	1	1	1	1	1	1	7	6
maker-scaffold_1314-augustus-gene-0.9-mRNA-1	1	1	1	1	1	1	1	1	1	1	1	1	1	7	6
maker-scaffold_13143-augustus-gene-0.2-mRNA-1	1	1	1	1	1	1	1	1	1	1	1	1	1	7	6
maker-scaffold_13254-snap-gene-0.6-mRNA-1	1	1	1	1	1	1	1	1	1	1	1	1	1	7	6
maker-scaffold_13261-snap-gene-0.3-mRNA-1	1	1	1	1	1	1	1	1	1	1	1	1	1	7	6
maker-scaffold_1328-snap-gene-0.20-mRNA-1	1	1	1	1	1	1	1	1	1	1	1	1	1	7	6
maker-scaffold_13280-augustus-gene-0.2-mRNA-1	1	1	1	1	1	1	1	1	1	1	1	1	1	7	6
maker-scaffold_13291-snap-gene-0.3-mRNA-1	1	1	1	1	1	1	1	1	1	1	1	1	1	7	6
maker-scaffold_1330-snap-gene-0.10-mRNA-1	1	1	1	1	1	1	1	1	1	1	1	1	1	7	6
maker-scaffold_13317-snap-gene-0.5-mRNA-1	1	1	1	1	1	1	1	1	1	1	1	1	1	7	6
maker-scaffold_13326-augustus-gene-0.4-mRNA-1	1	1	1	1	1	1	1	1	1	1	1	1	1	7	6
maker-scaffold_13330-snap-gene-0.3-mRNA-1	1	1	1	1	1	1	1	1	1	1	1	1	1	7	6
maker-scaffold_1334-snap-gene-0.7-mRNA-1	1	1	1	1	1	1	1	1	1	1	1	1	1	7	6
maker-scaffold_13341-augustus-gene-0.4-mRNA-1	1	1	1	1	1	1	1	1	1	1	1	1	1	7	6
maker-scaffold_1335-snap-gene-0.12-mRNA-1	1	1	1	1	1	1	1	1	1	1	1	1	1	7	6
maker-scaffold_13350-snap-gene-0.4-mRNA-1	1	1	1	1	1	1	1	1	1	1	1	1	1	7	6
maker-scaffold_1336-augustus-gene-0.10-mRNA-1	1	1	1	1	1	1	1	1	1	1	1	1	1	7	6
maker-scaffold_13362-augustus-gene-0.4-mRNA-1	1	1	1	1	1	1	1	1	1	1	1	1	1	7	6
maker-scaffold_1337-augustus-gene-0.6-mRNA-1	1	1	1	1	1	1	1	1	1	1	1	1	1	7	6
maker-scaffold_13370-snap-gene-0.4-mRNA-1	1	1	1	1	1	1	1	1	1	1	1	1	1	7	6
maker-scaffold_1339-snap-gene-0.8-mRNA-1	1	1	1	1	1	1	1	1	1	1	1	1	1	7	6
maker-scaffold_134-snap-gene-0.21-mRNA-1	1	1	1	1	1	1	1	1	1	1	1	1	1	7	6
maker-scaffold_13405-snap-gene-0.5-mRNA-1	1	1	1	1	1	1	1	1	1	1	1	1	1	7	6
maker-scaffold_13406-augustus-gene-0.2-mRNA-1	1	1	1	1	1	1	1	1	1	1	1	1	1	7	6
maker-scaffold_1342-snap-gene-0.7-mRNA-1	1	1	1	1	1	1	1	1	1	1	1	1	1	7	6
maker-scaffold_13424-augustus-gene-0.2-mRNA-1	1	1	1	1	1	1	1	1	1	1	1	1	1	7	6
maker-scaffold_13428-augustus-gene-0.9-mRNA-1	1	1	1	1	1	1	1	1	1	1	1	1	1	7	6
maker-scaffold_13437-snap-gene-0.4-mRNA-1	1	1	1	1	1	1	1	1	1	1	1	1	1	7	6
maker-scaffold_1344-snap-gene-0.12-mRNA-1	1	1	1	1	1	1	1	1	1	1	1	1	1	7	6
maker-scaffold_13449-snap-gene-0.3-mRNA-1	1	1	1	1	1	1	1	1	1	1	1	1	1	7	6
maker-scaffold_13453-augustus-gene-0.5-mRNA-1	1	1	1	1	1	1	1	1	1	1	1	1	1	7	6
maker-scaffold_13455-snap-gene-0.3-mRNA-1	1	1	1	1	1	1	1	1	1	1	1	1	1	7	6
maker-scaffold_13491-augustus-gene-0.1-mRNA-1	1	1	1	1	1	1	1	1	1	1	1	1	1	7	6
maker-scaffold_1351-augustus-gene-0.13-mRNA-1	1	1	1	1	1	1	1	1	1	1	1	1	1	7	6
maker-scaffold_13521-augustus-gene-0.2-mRNA-1	1	1	1	1	1	1	1	1	1	1	1	1	1	7	6
maker-scaffold_13532-snap-gene-0.4-mRNA-1	1	1	1	1	1	1	1	1	1	1	1	1	1	7	6
maker-scaffold_13541-snap-gene-0.3-mRNA-1	1	1	1	1	1	1	1	1	1	1	1	1	1	7	6
maker-scaffold_13554-augustus-gene-0.2-mRNA-1	1	1	1	1	1	1	1	1	1	1	1	1	1	7	6
maker-scaffold_1359-snap-gene-0.14-mRNA-1	1	1	1	1	1	1	1	1	1	1	1	1	1	7	6
maker-scaffold_13601-snap-gene-0.4-mRNA-1	1	1	1	1	1	1	1	1	1	1	1	1	1	7	6
maker-scaffold_1362-snap-gene-0.14-mRNA-1	1	1	1	1	1	1	1	1	1	1	1	1	1	7	6
maker-scaffold_1365-augustus-gene-0.11-mRNA-1	1	1	1	1	1	1	1	1	1	1	1	1	1	7	6
maker-scaffold_13652-snap-gene-0.1-mRNA-1	1	1	1	1	1	1	1	1	1	1	1	1	1	7	6
maker-scaffold_13690-snap-gene-0.6-mRNA-1	1	1	1	1	1	1	1	1	1	1	1	1	1	7	6
maker-scaffold_1370-augustus-gene-0.7-mRNA-1	1	1	1	1	1	1	1	1	1	1	1	1	1	7	6
maker-scaffold_13713-snap-gene-0.3-mRNA-1	1	1	1	1	1	1	1	1	1	1	1	1	1	7	6
maker-scaffold_13715-snap-gene-0.6-mRNA-1	1	1	1	1	1	1	1	1	1	1	1	1	1	7	6
maker-scaffold_13748-augustus-gene-0.4-mRNA-1	1	1	1	1	1	1	1	1	1	1	1	1	1	7	6
maker-scaffold_13779-snap-gene-0.3-mRNA-1	1	1	1	1	1	1	1	1	1	1	1	1	1	7	6
maker-scaffold_13784-augustus-gene-0.2-mRNA-1	1	1	1	1	1	1	1	1	1	1	1	1	1	7	6
maker-scaffold_138-augustus-gene-0.22-mRNA-1	1	1	1	1	1	1	1	1	1	1	1	1	1	7	6
maker-scaffold_1380-augustus-gene-0.10-mRNA-1	1	1	1	1	1	1	1	1	1	1	1	1	1	7	6
maker-scaffold_1380-snap-gene-0.12-mRNA-1	1	1	1	1	1	1	1	1	1	1	1	1	1	7	6
maker-scaffold_1382-snap-gene-0.12-mRNA-1	1	1	1	1	1	1	1	1	1	1	1	1	1	7	6
maker-scaffold_1384-augustus-gene-0.8-mRNA-1	1	1	1	1	1	1	1	1	1	1	1	1	1	7	6
maker-scaffold_13845-augustus-gene-0.2-mRNA-1	1	1	1	1	1	1	1	1	1	1	1	1	1	7	6
maker-scaffold_13855-snap-gene-0.4-mRNA-1	1	1	1	1	1	1	1	1	1	1	1	1	1	7	6
maker-scaffold_13868-snap-gene-0.5-mRNA-1	1	1	1	1	1	1	1	1	1	1	1	1	1	7	6
maker-scaffold_13921-snap-gene-0.4-mRNA-1	1	1	1	1	1	1	1	1	1	1	1	1	1	7	6
maker-scaffold_13937-augustus-gene-0.2-mRNA-1	1	1	1	1	1	1	1	1	1	1	1	1	1	7	6
maker-scaffold_13938-augustus-gene-0.2-mRNA-1	1	1	1	1	1	1	1	1	1	1	1	1	1	7	6
maker-scaffold_13943-snap-gene-0.3-mRNA-1	1	1	1	1	1	1	1	1	1	1	1	1	1	7	6
maker-scaffold_13964-snap-gene-0.4-mRNA-1	1	1	1	1	1	1	1	1	1	1	1	1	1	7	6
maker-scaffold_13981-snap-gene-0.4-mRNA-1	1	1	1	1	1	1	1	1	1	1	1	1	1	7	6
maker-scaffold_13994-augustus-gene-0.2-mRNA-1	1	1	1	1	1	1	1	1	1	1	1	1	1	7	6
maker-scaffold_1400-snap-gene-0.14-mRNA-1	1	1	1	1	1	1	1	1	1	1	1	1	1	7	6
maker-scaffold_14024-snap-gene-0.5-mRNA-1	1	1	1	1	1	1	1	1	1	1	1	1	1	7	6
maker-scaffold_14032-snap-gene-0.5-mRNA-1	1	1	1	1	1	1	1	1	1	1	1	1	1	7	6
maker-scaffold_14060-snap-gene-0.3-mRNA-1	1	1	1	1	1	1	1	1	1	1	1	1	1	7	6
maker-scaffold_14068-snap-gene-0.4-mRNA-1	1	1	1	1	1	1	1	1	1	1	1	1	1	7	6
maker-scaffold_14073-snap-gene-0.3-mRNA-1	1	1	1	1	1	1	1	1	1	1	1	1	1	7	6
maker-scaffold_14080-snap-gene-0.11-mRNA-1	1	1	1	1	1	1	1	1	1	1	1	1	1	7	6
maker-scaffold_14080-snap-gene-0.12-mRNA-1	1	1	1	1	1	1	1	1	1	1	1	1	1	7	6
maker-scaffold_14081-snap-gene-0.4-mRNA-1	1	1	1	1	1	1	1	1	1	1	1	1	1	7	6
maker-scaffold_141-snap-gene-0.19-mRNA-1	1	1	1	1	1	1	1	1	1	1	1	1	1	7	6
maker-scaffold_141-snap-gene-0.22-mRNA-1	1	1	1	1	1	1	1	1	1	1	1	1	1	7	6
maker-scaffold_14122-augustus-gene-0.3-mRNA-1	1	1	1	1	1	1	1	1	1	1	1	1	1	7	6
maker-scaffold_14162-augustus-gene-0.6-mRNA-1	1	1	1	1	1	1	1	1	1	1	1	1	1	7	6
maker-scaffold_14164-snap-gene-0.4-mRNA-1	1	1	1	1	1	1	1	1	1	1	1	1	1	7	6
maker-scaffold_14202-augustus-gene-0.4-mRNA-1	1	1	1	1	1	1	1	1	1	1	1	1	1	7	6
maker-scaffold_14219-snap-gene-0.6-mRNA-1	1	1	1	1	1	1	1	1	1	1	1	1	1	7	6
maker-scaffold_14229-snap-gene-0.3-mRNA-1	1	1	1	1	1	1	1	1	1	1	1	1	1	7	6
maker-scaffold_1423-snap-gene-0.9-mRNA-1	1	1	1	1	1	1	1	1	1	1	1	1	1	7	6
maker-scaffold_14236-augustus-gene-0.2-mRNA-1	1	1	1	1	1	1	1	1	1	1	1	1	1	7	6
maker-scaffold_1425-augustus-gene-0.8-mRNA-1	1	1	1	1	1	1	1	1	1	1	1	1	1	7	6
maker-scaffold_14257-augustus-gene-0.3-mRNA-1	1	1	1	1	1	1	1	1	1	1	1	1	1	7	6
maker-scaffold_14267-augustus-gene-0.2-mRNA-1	1	1	1	1	1	1	1	1	1	1	1	1	1	7	6
maker-scaffold_143-augustus-gene-0.20-mRNA-1	1	1	1	1	1	1	1	1	1	1	1	1	1	7	6
maker-scaffold_14304-snap-gene-0.4-mRNA-1	1	1	1	1	1	1	1	1	1	1	1	1	1	7	6
maker-scaffold_14327-snap-gene-0.3-mRNA-1	1	1	1	1	1	1	1	1	1	1	1	1	1	7	6
maker-scaffold_14334-augustus-gene-0.4-mRNA-1	1	1	1	1	1	1	1	1	1	1	1	1	1	7	6
maker-scaffold_1438-augustus-gene-0.9-mRNA-1	1	1	1	1	1	1	1	1	1	1	1	1	1	7	6
maker-scaffold_14390-snap-gene-0.5-mRNA-1	1	1	1	1	1	1	1	1	1	1	1	1	1	7	6
maker-scaffold_14414-snap-gene-0.5-mRNA-1	1	1	1	1	1	1	1	1	1	1	1	1	1	7	6
maker-scaffold_14438-augustus-gene-0.4-mRNA-1	1	1	1	1	1	1	1	1	1	1	1	1	1	7	6
maker-scaffold_14443-snap-gene-0.3-mRNA-1	1	1	1	1	1	1	1	1	1	1	1	1	1	7	6
maker-scaffold_14448-snap-gene-0.6-mRNA-1	1	1	1	1	1	1	1	1	1	1	1	1	1	7	6
maker-scaffold_14458-snap-gene-0.3-mRNA-1	1	1	1	1	1	1	1	1	1	1	1	1	1	7	6
maker-scaffold_1447-snap-gene-0.10-mRNA-1	1	1	1	1	1	1	1	1	1	1	1	1	1	7	6
maker-scaffold_1447-snap-gene-0.9-mRNA-1	1	1	1	1	1	1	1	1	1	1	1	1	1	7	6
maker-scaffold_14480-snap-gene-0.6-mRNA-1	1	1	1	1	1	1	1	1	1	1	1	1	1	7	6
maker-scaffold_14493-snap-gene-0.3-mRNA-1	1	1	1	1	1	1	1	1	1	1	1	1	1	7	6
maker-scaffold_14503-snap-gene-0.3-mRNA-1	1	1	1	1	1	1	1	1	1	1	1	1	1	7	6
maker-scaffold_14521-snap-gene-0.3-mRNA-1	1	1	1	1	1	1	1	1	1	1	1	1	1	7	6
maker-scaffold_14526-augustus-gene-0.6-mRNA-1	1	1	1	1	1	1	1	1	1	1	1	1	1	7	6
maker-scaffold_14545-snap-gene-0.3-mRNA-1	1	1	1	1	1	1	1	1	1	1	1	1	1	7	6
maker-scaffold_1458-snap-gene-0.6-mRNA-1	1	1	1	1	1	1	1	1	1	1	1	1	1	7	6
maker-scaffold_1459-augustus-gene-0.5-mRNA-1	1	1	1	1	1	1	1	1	1	1	1	1	1	7	6
maker-scaffold_14598-snap-gene-0.4-mRNA-1	1	1	1	1	1	1	1	1	1	1	1	1	1	7	6
maker-scaffold_14610-snap-gene-0.5-mRNA-1	1	1	1	1	1	1	1	1	1	1	1	1	1	7	6
maker-scaffold_14611-snap-gene-0.3-mRNA-1	1	1	1	1	1	1	1	1	1	1	1	1	1	7	6
maker-scaffold_1462-augustus-gene-0.5-mRNA-1	1	1	1	1	1	1	1	1	1	1	1	1	1	7	6
maker-scaffold_1462-snap-gene-0.12-mRNA-1	1	1	1	1	1	1	1	1	1	1	1	1	1	7	6
maker-scaffold_14635-augustus-gene-0.4-mRNA-1	1	1	1	1	1	1	1	1	1	1	1	1	1	7	6
maker-scaffold_14675-snap-gene-0.4-mRNA-1	1	1	1	1	1	1	1	1	1	1	1	1	1	7	6
maker-scaffold_1468-augustus-gene-0.3-mRNA-1	1	1	1	1	1	1	1	1	1	1	1	1	1	7	6
maker-scaffold_14680-snap-gene-0.4-mRNA-1	1	1	1	1	1	1	1	1	1	1	1	1	1	7	6
maker-scaffold_14719-snap-gene-0.6-mRNA-1	1	1	1	1	1	1	1	1	1	1	1	1	1	7	6
maker-scaffold_1472-augustus-gene-0.7-mRNA-1	1	1	1	1	1	1	1	1	1	1	1	1	1	7	6
maker-scaffold_14775-snap-gene-0.6-mRNA-1	1	1	1	1	1	1	1	1	1	1	1	1	1	7	6
maker-scaffold_14786-augustus-gene-0.2-mRNA-1	1	1	1	1	1	1	1	1	1	1	1	1	1	7	6
maker-scaffold_14806-augustus-gene-0.6-mRNA-1	1	1	1	1	1	1	1	1	1	1	1	1	1	7	6
maker-scaffold_14820-augustus-gene-0.3-mRNA-1	1	1	1	1	1	1	1	1	1	1	1	1	1	7	6
maker-scaffold_1485-snap-gene-0.8-mRNA-1	1	1	1	1	1	1	1	1	1	1	1	1	1	7	6
maker-scaffold_14887-snap-gene-0.5-mRNA-1	1	1	1	1	1	1	1	1	1	1	1	1	1	7	6
maker-scaffold_14889-snap-gene-0.4-mRNA-1	1	1	1	1	1	1	1	1	1	1	1	1	1	7	6
maker-scaffold_14935-augustus-gene-0.3-mRNA-1	1	1	1	1	1	1	1	1	1	1	1	1	1	7	6
maker-scaffold_14939-snap-gene-0.6-mRNA-1	1	1	1	1	1	1	1	1	1	1	1	1	1	7	6
maker-scaffold_14958-snap-gene-0.3-mRNA-1	1	1	1	1	1	1	1	1	1	1	1	1	1	7	6
maker-scaffold_1498-snap-gene-0.11-mRNA-1	1	1	1	1	1	1	1	1	1	1	1	1	1	7	6
maker-scaffold_14993-snap-gene-0.8-mRNA-1	1	1	1	1	1	1	1	1	1	1	1	1	1	7	6
maker-scaffold_15-augustus-gene-0.19-mRNA-1	1	1	1	1	1	1	1	1	1	1	1	1	1	7	6
maker-scaffold_150-snap-gene-0.29-mRNA-1	1	1	1	1	1	1	1	1	1	1	1	1	1	7	6
maker-scaffold_1501-augustus-gene-0.9-mRNA-1	1	1	1	1	1	1	1	1	1	1	1	1	1	7	6
maker-scaffold_15046-snap-gene-0.1-mRNA-1	1	1	1	1	1	1	1	1	1	1	1	1	1	7	6
maker-scaffold_15052-augustus-gene-0.2-mRNA-1	1	1	1	1	1	1	1	1	1	1	1	1	1	7	6
maker-scaffold_15053-snap-gene-0.3-mRNA-1	1	1	1	1	1	1	1	1	1	1	1	1	1	7	6
maker-scaffold_15059-snap-gene-0.3-mRNA-1	1	1	1	1	1	1	1	1	1	1	1	1	1	7	6
maker-scaffold_15087-augustus-gene-0.2-mRNA-1	1	1	1	1	1	1	1	1	1	1	1	1	1	7	6
maker-scaffold_1510-snap-gene-0.15-mRNA-1	1	1	1	1	1	1	1	1	1	1	1	1	1	7	6
maker-scaffold_15104-snap-gene-0.3-mRNA-1	1	1	1	1	1	1	1	1	1	1	1	1	1	7	6
maker-scaffold_15109-snap-gene-0.6-mRNA-1	1	1	1	1	1	1	1	1	1	1	1	1	1	7	6
maker-scaffold_15114-augustus-gene-0.7-mRNA-1	1	1	1	1	1	1	1	1	1	1	1	1	1	7	6
maker-scaffold_15122-snap-gene-0.10-mRNA-1	1	1	1	1	1	1	1	1	1	1	1	1	1	7	6
maker-scaffold_1513-augustus-gene-0.4-mRNA-1	1	1	1	1	1	1	1	1	1	1	1	1	1	7	6
maker-scaffold_15155-snap-gene-0.8-mRNA-1	1	1	1	1	1	1	1	1	1	1	1	1	1	7	6
maker-scaffold_1516-snap-gene-0.10-mRNA-1	1	1	1	1	1	1	1	1	1	1	1	1	1	7	6
maker-scaffold_15164-snap-gene-0.3-mRNA-1	1	1	1	1	1	1	1	1	1	1	1	1	1	7	6
maker-scaffold_15175-augustus-gene-0.2-mRNA-1	1	1	1	1	1	1	1	1	1	1	1	1	1	7	6
maker-scaffold_15186-augustus-gene-0.6-mRNA-1	1	1	1	1	1	1	1	1	1	1	1	1	1	7	6
maker-scaffold_15196-snap-gene-0.5-mRNA-1	1	1	1	1	1	1	1	1	1	1	1	1	1	7	6
maker-scaffold_15198-augustus-gene-0.2-mRNA-1	1	1	1	1	1	1	1	1	1	1	1	1	1	7	6
maker-scaffold_152-snap-gene-0.19-mRNA-1	1	1	1	1	1	1	1	1	1	1	1	1	1	7	6
maker-scaffold_15219-snap-gene-0.12-mRNA-1	1	1	1	1	1	1	1	1	1	1	1	1	1	7	6
maker-scaffold_15230-snap-gene-0.6-mRNA-1	1	1	1	1	1	1	1	1	1	1	1	1	1	7	6
maker-scaffold_15239-snap-gene-0.3-mRNA-1	1	1	1	1	1	1	1	1	1	1	1	1	1	7	6
maker-scaffold_15254-snap-gene-0.9-mRNA-1	1	1	1	1	1	1	1	1	1	1	1	1	1	7	6
maker-scaffold_15265-augustus-gene-0.2-mRNA-1	1	1	1	1	1	1	1	1	1	1	1	1	1	7	6
maker-scaffold_15267-augustus-gene-0.2-mRNA-1	1	1	1	1	1	1	1	1	1	1	1	1	1	7	6
maker-scaffold_1527-snap-gene-0.12-mRNA-1	1	1	1	1	1	1	1	1	1	1	1	1	1	7	6
maker-scaffold_15272-snap-gene-0.5-mRNA-1	1	1	1	1	1	1	1	1	1	1	1	1	1	7	6
maker-scaffold_1529-snap-gene-0.14-mRNA-1	1	1	1	1	1	1	1	1	1	1	1	1	1	7	6
maker-scaffold_15292-snap-gene-0.2-mRNA-1	1	1	1	1	1	1	1	1	1	1	1	1	1	7	6
maker-scaffold_1530-snap-gene-0.7-mRNA-1	1	1	1	1	1	1	1	1	1	1	1	1	1	7	6
maker-scaffold_15320-augustus-gene-0.4-mRNA-1	1	1	1	1	1	1	1	1	1	1	1	1	1	7	6
maker-scaffold_15380-augustus-gene-0.2-mRNA-1	1	1	1	1	1	1	1	1	1	1	1	1	1	7	6
maker-scaffold_15402-augustus-gene-0.2-mRNA-1	1	1	1	1	1	1	1	1	1	1	1	1	1	7	6
maker-scaffold_15412-augustus-gene-0.2-mRNA-1	1	1	1	1	1	1	1	1	1	1	1	1	1	7	6
maker-scaffold_15421-snap-gene-0.4-mRNA-1	1	1	1	1	1	1	1	1	1	1	1	1	1	7	6
maker-scaffold_15428-augustus-gene-0.2-mRNA-1	1	1	1	1	1	1	1	1	1	1	1	1	1	7	6
maker-scaffold_15453-snap-gene-0.4-mRNA-1	1	1	1	1	1	1	1	1	1	1	1	1	1	7	6
maker-scaffold_15465-snap-gene-0.5-mRNA-1	1	1	1	1	1	1	1	1	1	1	1	1	1	7	6
maker-scaffold_15479-augustus-gene-0.2-mRNA-1	1	1	1	1	1	1	1	1	1	1	1	1	1	7	6
maker-scaffold_1548-augustus-gene-0.11-mRNA-1	1	1	1	1	1	1	1	1	1	1	1	1	1	7	6
maker-scaffold_15514-augustus-gene-0.3-mRNA-1	1	1	1	1	1	1	1	1	1	1	1	1	1	7	6
maker-scaffold_15526-snap-gene-0.3-mRNA-1	1	1	1	1	1	1	1	1	1	1	1	1	1	7	6
maker-scaffold_1554-snap-gene-0.12-mRNA-1	1	1	1	1	1	1	1	1	1	1	1	1	1	7	6
maker-scaffold_15575-snap-gene-0.7-mRNA-1	1	1	1	1	1	1	1	1	1	1	1	1	1	7	6
maker-scaffold_1558-augustus-gene-0.7-mRNA-1	1	1	1	1	1	1	1	1	1	1	1	1	1	7	6
maker-scaffold_15591-augustus-gene-0.2-mRNA-1	1	1	1	1	1	1	1	1	1	1	1	1	1	7	6
maker-scaffold_15599-augustus-gene-0.3-mRNA-1	1	1	1	1	1	1	1	1	1	1	1	1	1	7	6
maker-scaffold_15600-snap-gene-0.4-mRNA-1	1	1	1	1	1	1	1	1	1	1	1	1	1	7	6
maker-scaffold_15609-snap-gene-0.4-mRNA-1	1	1	1	1	1	1	1	1	1	1	1	1	1	7	6
maker-scaffold_15611-augustus-gene-0.2-mRNA-1	1	1	1	1	1	1	1	1	1	1	1	1	1	7	6
maker-scaffold_15623-snap-gene-0.3-mRNA-1	1	1	1	1	1	1	1	1	1	1	1	1	1	7	6
maker-scaffold_1563-augustus-gene-0.8-mRNA-1	1	1	1	1	1	1	1	1	1	1	1	1	1	7	6
maker-scaffold_1563-snap-gene-0.10-mRNA-1	1	1	1	1	1	1	1	1	1	1	1	1	1	7	6
maker-scaffold_1563-snap-gene-0.11-mRNA-1	1	1	1	1	1	1	1	1	1	1	1	1	1	7	6
maker-scaffold_15634-augustus-gene-0.2-mRNA-1	1	1	1	1	1	1	1	1	1	1	1	1	1	7	6
maker-scaffold_15658-snap-gene-0.3-mRNA-1	1	1	1	1	1	1	1	1	1	1	1	1	1	7	6
maker-scaffold_15685-snap-gene-0.3-mRNA-1	1	1	1	1	1	1	1	1	1	1	1	1	1	7	6
maker-scaffold_1571-snap-gene-0.8-mRNA-1	1	1	1	1	1	1	1	1	1	1	1	1	1	7	6
maker-scaffold_15734-augustus-gene-0.1-mRNA-1	1	1	1	1	1	1	1	1	1	1	1	1	1	7	6
maker-scaffold_15763-augustus-gene-0.4-mRNA-1	1	1	1	1	1	1	1	1	1	1	1	1	1	7	6
maker-scaffold_15764-snap-gene-0.8-mRNA-1	1	1	1	1	1	1	1	1	1	1	1	1	1	7	6
maker-scaffold_15778-snap-gene-0.3-mRNA-1	1	1	1	1	1	1	1	1	1	1	1	1	1	7	6
maker-scaffold_15786-snap-gene-0.4-mRNA-1	1	1	1	1	1	1	1	1	1	1	1	1	1	7	6
maker-scaffold_15794-snap-gene-0.10-mRNA-1	1	1	1	1	1	1	1	1	1	1	1	1	1	7	6
maker-scaffold_158-augustus-gene-0.12-mRNA-1	1	1	1	1	1	1	1	1	1	1	1	1	1	7	6
maker-scaffold_15827-augustus-gene-0.2-mRNA-1	1	1	1	1	1	1	1	1	1	1	1	1	1	7	6
maker-scaffold_15840-augustus-gene-0.2-mRNA-1	1	1	1	1	1	1	1	1	1	1	1	1	1	7	6
maker-scaffold_15841-snap-gene-0.3-mRNA-1	1	1	1	1	1	1	1	1	1	1	1	1	1	7	6
maker-scaffold_15850-augustus-gene-0.2-mRNA-1	1	1	1	1	1	1	1	1	1	1	1	1	1	7	6
maker-scaffold_1587-snap-gene-0.14-mRNA-1	1	1	1	1	1	1	1	1	1	1	1	1	1	7	6
maker-scaffold_15872-snap-gene-0.5-mRNA-1	1	1	1	1	1	1	1	1	1	1	1	1	1	7	6
maker-scaffold_1589-snap-gene-0.11-mRNA-1	1	1	1	1	1	1	1	1	1	1	1	1	1	7	6
maker-scaffold_1591-snap-gene-0.16-mRNA-1	1	1	1	1	1	1	1	1	1	1	1	1	1	7	6
maker-scaffold_15926-augustus-gene-0.2-mRNA-1	1	1	1	1	1	1	1	1	1	1	1	1	1	7	6
maker-scaffold_1593-snap-gene-0.13-mRNA-1	1	1	1	1	1	1	1	1	1	1	1	1	1	7	6
maker-scaffold_15930-snap-gene-0.3-mRNA-1	1	1	1	1	1	1	1	1	1	1	1	1	1	7	6
maker-scaffold_15961-augustus-gene-0.2-mRNA-1	1	1	1	1	1	1	1	1	1	1	1	1	1	7	6
maker-scaffold_15977-augustus-gene-0.2-mRNA-1	1	1	1	1	1	1	1	1	1	1	1	1	1	7	6
maker-scaffold_1599-snap-gene-0.16-mRNA-1	1	1	1	1	1	1	1	1	1	1	1	1	1	7	6
maker-scaffold_15997-snap-gene-0.4-mRNA-1	1	1	1	1	1	1	1	1	1	1	1	1	1	7	6
maker-scaffold_160-snap-gene-0.23-mRNA-1	1	1	1	1	1	1	1	1	1	1	1	1	1	7	6
maker-scaffold_16008-snap-gene-0.4-mRNA-1	1	1	1	1	1	1	1	1	1	1	1	1	1	7	6
maker-scaffold_16018-snap-gene-0.10-mRNA-1	1	1	1	1	1	1	1	1	1	1	1	1	1	7	6
maker-scaffold_16026-augustus-gene-0.2-mRNA-1	1	1	1	1	1	1	1	1	1	1	1	1	1	7	6
maker-scaffold_16041-snap-gene-0.7-mRNA-1	1	1	1	1	1	1	1	1	1	1	1	1	1	7	6
maker-scaffold_16090-augustus-gene-0.2-mRNA-1	1	1	1	1	1	1	1	1	1	1	1	1	1	7	6
maker-scaffold_16112-augustus-gene-0.2-mRNA-1	1	1	1	1	1	1	1	1	1	1	1	1	1	7	6
maker-scaffold_1612-snap-gene-0.11-mRNA-1	1	1	1	1	1	1	1	1	1	1	1	1	1	7	6
maker-scaffold_1614-augustus-gene-0.8-mRNA-1	1	1	1	1	1	1	1	1	1	1	1	1	1	7	6
maker-scaffold_1614-snap-gene-0.13-mRNA-1	1	1	1	1	1	1	1	1	1	1	1	1	1	7	6
maker-scaffold_16165-snap-gene-0.3-mRNA-1	1	1	1	1	1	1	1	1	1	1	1	1	1	7	6
maker-scaffold_16166-snap-gene-0.19-mRNA-1	1	1	1	1	1	1	1	1	1	1	1	1	1	7	6
maker-scaffold_16175-snap-gene-0.2-mRNA-1	1	1	1	1	1	1	1	1	1	1	1	1	1	7	6
maker-scaffold_16219-snap-gene-0.4-mRNA-1	1	1	1	1	1	1	1	1	1	1	1	1	1	7	6
maker-scaffold_16223-augustus-gene-0.2-mRNA-1	1	1	1	1	1	1	1	1	1	1	1	1	1	7	6
maker-scaffold_16247-snap-gene-0.5-mRNA-1	1	1	1	1	1	1	1	1	1	1	1	1	1	7	6
maker-scaffold_1629-augustus-gene-0.10-mRNA-1	1	1	1	1	1	1	1	1	1	1	1	1	1	7	6
maker-scaffold_1629-snap-gene-0.17-mRNA-1	1	1	1	1	1	1	1	1	1	1	1	1	1	7	6
maker-scaffold_1630-snap-gene-0.4-mRNA-1	1	1	1	1	1	1	1	1	1	1	1	1	1	7	6
maker-scaffold_16325-snap-gene-0.5-mRNA-1	1	1	1	1	1	1	1	1	1	1	1	1	1	7	6
maker-scaffold_16347-snap-gene-0.5-mRNA-1	1	1	1	1	1	1	1	1	1	1	1	1	1	7	6
maker-scaffold_16423-snap-gene-0.4-mRNA-1	1	1	1	1	1	1	1	1	1	1	1	1	1	7	6
maker-scaffold_1645-snap-gene-0.10-mRNA-1	1	1	1	1	1	1	1	1	1	1	1	1	1	7	6
maker-scaffold_16462-augustus-gene-0.3-mRNA-1	1	1	1	1	1	1	1	1	1	1	1	1	1	7	6
maker-scaffold_16508-augustus-gene-0.2-mRNA-1	1	1	1	1	1	1	1	1	1	1	1	1	1	7	6
maker-scaffold_16509-snap-gene-0.3-mRNA-1	1	1	1	1	1	1	1	1	1	1	1	1	1	7	6
maker-scaffold_16524-snap-gene-0.3-mRNA-1	1	1	1	1	1	1	1	1	1	1	1	1	1	7	6
maker-scaffold_1654-snap-gene-0.12-mRNA-1	1	1	1	1	1	1	1	1	1	1	1	1	1	7	6
maker-scaffold_1656-snap-gene-0.9-mRNA-1	1	1	1	1	1	1	1	1	1	1	1	1	1	7	6
maker-scaffold_16575-snap-gene-0.6-mRNA-1	1	1	1	1	1	1	1	1	1	1	1	1	1	7	6
maker-scaffold_166-augustus-gene-0.12-mRNA-1	1	1	1	1	1	1	1	1	1	1	1	1	1	7	6
maker-scaffold_16626-augustus-gene-0.2-mRNA-1	1	1	1	1	1	1	1	1	1	1	1	1	1	7	6
maker-scaffold_16631-snap-gene-0.4-mRNA-1	1	1	1	1	1	1	1	1	1	1	1	1	1	7	6
maker-scaffold_16667-snap-gene-0.3-mRNA-1	1	1	1	1	1	1	1	1	1	1	1	1	1	7	6
maker-scaffold_16677-snap-gene-0.3-mRNA-1	1	1	1	1	1	1	1	1	1	1	1	1	1	7	6
maker-scaffold_167-augustus-gene-0.15-mRNA-1	1	1	1	1	1	1	1	1	1	1	1	1	1	7	6
maker-scaffold_1670-snap-gene-0.10-mRNA-1	1	1	1	1	1	1	1	1	1	1	1	1	1	7	6
maker-scaffold_16717-augustus-gene-0.2-mRNA-1	1	1	1	1	1	1	1	1	1	1	1	1	1	7	6
maker-scaffold_16732-snap-gene-0.9-mRNA-1	1	1	1	1	1	1	1	1	1	1	1	1	1	7	6
maker-scaffold_16736-augustus-gene-0.2-mRNA-1	1	1	1	1	1	1	1	1	1	1	1	1	1	7	6
maker-scaffold_16767-snap-gene-0.3-mRNA-1	1	1	1	1	1	1	1	1	1	1	1	1	1	7	6
maker-scaffold_16775-augustus-gene-0.2-mRNA-1	1	1	1	1	1	1	1	1	1	1	1	1	1	7	6
maker-scaffold_16776-snap-gene-0.1-mRNA-1	1	1	1	1	1	1	1	1	1	1	1	1	1	7	6
maker-scaffold_1679-augustus-gene-0.13-mRNA-1	1	1	1	1	1	1	1	1	1	1	1	1	1	7	6
maker-scaffold_1679-snap-gene-0.16-mRNA-1	1	1	1	1	1	1	1	1	1	1	1	1	1	7	6
maker-scaffold_16808-augustus-gene-0.6-mRNA-1	1	1	1	1	1	1	1	1	1	1	1	1	1	7	6
maker-scaffold_1681-snap-gene-0.18-mRNA-1	1	1	1	1	1	1	1	1	1	1	1	1	1	7	6
maker-scaffold_1682-augustus-gene-0.11-mRNA-1	1	1	1	1	1	1	1	1	1	1	1	1	1	7	6
maker-scaffold_16840-snap-gene-0.4-mRNA-1	1	1	1	1	1	1	1	1	1	1	1	1	1	7	6
maker-scaffold_16845-snap-gene-0.3-mRNA-1	1	1	1	1	1	1	1	1	1	1	1	1	1	7	6
maker-scaffold_16860-augustus-gene-0.2-mRNA-1	1	1	1	1	1	1	1	1	1	1	1	1	1	7	6
maker-scaffold_16875-augustus-gene-0.5-mRNA-1	1	1	1	1	1	1	1	1	1	1	1	1	1	7	6
maker-scaffold_1688-snap-gene-0.10-mRNA-1	1	1	1	1	1	1	1	1	1	1	1	1	1	7	6
maker-scaffold_1688-snap-gene-0.8-mRNA-1	1	1	1	1	1	1	1	1	1	1	1	1	1	7	6
maker-scaffold_16881-augustus-gene-0.2-mRNA-1	1	1	1	1	1	1	1	1	1	1	1	1	1	7	6
maker-scaffold_16892-snap-gene-0.3-mRNA-1	1	1	1	1	1	1	1	1	1	1	1	1	1	7	6
maker-scaffold_16906-snap-gene-0.4-mRNA-1	1	1	1	1	1	1	1	1	1	1	1	1	1	7	6
maker-scaffold_16917-augustus-gene-0.2-mRNA-1	1	1	1	1	1	1	1	1	1	1	1	1	1	7	6
maker-scaffold_16920-snap-gene-0.3-mRNA-1	1	1	1	1	1	1	1	1	1	1	1	1	1	7	6
maker-scaffold_16929-snap-gene-0.3-mRNA-1	1	1	1	1	1	1	1	1	1	1	1	1	1	7	6
maker-scaffold_16939-augustus-gene-0.2-mRNA-1	1	1	1	1	1	1	1	1	1	1	1	1	1	7	6
maker-scaffold_1699-augustus-gene-0.4-mRNA-1	1	1	1	1	1	1	1	1	1	1	1	1	1	7	6
maker-scaffold_16997-augustus-gene-0.2-mRNA-1	1	1	1	1	1	1	1	1	1	1	1	1	1	7	6
maker-scaffold_170-snap-gene-0.18-mRNA-1	1	1	1	1	1	1	1	1	1	1	1	1	1	7	6
maker-scaffold_1701-snap-gene-0.9-mRNA-1	1	1	1	1	1	1	1	1	1	1	1	1	1	7	6
maker-scaffold_17022-augustus-gene-0.2-mRNA-1	1	1	1	1	1	1	1	1	1	1	1	1	1	7	6
maker-scaffold_17076-augustus-gene-0.2-mRNA-1	1	1	1	1	1	1	1	1	1	1	1	1	1	7	6
maker-scaffold_17078-snap-gene-0.3-mRNA-1	1	1	1	1	1	1	1	1	1	1	1	1	1	7	6
maker-scaffold_1709-snap-gene-0.11-mRNA-1	1	1	1	1	1	1	1	1	1	1	1	1	1	7	6
maker-scaffold_171-augustus-gene-0.15-mRNA-1	1	1	1	1	1	1	1	1	1	1	1	1	1	7	6
maker-scaffold_17165-snap-gene-0.3-mRNA-1	1	1	1	1	1	1	1	1	1	1	1	1	1	7	6
maker-scaffold_1720-snap-gene-0.10-mRNA-1	1	1	1	1	1	1	1	1	1	1	1	1	1	7	6
maker-scaffold_1721-snap-gene-0.12-mRNA-1	1	1	1	1	1	1	1	1	1	1	1	1	1	7	6
maker-scaffold_17219-snap-gene-0.4-mRNA-1	1	1	1	1	1	1	1	1	1	1	1	1	1	7	6
maker-scaffold_1723-snap-gene-0.16-mRNA-1	1	1	1	1	1	1	1	1	1	1	1	1	1	7	6
maker-scaffold_17236-snap-gene-0.3-mRNA-1	1	1	1	1	1	1	1	1	1	1	1	1	1	7	6
maker-scaffold_1732-augustus-gene-0.5-mRNA-1	1	1	1	1	1	1	1	1	1	1	1	1	1	7	6
maker-scaffold_17321-augustus-gene-0.7-mRNA-1	1	1	1	1	1	1	1	1	1	1	1	1	1	7	6
maker-scaffold_1735-augustus-gene-0.13-mRNA-1	1	1	1	1	1	1	1	1	1	1	1	1	1	7	6
maker-scaffold_17358-snap-gene-0.12-mRNA-1	1	1	1	1	1	1	1	1	1	1	1	1	1	7	6
maker-scaffold_17371-augustus-gene-0.2-mRNA-1	1	1	1	1	1	1	1	1	1	1	1	1	1	7	6
maker-scaffold_17413-snap-gene-0.4-mRNA-1	1	1	1	1	1	1	1	1	1	1	1	1	1	7	6
maker-scaffold_17463-snap-gene-0.4-mRNA-1	1	1	1	1	1	1	1	1	1	1	1	1	1	7	6
maker-scaffold_17471-snap-gene-0.4-mRNA-1	1	1	1	1	1	1	1	1	1	1	1	1	1	7	6
maker-scaffold_17479-augustus-gene-0.3-mRNA-1	1	1	1	1	1	1	1	1	1	1	1	1	1	7	6
maker-scaffold_1748-snap-gene-0.10-mRNA-1	1	1	1	1	1	1	1	1	1	1	1	1	1	7	6
maker-scaffold_1751-snap-gene-0.11-mRNA-1	1	1	1	1	1	1	1	1	1	1	1	1	1	7	6
maker-scaffold_1751-snap-gene-0.12-mRNA-1	1	1	1	1	1	1	1	1	1	1	1	1	1	7	6
maker-scaffold_17513-snap-gene-0.8-mRNA-1	1	1	1	1	1	1	1	1	1	1	1	1	1	7	6
maker-scaffold_17518-snap-gene-0.3-mRNA-1	1	1	1	1	1	1	1	1	1	1	1	1	1	7	6
maker-scaffold_1754-snap-gene-0.11-mRNA-1	1	1	1	1	1	1	1	1	1	1	1	1	1	7	6
maker-scaffold_1755-augustus-gene-0.6-mRNA-1	1	1	1	1	1	1	1	1	1	1	1	1	1	7	6
maker-scaffold_17569-snap-gene-0.7-mRNA-1	1	1	1	1	1	1	1	1	1	1	1	1	1	7	6
maker-scaffold_1757-snap-gene-0.12-mRNA-1	1	1	1	1	1	1	1	1	1	1	1	1	1	7	6
maker-scaffold_17609-augustus-gene-0.2-mRNA-1	1	1	1	1	1	1	1	1	1	1	1	1	1	7	6
maker-scaffold_17613-augustus-gene-0.2-mRNA-1	1	1	1	1	1	1	1	1	1	1	1	1	1	7	6
maker-scaffold_17621-snap-gene-0.3-mRNA-1	1	1	1	1	1	1	1	1	1	1	1	1	1	7	6
maker-scaffold_17637-snap-gene-0.3-mRNA-1	1	1	1	1	1	1	1	1	1	1	1	1	1	7	6
maker-scaffold_17662-snap-gene-0.3-mRNA-1	1	1	1	1	1	1	1	1	1	1	1	1	1	7	6
maker-scaffold_1767-snap-gene-0.8-mRNA-1	1	1	1	1	1	1	1	1	1	1	1	1	1	7	6
maker-scaffold_17693-snap-gene-0.3-mRNA-1	1	1	1	1	1	1	1	1	1	1	1	1	1	7	6
maker-scaffold_17716-snap-gene-0.6-mRNA-1	1	1	1	1	1	1	1	1	1	1	1	1	1	7	6
maker-scaffold_1772-augustus-gene-0.6-mRNA-1	1	1	1	1	1	1	1	1	1	1	1	1	1	7	6
maker-scaffold_17749-augustus-gene-0.2-mRNA-1	1	1	1	1	1	1	1	1	1	1	1	1	1	7	6
maker-scaffold_1776-snap-gene-0.7-mRNA-1	1	1	1	1	1	1	1	1	1	1	1	1	1	7	6
maker-scaffold_17788-augustus-gene-0.2-mRNA-1	1	1	1	1	1	1	1	1	1	1	1	1	1	7	6
maker-scaffold_1780-snap-gene-0.12-mRNA-1	1	1	1	1	1	1	1	1	1	1	1	1	1	7	6
maker-scaffold_17805-snap-gene-0.3-mRNA-1	1	1	1	1	1	1	1	1	1	1	1	1	1	7	6
maker-scaffold_17810-snap-gene-0.3-mRNA-1	1	1	1	1	1	1	1	1	1	1	1	1	1	7	6
maker-scaffold_1782-augustus-gene-0.4-mRNA-1	1	1	1	1	1	1	1	1	1	1	1	1	1	7	6
maker-scaffold_1785-snap-gene-0.13-mRNA-1	1	1	1	1	1	1	1	1	1	1	1	1	1	7	6
maker-scaffold_17856-snap-gene-0.3-mRNA-1	1	1	1	1	1	1	1	1	1	1	1	1	1	7	6
maker-scaffold_17866-augustus-gene-0.2-mRNA-1	1	1	1	1	1	1	1	1	1	1	1	1	1	7	6
maker-scaffold_179-augustus-gene-0.21-mRNA-1	1	1	1	1	1	1	1	1	1	1	1	1	1	7	6
maker-scaffold_179-snap-gene-0.25-mRNA-1	1	1	1	1	1	1	1	1	1	1	1	1	1	7	6
maker-scaffold_1790-augustus-gene-0.5-mRNA-1	1	1	1	1	1	1	1	1	1	1	1	1	1	7	6
maker-scaffold_1790-snap-gene-0.6-mRNA-1	1	1	1	1	1	1	1	1	1	1	1	1	1	7	6
maker-scaffold_1791-augustus-gene-0.3-mRNA-1	1	1	1	1	1	1	1	1	1	1	1	1	1	7	6
maker-scaffold_17918-augustus-gene-0.2-mRNA-1	1	1	1	1	1	1	1	1	1	1	1	1	1	7	6
maker-scaffold_1793-snap-gene-0.5-mRNA-1	1	1	1	1	1	1	1	1	1	1	1	1	1	7	6
maker-scaffold_17944-snap-gene-0.4-mRNA-1	1	1	1	1	1	1	1	1	1	1	1	1	1	7	6
maker-scaffold_17961-snap-gene-0.7-mRNA-1	1	1	1	1	1	1	1	1	1	1	1	1	1	7	6
maker-scaffold_17977-augustus-gene-0.2-mRNA-1	1	1	1	1	1	1	1	1	1	1	1	1	1	7	6
maker-scaffold_17998-snap-gene-0.4-mRNA-1	1	1	1	1	1	1	1	1	1	1	1	1	1	7	6
maker-scaffold_180-snap-gene-0.33-mRNA-1	1	1	1	1	1	1	1	1	1	1	1	1	1	7	6
maker-scaffold_1802-augustus-gene-0.3-mRNA-1	1	1	1	1	1	1	1	1	1	1	1	1	1	7	6
maker-scaffold_18027-snap-gene-0.3-mRNA-1	1	1	1	1	1	1	1	1	1	1	1	1	1	7	6
maker-scaffold_18034-snap-gene-0.3-mRNA-1	1	1	1	1	1	1	1	1	1	1	1	1	1	7	6
maker-scaffold_18042-augustus-gene-0.2-mRNA-1	1	1	1	1	1	1	1	1	1	1	1	1	1	7	6
maker-scaffold_18044-augustus-gene-0.2-mRNA-1	1	1	1	1	1	1	1	1	1	1	1	1	1	7	6
maker-scaffold_18049-snap-gene-0.8-mRNA-1	1	1	1	1	1	1	1	1	1	1	1	1	1	7	6
maker-scaffold_18058-snap-gene-0.5-mRNA-1	1	1	1	1	1	1	1	1	1	1	1	1	1	7	6
maker-scaffold_18100-snap-gene-0.3-mRNA-1	1	1	1	1	1	1	1	1	1	1	1	1	1	7	6
maker-scaffold_18107-snap-gene-0.3-mRNA-1	1	1	1	1	1	1	1	1	1	1	1	1	1	7	6
maker-scaffold_18146-augustus-gene-0.2-mRNA-1	1	1	1	1	1	1	1	1	1	1	1	1	1	7	6
maker-scaffold_18148-snap-gene-0.3-mRNA-1	1	1	1	1	1	1	1	1	1	1	1	1	1	7	6
maker-scaffold_18167-augustus-gene-0.0-mRNA-1	1	1	1	1	1	1	1	1	1	1	1	1	1	7	6
maker-scaffold_1818-augustus-gene-0.8-mRNA-1	1	1	1	1	1	1	1	1	1	1	1	1	1	7	6
maker-scaffold_18262-augustus-gene-0.3-mRNA-1	1	1	1	1	1	1	1	1	1	1	1	1	1	7	6
maker-scaffold_18277-augustus-gene-0.2-mRNA-1	1	1	1	1	1	1	1	1	1	1	1	1	1	7	6
maker-scaffold_18279-augustus-gene-0.2-mRNA-1	1	1	1	1	1	1	1	1	1	1	1	1	1	7	6
maker-scaffold_18294-snap-gene-0.9-mRNA-1	1	1	1	1	1	1	1	1	1	1	1	1	1	7	6
maker-scaffold_1831-snap-gene-0.13-mRNA-1	1	1	1	1	1	1	1	1	1	1	1	1	1	7	6
maker-scaffold_1836-augustus-gene-0.6-mRNA-1	1	1	1	1	1	1	1	1	1	1	1	1	1	7	6
maker-scaffold_18366-augustus-gene-0.2-mRNA-1	1	1	1	1	1	1	1	1	1	1	1	1	1	7	6
maker-scaffold_1838-snap-gene-0.8-mRNA-1	1	1	1	1	1	1	1	1	1	1	1	1	1	7	6
maker-scaffold_1839-augustus-gene-0.12-mRNA-1	1	1	1	1	1	1	1	1	1	1	1	1	1	7	6
maker-scaffold_18424-augustus-gene-0.6-mRNA-1	1	1	1	1	1	1	1	1	1	1	1	1	1	7	6
maker-scaffold_18426-augustus-gene-0.2-mRNA-1	1	1	1	1	1	1	1	1	1	1	1	1	1	7	6
maker-scaffold_18453-augustus-gene-0.2-mRNA-1	1	1	1	1	1	1	1	1	1	1	1	1	1	7	6
maker-scaffold_18467-augustus-gene-0.11-mRNA-1	1	1	1	1	1	1	1	1	1	1	1	1	1	7	6
maker-scaffold_1847-snap-gene-0.20-mRNA-1	1	1	1	1	1	1	1	1	1	1	1	1	1	7	6
maker-scaffold_18473-snap-gene-0.3-mRNA-1	1	1	1	1	1	1	1	1	1	1	1	1	1	7	6
maker-scaffold_18513-snap-gene-0.3-mRNA-1	1	1	1	1	1	1	1	1	1	1	1	1	1	7	6
maker-scaffold_1852-snap-gene-0.9-mRNA-1	1	1	1	1	1	1	1	1	1	1	1	1	1	7	6
maker-scaffold_1853-snap-gene-0.9-mRNA-1	1	1	1	1	1	1	1	1	1	1	1	1	1	7	6
maker-scaffold_18530-augustus-gene-0.2-mRNA-1	1	1	1	1	1	1	1	1	1	1	1	1	1	7	6
maker-scaffold_18538-augustus-gene-0.2-mRNA-1	1	1	1	1	1	1	1	1	1	1	1	1	1	7	6
maker-scaffold_18547-augustus-gene-0.2-mRNA-1	1	1	1	1	1	1	1	1	1	1	1	1	1	7	6
maker-scaffold_18560-augustus-gene-0.4-mRNA-1	1	1	1	1	1	1	1	1	1	1	1	1	1	7	6
maker-scaffold_18562-snap-gene-0.5-mRNA-1	1	1	1	1	1	1	1	1	1	1	1	1	1	7	6
maker-scaffold_1857-snap-gene-0.13-mRNA-1	1	1	1	1	1	1	1	1	1	1	1	1	1	7	6
maker-scaffold_18571-snap-gene-0.9-mRNA-1	1	1	1	1	1	1	1	1	1	1	1	1	1	7	6
maker-scaffold_18577-snap-gene-0.2-mRNA-1	1	1	1	1	1	1	1	1	1	1	1	1	1	7	6
maker-scaffold_1859-augustus-gene-0.7-mRNA-1	1	1	1	1	1	1	1	1	1	1	1	1	1	7	6
maker-scaffold_18645-augustus-gene-0.2-mRNA-1	1	1	1	1	1	1	1	1	1	1	1	1	1	7	6
maker-scaffold_18653-augustus-gene-0.2-mRNA-1	1	1	1	1	1	1	1	1	1	1	1	1	1	7	6
maker-scaffold_18659-augustus-gene-0.2-mRNA-1	1	1	1	1	1	1	1	1	1	1	1	1	1	7	6
maker-scaffold_18671-augustus-gene-0.2-mRNA-1	1	1	1	1	1	1	1	1	1	1	1	1	1	7	6
maker-scaffold_1868-snap-gene-0.7-mRNA-1	1	1	1	1	1	1	1	1	1	1	1	1	1	7	6
maker-scaffold_18697-augustus-gene-0.3-mRNA-1	1	1	1	1	1	1	1	1	1	1	1	1	1	7	6
maker-scaffold_18713-augustus-gene-0.2-mRNA-1	1	1	1	1	1	1	1	1	1	1	1	1	1	7	6
maker-scaffold_18724-augustus-gene-0.1-mRNA-1	1	1	1	1	1	1	1	1	1	1	1	1	1	7	6
maker-scaffold_18730-augustus-gene-0.4-mRNA-1	1	1	1	1	1	1	1	1	1	1	1	1	1	7	6
maker-scaffold_18753-augustus-gene-0.2-mRNA-1	1	1	1	1	1	1	1	1	1	1	1	1	1	7	6
maker-scaffold_18782-augustus-gene-0.2-mRNA-1	1	1	1	1	1	1	1	1	1	1	1	1	1	7	6
maker-scaffold_188-snap-gene-0.16-mRNA-1	1	1	1	1	1	1	1	1	1	1	1	1	1	7	6
maker-scaffold_18807-snap-gene-0.1-mRNA-1	1	1	1	1	1	1	1	1	1	1	1	1	1	7	6
maker-scaffold_18829-snap-gene-0.13-mRNA-1	1	1	1	1	1	1	1	1	1	1	1	1	1	7	6
maker-scaffold_18855-augustus-gene-0.2-mRNA-1	1	1	1	1	1	1	1	1	1	1	1	1	1	7	6
maker-scaffold_1886-augustus-gene-0.6-mRNA-1	1	1	1	1	1	1	1	1	1	1	1	1	1	7	6
maker-scaffold_1889-augustus-gene-0.12-mRNA-1	1	1	1	1	1	1	1	1	1	1	1	1	1	7	6
maker-scaffold_1890-snap-gene-0.27-mRNA-1	1	1	1	1	1	1	1	1	1	1	1	1	1	7	6
maker-scaffold_1892-augustus-gene-0.9-mRNA-1	1	1	1	1	1	1	1	1	1	1	1	1	1	7	6
maker-scaffold_18936-augustus-gene-0.2-mRNA-1	1	1	1	1	1	1	1	1	1	1	1	1	1	7	6
maker-scaffold_18938-augustus-gene-0.2-mRNA-1	1	1	1	1	1	1	1	1	1	1	1	1	1	7	6
maker-scaffold_18952-augustus-gene-0.7-mRNA-1	1	1	1	1	1	1	1	1	1	1	1	1	1	7	6
maker-scaffold_18958-augustus-gene-0.2-mRNA-1	1	1	1	1	1	1	1	1	1	1	1	1	1	7	6
maker-scaffold_18959-augustus-gene-0.3-mRNA-1	1	1	1	1	1	1	1	1	1	1	1	1	1	7	6
maker-scaffold_18973-augustus-gene-0.2-mRNA-1	1	1	1	1	1	1	1	1	1	1	1	1	1	7	6
maker-scaffold_19022-snap-gene-0.3-mRNA-1	1	1	1	1	1	1	1	1	1	1	1	1	1	7	6
maker-scaffold_1903-augustus-gene-0.5-mRNA-1	1	1	1	1	1	1	1	1	1	1	1	1	1	7	6
maker-scaffold_19108-augustus-gene-0.6-mRNA-1	1	1	1	1	1	1	1	1	1	1	1	1	1	7	6
maker-scaffold_19108-augustus-gene-0.7-mRNA-1	1	1	1	1	1	1	1	1	1	1	1	1	1	7	6
maker-scaffold_19168-snap-gene-0.4-mRNA-1	1	1	1	1	1	1	1	1	1	1	1	1	1	7	6
maker-scaffold_1917-augustus-gene-0.11-mRNA-1	1	1	1	1	1	1	1	1	1	1	1	1	1	7	6
maker-scaffold_19209-snap-gene-0.4-mRNA-1	1	1	1	1	1	1	1	1	1	1	1	1	1	7	6
maker-scaffold_1921-augustus-gene-0.6-mRNA-1	1	1	1	1	1	1	1	1	1	1	1	1	1	7	6
maker-scaffold_19240-augustus-gene-0.2-mRNA-1	1	1	1	1	1	1	1	1	1	1	1	1	1	7	6
maker-scaffold_19250-snap-gene-0.3-mRNA-1	1	1	1	1	1	1	1	1	1	1	1	1	1	7	6
maker-scaffold_19266-snap-gene-0.3-mRNA-1	1	1	1	1	1	1	1	1	1	1	1	1	1	7	6
maker-scaffold_1929-augustus-gene-0.14-mRNA-1	1	1	1	1	1	1	1	1	1	1	1	1	1	7	6
maker-scaffold_1930-snap-gene-0.10-mRNA-1	1	1	1	1	1	1	1	1	1	1	1	1	1	7	6
maker-scaffold_1933-augustus-gene-0.7-mRNA-1	1	1	1	1	1	1	1	1	1	1	1	1	1	7	6
maker-scaffold_19331-augustus-gene-0.3-mRNA-1	1	1	1	1	1	1	1	1	1	1	1	1	1	7	6
maker-scaffold_19340-augustus-gene-0.2-mRNA-1	1	1	1	1	1	1	1	1	1	1	1	1	1	7	6
maker-scaffold_19351-snap-gene-0.6-mRNA-1	1	1	1	1	1	1	1	1	1	1	1	1	1	7	6
maker-scaffold_19360-snap-gene-0.3-mRNA-1	1	1	1	1	1	1	1	1	1	1	1	1	1	7	6
maker-scaffold_1938-snap-gene-0.10-mRNA-1	1	1	1	1	1	1	1	1	1	1	1	1	1	7	6
maker-scaffold_19446-snap-gene-0.8-mRNA-1	1	1	1	1	1	1	1	1	1	1	1	1	1	7	6
maker-scaffold_19453-augustus-gene-0.0-mRNA-1	1	1	1	1	1	1	1	1	1	1	1	1	1	7	6
maker-scaffold_19454-augustus-gene-0.2-mRNA-1	1	1	1	1	1	1	1	1	1	1	1	1	1	7	6
maker-scaffold_19462-augustus-gene-0.1-mRNA-1	1	1	1	1	1	1	1	1	1	1	1	1	1	7	6
maker-scaffold_1949-augustus-gene-0.5-mRNA-1	1	1	1	1	1	1	1	1	1	1	1	1	1	7	6
maker-scaffold_19520-augustus-gene-0.2-mRNA-1	1	1	1	1	1	1	1	1	1	1	1	1	1	7	6
maker-scaffold_1954-snap-gene-0.9-mRNA-1	1	1	1	1	1	1	1	1	1	1	1	1	1	7	6
maker-scaffold_19543-snap-gene-0.4-mRNA-1	1	1	1	1	1	1	1	1	1	1	1	1	1	7	6
maker-scaffold_19579-augustus-gene-0.2-mRNA-1	1	1	1	1	1	1	1	1	1	1	1	1	1	7	6
maker-scaffold_1959-snap-gene-0.10-mRNA-1	1	1	1	1	1	1	1	1	1	1	1	1	1	7	6
maker-scaffold_196-augustus-gene-0.10-mRNA-1	1	1	1	1	1	1	1	1	1	1	1	1	1	7	6
maker-scaffold_1962-snap-gene-0.10-mRNA-1	1	1	1	1	1	1	1	1	1	1	1	1	1	7	6
maker-scaffold_19668-augustus-gene-0.2-mRNA-1	1	1	1	1	1	1	1	1	1	1	1	1	1	7	6
maker-scaffold_1970-snap-gene-0.10-mRNA-1	1	1	1	1	1	1	1	1	1	1	1	1	1	7	6
maker-scaffold_1971-augustus-gene-0.12-mRNA-1	1	1	1	1	1	1	1	1	1	1	1	1	1	7	6
maker-scaffold_1974-snap-gene-0.10-mRNA-1	1	1	1	1	1	1	1	1	1	1	1	1	1	7	6
maker-scaffold_19745-augustus-gene-0.4-mRNA-1	1	1	1	1	1	1	1	1	1	1	1	1	1	7	6
maker-scaffold_19752-snap-gene-0.7-mRNA-1	1	1	1	1	1	1	1	1	1	1	1	1	1	7	6
maker-scaffold_19781-augustus-gene-0.1-mRNA-1	1	1	1	1	1	1	1	1	1	1	1	1	1	7	6
maker-scaffold_19789-snap-gene-0.3-mRNA-1	1	1	1	1	1	1	1	1	1	1	1	1	1	7	6
maker-scaffold_19874-augustus-gene-0.3-mRNA-1	1	1	1	1	1	1	1	1	1	1	1	1	1	7	6
maker-scaffold_19875-snap-gene-0.3-mRNA-1	1	1	1	1	1	1	1	1	1	1	1	1	1	7	6
maker-scaffold_19880-snap-gene-0.4-mRNA-1	1	1	1	1	1	1	1	1	1	1	1	1	1	7	6
maker-scaffold_1992-snap-gene-0.18-mRNA-1	1	1	1	1	1	1	1	1	1	1	1	1	1	7	6
maker-scaffold_19987-snap-gene-0.8-mRNA-1	1	1	1	1	1	1	1	1	1	1	1	1	1	7	6
maker-scaffold_19988-snap-gene-0.4-mRNA-1	1	1	1	1	1	1	1	1	1	1	1	1	1	7	6
maker-scaffold_2002-augustus-gene-0.7-mRNA-1	1	1	1	1	1	1	1	1	1	1	1	1	1	7	6
maker-scaffold_20051-snap-gene-0.3-mRNA-1	1	1	1	1	1	1	1	1	1	1	1	1	1	7	6
maker-scaffold_20082-snap-gene-0.5-mRNA-1	1	1	1	1	1	1	1	1	1	1	1	1	1	7	6
maker-scaffold_20084-snap-gene-0.3-mRNA-1	1	1	1	1	1	1	1	1	1	1	1	1	1	7	6
maker-scaffold_201-augustus-gene-0.13-mRNA-1	1	1	1	1	1	1	1	1	1	1	1	1	1	7	6
maker-scaffold_2015-augustus-gene-0.9-mRNA-1	1	1	1	1	1	1	1	1	1	1	1	1	1	7	6
maker-scaffold_20155-snap-gene-0.2-mRNA-1	1	1	1	1	1	1	1	1	1	1	1	1	1	7	6
maker-scaffold_20158-snap-gene-0.3-mRNA-1	1	1	1	1	1	1	1	1	1	1	1	1	1	7	6
maker-scaffold_20159-snap-gene-0.3-mRNA-1	1	1	1	1	1	1	1	1	1	1	1	1	1	7	6
maker-scaffold_20166-augustus-gene-0.2-mRNA-1	1	1	1	1	1	1	1	1	1	1	1	1	1	7	6
maker-scaffold_2017-snap-gene-0.12-mRNA-1	1	1	1	1	1	1	1	1	1	1	1	1	1	7	6
maker-scaffold_20177-augustus-gene-0.6-mRNA-1	1	1	1	1	1	1	1	1	1	1	1	1	1	7	6
maker-scaffold_20178-augustus-gene-0.2-mRNA-1	1	1	1	1	1	1	1	1	1	1	1	1	1	7	6
maker-scaffold_20186-snap-gene-0.3-mRNA-1	1	1	1	1	1	1	1	1	1	1	1	1	1	7	6
maker-scaffold_2021-augustus-gene-0.8-mRNA-1	1	1	1	1	1	1	1	1	1	1	1	1	1	7	6
maker-scaffold_2025-augustus-gene-0.15-mRNA-1	1	1	1	1	1	1	1	1	1	1	1	1	1	7	6
maker-scaffold_2025-snap-gene-0.18-mRNA-1	1	1	1	1	1	1	1	1	1	1	1	1	1	7	6
maker-scaffold_20253-snap-gene-0.9-mRNA-1	1	1	1	1	1	1	1	1	1	1	1	1	1	7	6
maker-scaffold_20291-augustus-gene-0.2-mRNA-1	1	1	1	1	1	1	1	1	1	1	1	1	1	7	6
maker-scaffold_2038-augustus-gene-0.6-mRNA-1	1	1	1	1	1	1	1	1	1	1	1	1	1	7	6
maker-scaffold_20427-snap-gene-0.4-mRNA-1	1	1	1	1	1	1	1	1	1	1	1	1	1	7	6
maker-scaffold_20518-snap-gene-0.6-mRNA-1	1	1	1	1	1	1	1	1	1	1	1	1	1	7	6
maker-scaffold_2053-snap-gene-0.12-mRNA-1	1	1	1	1	1	1	1	1	1	1	1	1	1	7	6
maker-scaffold_206-snap-gene-0.16-mRNA-1	1	1	1	1	1	1	1	1	1	1	1	1	1	7	6
maker-scaffold_2060-snap-gene-0.21-mRNA-1	1	1	1	1	1	1	1	1	1	1	1	1	1	7	6
maker-scaffold_20634-snap-gene-0.3-mRNA-1	1	1	1	1	1	1	1	1	1	1	1	1	1	7	6
maker-scaffold_20696-augustus-gene-0.2-mRNA-1	1	1	1	1	1	1	1	1	1	1	1	1	1	7	6
maker-scaffold_2070-snap-gene-0.10-mRNA-1	1	1	1	1	1	1	1	1	1	1	1	1	1	7	6
maker-scaffold_2072-snap-gene-0.6-mRNA-1	1	1	1	1	1	1	1	1	1	1	1	1	1	7	6
maker-scaffold_2076-snap-gene-0.15-mRNA-1	1	1	1	1	1	1	1	1	1	1	1	1	1	7	6
maker-scaffold_20779-snap-gene-0.4-mRNA-1	1	1	1	1	1	1	1	1	1	1	1	1	1	7	6
maker-scaffold_2078-snap-gene-0.13-mRNA-1	1	1	1	1	1	1	1	1	1	1	1	1	1	7	6
maker-scaffold_2079-snap-gene-0.15-mRNA-1	1	1	1	1	1	1	1	1	1	1	1	1	1	7	6
maker-scaffold_20828-augustus-gene-0.2-mRNA-1	1	1	1	1	1	1	1	1	1	1	1	1	1	7	6
maker-scaffold_20834-snap-gene-0.3-mRNA-1	1	1	1	1	1	1	1	1	1	1	1	1	1	7	6
maker-scaffold_2084-snap-gene-0.13-mRNA-1	1	1	1	1	1	1	1	1	1	1	1	1	1	7	6
maker-scaffold_2087-augustus-gene-0.7-mRNA-1	1	1	1	1	1	1	1	1	1	1	1	1	1	7	6
maker-scaffold_20873-snap-gene-0.3-mRNA-1	1	1	1	1	1	1	1	1	1	1	1	1	1	7	6
maker-scaffold_209-snap-gene-0.19-mRNA-1	1	1	1	1	1	1	1	1	1	1	1	1	1	7	6
maker-scaffold_20900-snap-gene-0.3-mRNA-1	1	1	1	1	1	1	1	1	1	1	1	1	1	7	6
maker-scaffold_20935-snap-gene-0.3-mRNA-1	1	1	1	1	1	1	1	1	1	1	1	1	1	7	6
maker-scaffold_20975-augustus-gene-0.2-mRNA-1	1	1	1	1	1	1	1	1	1	1	1	1	1	7	6
maker-scaffold_20978-augustus-gene-0.4-mRNA-1	1	1	1	1	1	1	1	1	1	1	1	1	1	7	6
maker-scaffold_2099-snap-gene-0.14-mRNA-1	1	1	1	1	1	1	1	1	1	1	1	1	1	7	6
maker-scaffold_21049-snap-gene-0.4-mRNA-1	1	1	1	1	1	1	1	1	1	1	1	1	1	7	6
maker-scaffold_2113-snap-gene-0.24-mRNA-1	1	1	1	1	1	1	1	1	1	1	1	1	1	7	6
maker-scaffold_212-snap-gene-0.17-mRNA-1	1	1	1	1	1	1	1	1	1	1	1	1	1	7	6
maker-scaffold_21287-snap-gene-0.3-mRNA-1	1	1	1	1	1	1	1	1	1	1	1	1	1	7	6
maker-scaffold_2130-snap-gene-0.11-mRNA-1	1	1	1	1	1	1	1	1	1	1	1	1	1	7	6
maker-scaffold_21322-snap-gene-0.3-mRNA-1	1	1	1	1	1	1	1	1	1	1	1	1	1	7	6
maker-scaffold_21325-snap-gene-0.2-mRNA-1	1	1	1	1	1	1	1	1	1	1	1	1	1	7	6
maker-scaffold_21355-snap-gene-0.3-mRNA-1	1	1	1	1	1	1	1	1	1	1	1	1	1	7	6
maker-scaffold_21363-snap-gene-0.5-mRNA-1	1	1	1	1	1	1	1	1	1	1	1	1	1	7	6
maker-scaffold_2138-snap-gene-0.17-mRNA-1	1	1	1	1	1	1	1	1	1	1	1	1	1	7	6
maker-scaffold_21393-snap-gene-0.5-mRNA-1	1	1	1	1	1	1	1	1	1	1	1	1	1	7	6
maker-scaffold_21400-snap-gene-0.3-mRNA-1	1	1	1	1	1	1	1	1	1	1	1	1	1	7	6
maker-scaffold_21518-snap-gene-0.3-mRNA-1	1	1	1	1	1	1	1	1	1	1	1	1	1	7	6
maker-scaffold_21531-augustus-gene-0.2-mRNA-1	1	1	1	1	1	1	1	1	1	1	1	1	1	7	6
maker-scaffold_2155-snap-gene-0.13-mRNA-1	1	1	1	1	1	1	1	1	1	1	1	1	1	7	6
maker-scaffold_21550-augustus-gene-0.2-mRNA-1	1	1	1	1	1	1	1	1	1	1	1	1	1	7	6
maker-scaffold_2157-snap-gene-0.5-mRNA-1	1	1	1	1	1	1	1	1	1	1	1	1	1	7	6
maker-scaffold_2158-snap-gene-0.11-mRNA-1	1	1	1	1	1	1	1	1	1	1	1	1	1	7	6
maker-scaffold_21606-augustus-gene-0.2-mRNA-1	1	1	1	1	1	1	1	1	1	1	1	1	1	7	6
maker-scaffold_21709-augustus-gene-0.2-mRNA-1	1	1	1	1	1	1	1	1	1	1	1	1	1	7	6
maker-scaffold_21717-augustus-gene-0.2-mRNA-1	1	1	1	1	1	1	1	1	1	1	1	1	1	7	6
maker-scaffold_21743-snap-gene-0.3-mRNA-1	1	1	1	1	1	1	1	1	1	1	1	1	1	7	6
maker-scaffold_21785-snap-gene-0.4-mRNA-1	1	1	1	1	1	1	1	1	1	1	1	1	1	7	6
maker-scaffold_21788-snap-gene-0.3-mRNA-1	1	1	1	1	1	1	1	1	1	1	1	1	1	7	6
maker-scaffold_21822-snap-gene-0.4-mRNA-1	1	1	1	1	1	1	1	1	1	1	1	1	1	7	6
maker-scaffold_2183-snap-gene-0.10-mRNA-1	1	1	1	1	1	1	1	1	1	1	1	1	1	7	6
maker-scaffold_21830-snap-gene-0.3-mRNA-1	1	1	1	1	1	1	1	1	1	1	1	1	1	7	6
maker-scaffold_2184-snap-gene-0.14-mRNA-1	1	1	1	1	1	1	1	1	1	1	1	1	1	7	6
maker-scaffold_21901-augustus-gene-0.2-mRNA-1	1	1	1	1	1	1	1	1	1	1	1	1	1	7	6
maker-scaffold_21944-augustus-gene-0.2-mRNA-1	1	1	1	1	1	1	1	1	1	1	1	1	1	7	6
maker-scaffold_21969-augustus-gene-0.2-mRNA-1	1	1	1	1	1	1	1	1	1	1	1	1	1	7	6
maker-scaffold_21972-snap-gene-0.6-mRNA-1	1	1	1	1	1	1	1	1	1	1	1	1	1	7	6
maker-scaffold_2198-augustus-gene-0.6-mRNA-1	1	1	1	1	1	1	1	1	1	1	1	1	1	7	6
maker-scaffold_220-augustus-gene-0.18-mRNA-1	1	1	1	1	1	1	1	1	1	1	1	1	1	7	6
maker-scaffold_2200-snap-gene-0.4-mRNA-1	1	1	1	1	1	1	1	1	1	1	1	1	1	7	6
maker-scaffold_2202-augustus-gene-0.13-mRNA-1	1	1	1	1	1	1	1	1	1	1	1	1	1	7	6
maker-scaffold_22023-augustus-gene-0.4-mRNA-1	1	1	1	1	1	1	1	1	1	1	1	1	1	7	6
maker-scaffold_22088-snap-gene-0.3-mRNA-1	1	1	1	1	1	1	1	1	1	1	1	1	1	7	6
maker-scaffold_22093-augustus-gene-0.2-mRNA-1	1	1	1	1	1	1	1	1	1	1	1	1	1	7	6
maker-scaffold_22107-snap-gene-0.6-mRNA-1	1	1	1	1	1	1	1	1	1	1	1	1	1	7	6
maker-scaffold_2220-snap-gene-0.12-mRNA-1	1	1	1	1	1	1	1	1	1	1	1	1	1	7	6
maker-scaffold_2221-augustus-gene-0.6-mRNA-1	1	1	1	1	1	1	1	1	1	1	1	1	1	7	6
maker-scaffold_2222-snap-gene-0.17-mRNA-1	1	1	1	1	1	1	1	1	1	1	1	1	1	7	6
maker-scaffold_2223-augustus-gene-0.7-mRNA-1	1	1	1	1	1	1	1	1	1	1	1	1	1	7	6
maker-scaffold_22242-augustus-gene-0.3-mRNA-1	1	1	1	1	1	1	1	1	1	1	1	1	1	7	6
maker-scaffold_2228-snap-gene-0.5-mRNA-1	1	1	1	1	1	1	1	1	1	1	1	1	1	7	6
maker-scaffold_22283-snap-gene-0.5-mRNA-1	1	1	1	1	1	1	1	1	1	1	1	1	1	7	6
maker-scaffold_22294-augustus-gene-0.2-mRNA-1	1	1	1	1	1	1	1	1	1	1	1	1	1	7	6
maker-scaffold_2232-snap-gene-0.5-mRNA-1	1	1	1	1	1	1	1	1	1	1	1	1	1	7	6
maker-scaffold_2233-snap-gene-0.13-mRNA-1	1	1	1	1	1	1	1	1	1	1	1	1	1	7	6
maker-scaffold_22338-augustus-gene-0.2-mRNA-1	1	1	1	1	1	1	1	1	1	1	1	1	1	7	6
maker-scaffold_2234-snap-gene-0.7-mRNA-1	1	1	1	1	1	1	1	1	1	1	1	1	1	7	6
maker-scaffold_22384-snap-gene-0.5-mRNA-1	1	1	1	1	1	1	1	1	1	1	1	1	1	7	6
maker-scaffold_2239-snap-gene-0.13-mRNA-1	1	1	1	1	1	1	1	1	1	1	1	1	1	7	6
maker-scaffold_224-augustus-gene-0.16-mRNA-1	1	1	1	1	1	1	1	1	1	1	1	1	1	7	6
maker-scaffold_224-snap-gene-0.21-mRNA-1	1	1	1	1	1	1	1	1	1	1	1	1	1	7	6
maker-scaffold_2241-augustus-gene-0.9-mRNA-1	1	1	1	1	1	1	1	1	1	1	1	1	1	7	6
maker-scaffold_22415-snap-gene-0.3-mRNA-1	1	1	1	1	1	1	1	1	1	1	1	1	1	7	6
maker-scaffold_22418-augustus-gene-0.2-mRNA-1	1	1	1	1	1	1	1	1	1	1	1	1	1	7	6
maker-scaffold_2244-snap-gene-0.11-mRNA-1	1	1	1	1	1	1	1	1	1	1	1	1	1	7	6
maker-scaffold_22446-snap-gene-0.3-mRNA-1	1	1	1	1	1	1	1	1	1	1	1	1	1	7	6
maker-scaffold_22454-snap-gene-0.3-mRNA-1	1	1	1	1	1	1	1	1	1	1	1	1	1	7	6
maker-scaffold_2247-snap-gene-0.7-mRNA-1	1	1	1	1	1	1	1	1	1	1	1	1	1	7	6
maker-scaffold_22491-snap-gene-0.3-mRNA-1	1	1	1	1	1	1	1	1	1	1	1	1	1	7	6
maker-scaffold_22500-snap-gene-0.3-mRNA-1	1	1	1	1	1	1	1	1	1	1	1	1	1	7	6
maker-scaffold_2254-snap-gene-0.3-mRNA-1	1	1	1	1	1	1	1	1	1	1	1	1	1	7	6
maker-scaffold_2257-snap-gene-0.6-mRNA-1	1	1	1	1	1	1	1	1	1	1	1	1	1	7	6
maker-scaffold_22576-snap-gene-0.3-mRNA-1	1	1	1	1	1	1	1	1	1	1	1	1	1	7	6
maker-scaffold_2260-snap-gene-0.7-mRNA-1	1	1	1	1	1	1	1	1	1	1	1	1	1	7	6
maker-scaffold_2268-snap-gene-0.12-mRNA-1	1	1	1	1	1	1	1	1	1	1	1	1	1	7	6
maker-scaffold_2269-snap-gene-0.13-mRNA-1	1	1	1	1	1	1	1	1	1	1	1	1	1	7	6
maker-scaffold_2269-snap-gene-0.14-mRNA-1	1	1	1	1	1	1	1	1	1	1	1	1	1	7	6
maker-scaffold_22746-snap-gene-0.7-mRNA-1	1	1	1	1	1	1	1	1	1	1	1	1	1	7	6
maker-scaffold_22793-augustus-gene-0.2-mRNA-1	1	1	1	1	1	1	1	1	1	1	1	1	1	7	6
maker-scaffold_228-snap-gene-0.19-mRNA-1	1	1	1	1	1	1	1	1	1	1	1	1	1	7	6
maker-scaffold_228-snap-gene-0.21-mRNA-1	1	1	1	1	1	1	1	1	1	1	1	1	1	7	6
maker-scaffold_2285-augustus-gene-0.9-mRNA-1	1	1	1	1	1	1	1	1	1	1	1	1	1	7	6
maker-scaffold_22878-snap-gene-0.2-mRNA-1	1	1	1	1	1	1	1	1	1	1	1	1	1	7	6
maker-scaffold_2289-augustus-gene-0.11-mRNA-1	1	1	1	1	1	1	1	1	1	1	1	1	1	7	6
maker-scaffold_2289-snap-gene-0.13-mRNA-1	1	1	1	1	1	1	1	1	1	1	1	1	1	7	6
maker-scaffold_22926-snap-gene-0.6-mRNA-1	1	1	1	1	1	1	1	1	1	1	1	1	1	7	6
maker-scaffold_22946-augustus-gene-0.2-mRNA-1	1	1	1	1	1	1	1	1	1	1	1	1	1	7	6
maker-scaffold_22959-snap-gene-0.3-mRNA-1	1	1	1	1	1	1	1	1	1	1	1	1	1	7	6
maker-scaffold_22991-snap-gene-0.4-mRNA-1	1	1	1	1	1	1	1	1	1	1	1	1	1	7	6
maker-scaffold_23027-snap-gene-0.4-mRNA-1	1	1	1	1	1	1	1	1	1	1	1	1	1	7	6
maker-scaffold_23029-augustus-gene-0.5-mRNA-1	1	1	1	1	1	1	1	1	1	1	1	1	1	7	6
maker-scaffold_23047-snap-gene-0.3-mRNA-1	1	1	1	1	1	1	1	1	1	1	1	1	1	7	6
maker-scaffold_2316-augustus-gene-0.26-mRNA-1	1	1	1	1	1	1	1	1	1	1	1	1	1	7	6
maker-scaffold_23243-augustus-gene-0.2-mRNA-1	1	1	1	1	1	1	1	1	1	1	1	1	1	7	6
maker-scaffold_23246-snap-gene-0.6-mRNA-1	1	1	1	1	1	1	1	1	1	1	1	1	1	7	6
maker-scaffold_2329-snap-gene-0.8-mRNA-1	1	1	1	1	1	1	1	1	1	1	1	1	1	7	6
maker-scaffold_2330-snap-gene-0.11-mRNA-1	1	1	1	1	1	1	1	1	1	1	1	1	1	7	6
maker-scaffold_2332-augustus-gene-0.5-mRNA-1	1	1	1	1	1	1	1	1	1	1	1	1	1	7	6
maker-scaffold_2334-augustus-gene-0.9-mRNA-1	1	1	1	1	1	1	1	1	1	1	1	1	1	7	6
maker-scaffold_2338-snap-gene-0.10-mRNA-1	1	1	1	1	1	1	1	1	1	1	1	1	1	7	6
maker-scaffold_23427-augustus-gene-0.2-mRNA-1	1	1	1	1	1	1	1	1	1	1	1	1	1	7	6
maker-scaffold_23431-augustus-gene-0.2-mRNA-1	1	1	1	1	1	1	1	1	1	1	1	1	1	7	6
maker-scaffold_23454-augustus-gene-0.4-mRNA-1	1	1	1	1	1	1	1	1	1	1	1	1	1	7	6
maker-scaffold_23456-snap-gene-0.3-mRNA-1	1	1	1	1	1	1	1	1	1	1	1	1	1	7	6
maker-scaffold_2347-snap-gene-0.5-mRNA-1	1	1	1	1	1	1	1	1	1	1	1	1	1	7	6
maker-scaffold_23477-snap-gene-0.2-mRNA-1	1	1	1	1	1	1	1	1	1	1	1	1	1	7	6
maker-scaffold_2348-snap-gene-0.11-mRNA-1	1	1	1	1	1	1	1	1	1	1	1	1	1	7	6
maker-scaffold_23531-augustus-gene-0.2-mRNA-1	1	1	1	1	1	1	1	1	1	1	1	1	1	7	6
maker-scaffold_23533-augustus-gene-0.2-mRNA-1	1	1	1	1	1	1	1	1	1	1	1	1	1	7	6
maker-scaffold_23535-snap-gene-0.4-mRNA-1	1	1	1	1	1	1	1	1	1	1	1	1	1	7	6
maker-scaffold_23546-snap-gene-0.4-mRNA-1	1	1	1	1	1	1	1	1	1	1	1	1	1	7	6
maker-scaffold_23547-snap-gene-0.4-mRNA-1	1	1	1	1	1	1	1	1	1	1	1	1	1	7	6
maker-scaffold_23564-snap-gene-0.3-mRNA-1	1	1	1	1	1	1	1	1	1	1	1	1	1	7	6
maker-scaffold_23569-snap-gene-0.1-mRNA-1	1	1	1	1	1	1	1	1	1	1	1	1	1	7	6
maker-scaffold_2363-snap-gene-0.7-mRNA-1	1	1	1	1	1	1	1	1	1	1	1	1	1	7	6
maker-scaffold_23646-augustus-gene-0.6-mRNA-1	1	1	1	1	1	1	1	1	1	1	1	1	1	7	6
maker-scaffold_2366-augustus-gene-0.6-mRNA-1	1	1	1	1	1	1	1	1	1	1	1	1	1	7	6
maker-scaffold_2369-snap-gene-0.12-mRNA-1	1	1	1	1	1	1	1	1	1	1	1	1	1	7	6
maker-scaffold_23726-snap-gene-0.4-mRNA-1	1	1	1	1	1	1	1	1	1	1	1	1	1	7	6
maker-scaffold_23740-snap-gene-0.3-mRNA-1	1	1	1	1	1	1	1	1	1	1	1	1	1	7	6
maker-scaffold_23847-snap-gene-0.3-mRNA-1	1	1	1	1	1	1	1	1	1	1	1	1	1	7	6
maker-scaffold_23902-snap-gene-0.3-mRNA-1	1	1	1	1	1	1	1	1	1	1	1	1	1	7	6
maker-scaffold_23908-snap-gene-0.4-mRNA-1	1	1	1	1	1	1	1	1	1	1	1	1	1	7	6
maker-scaffold_2395-snap-gene-0.7-mRNA-1	1	1	1	1	1	1	1	1	1	1	1	1	1	7	6
maker-scaffold_23973-snap-gene-0.6-mRNA-1	1	1	1	1	1	1	1	1	1	1	1	1	1	7	6
maker-scaffold_2400-snap-gene-0.10-mRNA-1	1	1	1	1	1	1	1	1	1	1	1	1	1	7	6
maker-scaffold_24009-snap-gene-0.3-mRNA-1	1	1	1	1	1	1	1	1	1	1	1	1	1	7	6
maker-scaffold_24025-snap-gene-0.4-mRNA-1	1	1	1	1	1	1	1	1	1	1	1	1	1	7	6
maker-scaffold_24034-snap-gene-0.3-mRNA-1	1	1	1	1	1	1	1	1	1	1	1	1	1	7	6
maker-scaffold_24038-snap-gene-0.3-mRNA-1	1	1	1	1	1	1	1	1	1	1	1	1	1	7	6
maker-scaffold_2406-snap-gene-0.13-mRNA-1	1	1	1	1	1	1	1	1	1	1	1	1	1	7	6
maker-scaffold_241-snap-gene-0.21-mRNA-1	1	1	1	1	1	1	1	1	1	1	1	1	1	7	6
maker-scaffold_2411-augustus-gene-0.6-mRNA-1	1	1	1	1	1	1	1	1	1	1	1	1	1	7	6
maker-scaffold_2415-augustus-gene-0.8-mRNA-1	1	1	1	1	1	1	1	1	1	1	1	1	1	7	6
maker-scaffold_2415-snap-gene-0.11-mRNA-1	1	1	1	1	1	1	1	1	1	1	1	1	1	7	6
maker-scaffold_24179-snap-gene-0.3-mRNA-1	1	1	1	1	1	1	1	1	1	1	1	1	1	7	6
maker-scaffold_2419-snap-gene-0.5-mRNA-1	1	1	1	1	1	1	1	1	1	1	1	1	1	7	6
maker-scaffold_242-snap-gene-0.23-mRNA-1	1	1	1	1	1	1	1	1	1	1	1	1	1	7	6
maker-scaffold_2425-snap-gene-0.3-mRNA-1	1	1	1	1	1	1	1	1	1	1	1	1	1	7	6
maker-scaffold_24264-snap-gene-0.3-mRNA-1	1	1	1	1	1	1	1	1	1	1	1	1	1	7	6
maker-scaffold_2430-snap-gene-0.8-mRNA-1	1	1	1	1	1	1	1	1	1	1	1	1	1	7	6
maker-scaffold_24304-snap-gene-0.3-mRNA-1	1	1	1	1	1	1	1	1	1	1	1	1	1	7	6
maker-scaffold_24354-snap-gene-0.3-mRNA-1	1	1	1	1	1	1	1	1	1	1	1	1	1	7	6
maker-scaffold_24377-augustus-gene-0.2-mRNA-1	1	1	1	1	1	1	1	1	1	1	1	1	1	7	6
maker-scaffold_24380-snap-gene-0.6-mRNA-1	1	1	1	1	1	1	1	1	1	1	1	1	1	7	6
maker-scaffold_24443-snap-gene-0.6-mRNA-1	1	1	1	1	1	1	1	1	1	1	1	1	1	7	6
maker-scaffold_2445-snap-gene-0.16-mRNA-1	1	1	1	1	1	1	1	1	1	1	1	1	1	7	6
maker-scaffold_2447-snap-gene-0.15-mRNA-1	1	1	1	1	1	1	1	1	1	1	1	1	1	7	6
maker-scaffold_2448-snap-gene-0.6-mRNA-1	1	1	1	1	1	1	1	1	1	1	1	1	1	7	6
maker-scaffold_24543-snap-gene-0.7-mRNA-1	1	1	1	1	1	1	1	1	1	1	1	1	1	7	6
maker-scaffold_24544-snap-gene-0.7-mRNA-1	1	1	1	1	1	1	1	1	1	1	1	1	1	7	6
maker-scaffold_2455-snap-gene-0.4-mRNA-1	1	1	1	1	1	1	1	1	1	1	1	1	1	7	6
maker-scaffold_24556-snap-gene-0.5-mRNA-1	1	1	1	1	1	1	1	1	1	1	1	1	1	7	6
maker-scaffold_24571-snap-gene-0.3-mRNA-1	1	1	1	1	1	1	1	1	1	1	1	1	1	7	6
maker-scaffold_2459-snap-gene-0.10-mRNA-1	1	1	1	1	1	1	1	1	1	1	1	1	1	7	6
maker-scaffold_24613-snap-gene-0.9-mRNA-1	1	1	1	1	1	1	1	1	1	1	1	1	1	7	6
maker-scaffold_24616-snap-gene-0.3-mRNA-1	1	1	1	1	1	1	1	1	1	1	1	1	1	7	6
maker-scaffold_24679-snap-gene-0.2-mRNA-1	1	1	1	1	1	1	1	1	1	1	1	1	1	7	6
maker-scaffold_247-snap-gene-0.20-mRNA-1	1	1	1	1	1	1	1	1	1	1	1	1	1	7	6
maker-scaffold_24704-snap-gene-0.3-mRNA-1	1	1	1	1	1	1	1	1	1	1	1	1	1	7	6
maker-scaffold_2485-snap-gene-0.10-mRNA-1	1	1	1	1	1	1	1	1	1	1	1	1	1	7	6
maker-scaffold_2488-snap-gene-0.8-mRNA-1	1	1	1	1	1	1	1	1	1	1	1	1	1	7	6
maker-scaffold_2494-augustus-gene-0.2-mRNA-1	1	1	1	1	1	1	1	1	1	1	1	1	1	7	6
maker-scaffold_25064-augustus-gene-0.2-mRNA-1	1	1	1	1	1	1	1	1	1	1	1	1	1	7	6
maker-scaffold_2508-augustus-gene-0.4-mRNA-1	1	1	1	1	1	1	1	1	1	1	1	1	1	7	6
maker-scaffold_2509-snap-gene-0.10-mRNA-1	1	1	1	1	1	1	1	1	1	1	1	1	1	7	6
maker-scaffold_2509-snap-gene-0.9-mRNA-1	1	1	1	1	1	1	1	1	1	1	1	1	1	7	6
maker-scaffold_25121-augustus-gene-0.3-mRNA-1	1	1	1	1	1	1	1	1	1	1	1	1	1	7	6
maker-scaffold_25150-snap-gene-0.4-mRNA-1	1	1	1	1	1	1	1	1	1	1	1	1	1	7	6
maker-scaffold_25216-snap-gene-0.3-mRNA-1	1	1	1	1	1	1	1	1	1	1	1	1	1	7	6
maker-scaffold_2522-augustus-gene-0.7-mRNA-1	1	1	1	1	1	1	1	1	1	1	1	1	1	7	6
maker-scaffold_25277-snap-gene-0.3-mRNA-1	1	1	1	1	1	1	1	1	1	1	1	1	1	7	6
maker-scaffold_2533-augustus-gene-0.15-mRNA-1	1	1	1	1	1	1	1	1	1	1	1	1	1	7	6
maker-scaffold_25396-augustus-gene-0.2-mRNA-1	1	1	1	1	1	1	1	1	1	1	1	1	1	7	6
maker-scaffold_2540-augustus-gene-0.4-mRNA-1	1	1	1	1	1	1	1	1	1	1	1	1	1	7	6
maker-scaffold_25419-snap-gene-0.2-mRNA-1	1	1	1	1	1	1	1	1	1	1	1	1	1	7	6
maker-scaffold_2546-snap-gene-0.9-mRNA-1	1	1	1	1	1	1	1	1	1	1	1	1	1	7	6
maker-scaffold_2548-snap-gene-0.7-mRNA-1	1	1	1	1	1	1	1	1	1	1	1	1	1	7	6
maker-scaffold_25480-snap-gene-0.3-mRNA-1	1	1	1	1	1	1	1	1	1	1	1	1	1	7	6
maker-scaffold_255-augustus-gene-0.8-mRNA-1	1	1	1	1	1	1	1	1	1	1	1	1	1	7	6
maker-scaffold_255-snap-gene-0.13-mRNA-1	1	1	1	1	1	1	1	1	1	1	1	1	1	7	6
maker-scaffold_25500-augustus-gene-0.2-mRNA-1	1	1	1	1	1	1	1	1	1	1	1	1	1	7	6
maker-scaffold_2564-snap-gene-0.9-mRNA-1	1	1	1	1	1	1	1	1	1	1	1	1	1	7	6
maker-scaffold_25660-augustus-gene-0.4-mRNA-1	1	1	1	1	1	1	1	1	1	1	1	1	1	7	6
maker-scaffold_25691-snap-gene-0.6-mRNA-1	1	1	1	1	1	1	1	1	1	1	1	1	1	7	6
maker-scaffold_25714-snap-gene-0.3-mRNA-1	1	1	1	1	1	1	1	1	1	1	1	1	1	7	6
maker-scaffold_2573-augustus-gene-0.7-mRNA-1	1	1	1	1	1	1	1	1	1	1	1	1	1	7	6
maker-scaffold_25732-snap-gene-0.3-mRNA-1	1	1	1	1	1	1	1	1	1	1	1	1	1	7	6
maker-scaffold_25778-augustus-gene-0.3-mRNA-1	1	1	1	1	1	1	1	1	1	1	1	1	1	7	6
maker-scaffold_25804-augustus-gene-0.2-mRNA-1	1	1	1	1	1	1	1	1	1	1	1	1	1	7	6
maker-scaffold_25832-snap-gene-0.3-mRNA-1	1	1	1	1	1	1	1	1	1	1	1	1	1	7	6
maker-scaffold_2585-augustus-gene-0.4-mRNA-1	1	1	1	1	1	1	1	1	1	1	1	1	1	7	6
maker-scaffold_25928-snap-gene-0.4-mRNA-1	1	1	1	1	1	1	1	1	1	1	1	1	1	7	6
maker-scaffold_2594-augustus-gene-0.9-mRNA-1	1	1	1	1	1	1	1	1	1	1	1	1	1	7	6
maker-scaffold_25973-snap-gene-0.3-mRNA-1	1	1	1	1	1	1	1	1	1	1	1	1	1	7	6
maker-scaffold_26045-snap-gene-0.4-mRNA-1	1	1	1	1	1	1	1	1	1	1	1	1	1	7	6
maker-scaffold_26045-snap-gene-0.5-mRNA-1	1	1	1	1	1	1	1	1	1	1	1	1	1	7	6
maker-scaffold_2605-snap-gene-0.10-mRNA-1	1	1	1	1	1	1	1	1	1	1	1	1	1	7	6
maker-scaffold_26138-augustus-gene-0.2-mRNA-1	1	1	1	1	1	1	1	1	1	1	1	1	1	7	6
maker-scaffold_26144-snap-gene-0.4-mRNA-1	1	1	1	1	1	1	1	1	1	1	1	1	1	7	6
maker-scaffold_26151-snap-gene-0.3-mRNA-1	1	1	1	1	1	1	1	1	1	1	1	1	1	7	6
maker-scaffold_26164-snap-gene-0.3-mRNA-1	1	1	1	1	1	1	1	1	1	1	1	1	1	7	6
maker-scaffold_26167-augustus-gene-0.2-mRNA-1	1	1	1	1	1	1	1	1	1	1	1	1	1	7	6
maker-scaffold_26173-augustus-gene-0.3-mRNA-1	1	1	1	1	1	1	1	1	1	1	1	1	1	7	6
maker-scaffold_2621-snap-gene-0.17-mRNA-1	1	1	1	1	1	1	1	1	1	1	1	1	1	7	6
maker-scaffold_263-augustus-gene-0.13-mRNA-1	1	1	1	1	1	1	1	1	1	1	1	1	1	7	6
maker-scaffold_26303-snap-gene-0.4-mRNA-1	1	1	1	1	1	1	1	1	1	1	1	1	1	7	6
maker-scaffold_26311-snap-gene-0.4-mRNA-1	1	1	1	1	1	1	1	1	1	1	1	1	1	7	6
maker-scaffold_26373-augustus-gene-0.2-mRNA-1	1	1	1	1	1	1	1	1	1	1	1	1	1	7	6
maker-scaffold_2651-snap-gene-0.11-mRNA-1	1	1	1	1	1	1	1	1	1	1	1	1	1	7	6
maker-scaffold_2654-snap-gene-0.8-mRNA-1	1	1	1	1	1	1	1	1	1	1	1	1	1	7	6
maker-scaffold_26540-augustus-gene-0.2-mRNA-1	1	1	1	1	1	1	1	1	1	1	1	1	1	7	6
maker-scaffold_2660-snap-gene-0.15-mRNA-1	1	1	1	1	1	1	1	1	1	1	1	1	1	7	6
maker-scaffold_26611-snap-gene-0.4-mRNA-1	1	1	1	1	1	1	1	1	1	1	1	1	1	7	6
maker-scaffold_2662-snap-gene-0.10-mRNA-1	1	1	1	1	1	1	1	1	1	1	1	1	1	7	6
maker-scaffold_26669-snap-gene-0.7-mRNA-1	1	1	1	1	1	1	1	1	1	1	1	1	1	7	6
maker-scaffold_26729-snap-gene-0.4-mRNA-1	1	1	1	1	1	1	1	1	1	1	1	1	1	7	6
maker-scaffold_2678-snap-gene-0.7-mRNA-1	1	1	1	1	1	1	1	1	1	1	1	1	1	7	6
maker-scaffold_26843-snap-gene-0.12-mRNA-1	1	1	1	1	1	1	1	1	1	1	1	1	1	7	6
maker-scaffold_269-snap-gene-0.17-mRNA-1	1	1	1	1	1	1	1	1	1	1	1	1	1	7	6
maker-scaffold_26913-snap-gene-0.3-mRNA-1	1	1	1	1	1	1	1	1	1	1	1	1	1	7	6
maker-scaffold_2694-snap-gene-0.3-mRNA-1	1	1	1	1	1	1	1	1	1	1	1	1	1	7	6
maker-scaffold_2696-augustus-gene-0.3-mRNA-1	1	1	1	1	1	1	1	1	1	1	1	1	1	7	6
maker-scaffold_27044-snap-gene-0.3-mRNA-1	1	1	1	1	1	1	1	1	1	1	1	1	1	7	6
maker-scaffold_2707-augustus-gene-0.4-mRNA-1	1	1	1	1	1	1	1	1	1	1	1	1	1	7	6
maker-scaffold_2708-snap-gene-0.7-mRNA-1	1	1	1	1	1	1	1	1	1	1	1	1	1	7	6
maker-scaffold_271-snap-gene-0.20-mRNA-1	1	1	1	1	1	1	1	1	1	1	1	1	1	7	6
maker-scaffold_27115-augustus-gene-0.3-mRNA-1	1	1	1	1	1	1	1	1	1	1	1	1	1	7	6
maker-scaffold_27188-augustus-gene-0.4-mRNA-1	1	1	1	1	1	1	1	1	1	1	1	1	1	7	6
maker-scaffold_27206-snap-gene-0.3-mRNA-1	1	1	1	1	1	1	1	1	1	1	1	1	1	7	6
maker-scaffold_2726-snap-gene-0.9-mRNA-1	1	1	1	1	1	1	1	1	1	1	1	1	1	7	6
maker-scaffold_2727-snap-gene-0.16-mRNA-1	1	1	1	1	1	1	1	1	1	1	1	1	1	7	6
maker-scaffold_2727-snap-gene-0.17-mRNA-1	1	1	1	1	1	1	1	1	1	1	1	1	1	7	6
maker-scaffold_2732-snap-gene-0.16-mRNA-1	1	1	1	1	1	1	1	1	1	1	1	1	1	7	6
maker-scaffold_2733-snap-gene-0.9-mRNA-1	1	1	1	1	1	1	1	1	1	1	1	1	1	7	6
maker-scaffold_2743-snap-gene-0.7-mRNA-1	1	1	1	1	1	1	1	1	1	1	1	1	1	7	6
maker-scaffold_2749-augustus-gene-0.11-mRNA-1	1	1	1	1	1	1	1	1	1	1	1	1	1	7	6
maker-scaffold_2749-augustus-gene-0.8-mRNA-1	1	1	1	1	1	1	1	1	1	1	1	1	1	7	6
maker-scaffold_2749-snap-gene-0.14-mRNA-1	1	1	1	1	1	1	1	1	1	1	1	1	1	7	6
maker-scaffold_2753-augustus-gene-0.7-mRNA-1	1	1	1	1	1	1	1	1	1	1	1	1	1	7	6
maker-scaffold_27582-snap-gene-0.3-mRNA-1	1	1	1	1	1	1	1	1	1	1	1	1	1	7	6
maker-scaffold_27585-snap-gene-0.3-mRNA-1	1	1	1	1	1	1	1	1	1	1	1	1	1	7	6
maker-scaffold_27588-snap-gene-0.4-mRNA-1	1	1	1	1	1	1	1	1	1	1	1	1	1	7	6
maker-scaffold_2762-augustus-gene-0.2-mRNA-1	1	1	1	1	1	1	1	1	1	1	1	1	1	7	6
maker-scaffold_27696-snap-gene-0.4-mRNA-1	1	1	1	1	1	1	1	1	1	1	1	1	1	7	6
maker-scaffold_27727-snap-gene-0.3-mRNA-1	1	1	1	1	1	1	1	1	1	1	1	1	1	7	6
maker-scaffold_2775-augustus-gene-0.11-mRNA-1	1	1	1	1	1	1	1	1	1	1	1	1	1	7	6
maker-scaffold_2777-augustus-gene-0.5-mRNA-1	1	1	1	1	1	1	1	1	1	1	1	1	1	7	6
maker-scaffold_2781-snap-gene-0.10-mRNA-1	1	1	1	1	1	1	1	1	1	1	1	1	1	7	6
maker-scaffold_27813-snap-gene-0.6-mRNA-1	1	1	1	1	1	1	1	1	1	1	1	1	1	7	6
maker-scaffold_27823-snap-gene-0.8-mRNA-1	1	1	1	1	1	1	1	1	1	1	1	1	1	7	6
maker-scaffold_2790-augustus-gene-0.6-mRNA-1	1	1	1	1	1	1	1	1	1	1	1	1	1	7	6
maker-scaffold_2805-snap-gene-0.8-mRNA-1	1	1	1	1	1	1	1	1	1	1	1	1	1	7	6
maker-scaffold_28054-snap-gene-0.7-mRNA-1	1	1	1	1	1	1	1	1	1	1	1	1	1	7	6
maker-scaffold_28094-snap-gene-0.5-mRNA-1	1	1	1	1	1	1	1	1	1	1	1	1	1	7	6
maker-scaffold_2812-augustus-gene-0.5-mRNA-1	1	1	1	1	1	1	1	1	1	1	1	1	1	7	6
maker-scaffold_2821-augustus-gene-0.5-mRNA-1	1	1	1	1	1	1	1	1	1	1	1	1	1	7	6
maker-scaffold_2823-snap-gene-0.13-mRNA-1	1	1	1	1	1	1	1	1	1	1	1	1	1	7	6
maker-scaffold_28255-snap-gene-0.3-mRNA-1	1	1	1	1	1	1	1	1	1	1	1	1	1	7	6
maker-scaffold_2827-snap-gene-0.8-mRNA-1	1	1	1	1	1	1	1	1	1	1	1	1	1	7	6
maker-scaffold_28284-snap-gene-0.13-mRNA-1	1	1	1	1	1	1	1	1	1	1	1	1	1	7	6
maker-scaffold_28294-snap-gene-0.3-mRNA-1	1	1	1	1	1	1	1	1	1	1	1	1	1	7	6
maker-scaffold_2831-snap-gene-0.19-mRNA-1	1	1	1	1	1	1	1	1	1	1	1	1	1	7	6
maker-scaffold_2835-snap-gene-0.14-mRNA-1	1	1	1	1	1	1	1	1	1	1	1	1	1	7	6
maker-scaffold_2836-snap-gene-0.14-mRNA-1	1	1	1	1	1	1	1	1	1	1	1	1	1	7	6
maker-scaffold_2841-snap-gene-0.15-mRNA-1	1	1	1	1	1	1	1	1	1	1	1	1	1	7	6
maker-scaffold_28411-snap-gene-0.3-mRNA-1	1	1	1	1	1	1	1	1	1	1	1	1	1	7	6
maker-scaffold_2842-augustus-gene-0.4-mRNA-1	1	1	1	1	1	1	1	1	1	1	1	1	1	7	6
maker-scaffold_285-snap-gene-0.19-mRNA-1	1	1	1	1	1	1	1	1	1	1	1	1	1	7	6
maker-scaffold_28514-snap-gene-0.3-mRNA-1	1	1	1	1	1	1	1	1	1	1	1	1	1	7	6
maker-scaffold_2854-snap-gene-0.9-mRNA-1	1	1	1	1	1	1	1	1	1	1	1	1	1	7	6
maker-scaffold_28585-snap-gene-0.3-mRNA-1	1	1	1	1	1	1	1	1	1	1	1	1	1	7	6
maker-scaffold_2868-snap-gene-0.8-mRNA-1	1	1	1	1	1	1	1	1	1	1	1	1	1	7	6
maker-scaffold_2874-snap-gene-0.9-mRNA-1	1	1	1	1	1	1	1	1	1	1	1	1	1	7	6
maker-scaffold_2877-snap-gene-0.9-mRNA-1	1	1	1	1	1	1	1	1	1	1	1	1	1	7	6
maker-scaffold_28873-augustus-gene-0.4-mRNA-1	1	1	1	1	1	1	1	1	1	1	1	1	1	7	6
maker-scaffold_28917-augustus-gene-0.1-mRNA-1	1	1	1	1	1	1	1	1	1	1	1	1	1	7	6
maker-scaffold_2893-snap-gene-0.9-mRNA-1	1	1	1	1	1	1	1	1	1	1	1	1	1	7	6
maker-scaffold_2894-snap-gene-0.5-mRNA-1	1	1	1	1	1	1	1	1	1	1	1	1	1	7	6
maker-scaffold_29008-augustus-gene-0.2-mRNA-1	1	1	1	1	1	1	1	1	1	1	1	1	1	7	6
maker-scaffold_29019-snap-gene-0.4-mRNA-1	1	1	1	1	1	1	1	1	1	1	1	1	1	7	6
maker-scaffold_29045-augustus-gene-0.2-mRNA-1	1	1	1	1	1	1	1	1	1	1	1	1	1	7	6
maker-scaffold_2907-snap-gene-0.6-mRNA-1	1	1	1	1	1	1	1	1	1	1	1	1	1	7	6
maker-scaffold_291-augustus-gene-0.14-mRNA-1	1	1	1	1	1	1	1	1	1	1	1	1	1	7	6
maker-scaffold_2911-snap-gene-0.5-mRNA-1	1	1	1	1	1	1	1	1	1	1	1	1	1	7	6
maker-scaffold_29160-snap-gene-0.3-mRNA-1	1	1	1	1	1	1	1	1	1	1	1	1	1	7	6
maker-scaffold_2917-augustus-gene-0.6-mRNA-1	1	1	1	1	1	1	1	1	1	1	1	1	1	7	6
maker-scaffold_294-snap-gene-0.12-mRNA-1	1	1	1	1	1	1	1	1	1	1	1	1	1	7	6
maker-scaffold_2948-augustus-gene-0.9-mRNA-1	1	1	1	1	1	1	1	1	1	1	1	1	1	7	6
maker-scaffold_29619-augustus-gene-0.2-mRNA-1	1	1	1	1	1	1	1	1	1	1	1	1	1	7	6
maker-scaffold_2962-snap-gene-0.8-mRNA-1	1	1	1	1	1	1	1	1	1	1	1	1	1	7	6
maker-scaffold_29629-snap-gene-0.4-mRNA-1	1	1	1	1	1	1	1	1	1	1	1	1	1	7	6
maker-scaffold_2963-snap-gene-0.9-mRNA-1	1	1	1	1	1	1	1	1	1	1	1	1	1	7	6
maker-scaffold_29636-snap-gene-0.1-mRNA-1	1	1	1	1	1	1	1	1	1	1	1	1	1	7	6
maker-scaffold_2970-augustus-gene-0.4-mRNA-1	1	1	1	1	1	1	1	1	1	1	1	1	1	7	6
maker-scaffold_29726-augustus-gene-0.2-mRNA-1	1	1	1	1	1	1	1	1	1	1	1	1	1	7	6
maker-scaffold_29743-snap-gene-0.12-mRNA-1	1	1	1	1	1	1	1	1	1	1	1	1	1	7	6
maker-scaffold_2986-snap-gene-0.5-mRNA-1	1	1	1	1	1	1	1	1	1	1	1	1	1	7	6
maker-scaffold_299-snap-gene-0.20-mRNA-1	1	1	1	1	1	1	1	1	1	1	1	1	1	7	6
maker-scaffold_29901-augustus-gene-0.2-mRNA-1	1	1	1	1	1	1	1	1	1	1	1	1	1	7	6
maker-scaffold_2996-snap-gene-0.8-mRNA-1	1	1	1	1	1	1	1	1	1	1	1	1	1	7	6
maker-scaffold_30022-augustus-gene-0.2-mRNA-1	1	1	1	1	1	1	1	1	1	1	1	1	1	7	6
maker-scaffold_30025-snap-gene-0.3-mRNA-1	1	1	1	1	1	1	1	1	1	1	1	1	1	7	6
maker-scaffold_3005-snap-gene-0.11-mRNA-1	1	1	1	1	1	1	1	1	1	1	1	1	1	7	6
maker-scaffold_3011-snap-gene-0.11-mRNA-1	1	1	1	1	1	1	1	1	1	1	1	1	1	7	6
maker-scaffold_3011-snap-gene-0.12-mRNA-1	1	1	1	1	1	1	1	1	1	1	1	1	1	7	6
maker-scaffold_3012-snap-gene-0.7-mRNA-1	1	1	1	1	1	1	1	1	1	1	1	1	1	7	6
maker-scaffold_3013-snap-gene-0.10-mRNA-1	1	1	1	1	1	1	1	1	1	1	1	1	1	7	6
maker-scaffold_3018-snap-gene-0.10-mRNA-1	1	1	1	1	1	1	1	1	1	1	1	1	1	7	6
maker-scaffold_30231-augustus-gene-0.5-mRNA-1	1	1	1	1	1	1	1	1	1	1	1	1	1	7	6
maker-scaffold_30389-snap-gene-0.4-mRNA-1	1	1	1	1	1	1	1	1	1	1	1	1	1	7	6
maker-scaffold_30398-snap-gene-0.0-mRNA-1	1	1	1	1	1	1	1	1	1	1	1	1	1	7	6
maker-scaffold_304-snap-gene-0.27-mRNA-1	1	1	1	1	1	1	1	1	1	1	1	1	1	7	6
maker-scaffold_3051-snap-gene-0.8-mRNA-1	1	1	1	1	1	1	1	1	1	1	1	1	1	7	6
maker-scaffold_30549-snap-gene-0.7-mRNA-1	1	1	1	1	1	1	1	1	1	1	1	1	1	7	6
maker-scaffold_3055-augustus-gene-0.4-mRNA-1	1	1	1	1	1	1	1	1	1	1	1	1	1	7	6
maker-scaffold_3058-snap-gene-0.11-mRNA-1	1	1	1	1	1	1	1	1	1	1	1	1	1	7	6
maker-scaffold_3066-augustus-gene-0.3-mRNA-1	1	1	1	1	1	1	1	1	1	1	1	1	1	7	6
maker-scaffold_307-augustus-gene-0.12-mRNA-1	1	1	1	1	1	1	1	1	1	1	1	1	1	7	6
maker-scaffold_30738-snap-gene-0.3-mRNA-1	1	1	1	1	1	1	1	1	1	1	1	1	1	7	6
maker-scaffold_30824-snap-gene-0.8-mRNA-1	1	1	1	1	1	1	1	1	1	1	1	1	1	7	6
maker-scaffold_3085-snap-gene-0.10-mRNA-1	1	1	1	1	1	1	1	1	1	1	1	1	1	7	6
maker-scaffold_309-snap-gene-0.23-mRNA-1	1	1	1	1	1	1	1	1	1	1	1	1	1	7	6
maker-scaffold_31-snap-gene-0.29-mRNA-1	1	1	1	1	1	1	1	1	1	1	1	1	1	7	6
maker-scaffold_31-snap-gene-0.30-mRNA-1	1	1	1	1	1	1	1	1	1	1	1	1	1	7	6
maker-scaffold_3105-snap-gene-0.19-mRNA-1	1	1	1	1	1	1	1	1	1	1	1	1	1	7	6
maker-scaffold_3115-snap-gene-0.12-mRNA-1	1	1	1	1	1	1	1	1	1	1	1	1	1	7	6
maker-scaffold_3116-augustus-gene-0.2-mRNA-1	1	1	1	1	1	1	1	1	1	1	1	1	1	7	6
maker-scaffold_3125-snap-gene-0.14-mRNA-1	1	1	1	1	1	1	1	1	1	1	1	1	1	7	6
maker-scaffold_31289-snap-gene-0.3-mRNA-1	1	1	1	1	1	1	1	1	1	1	1	1	1	7	6
maker-scaffold_3137-augustus-gene-0.2-mRNA-1	1	1	1	1	1	1	1	1	1	1	1	1	1	7	6
maker-scaffold_31380-snap-gene-0.6-mRNA-1	1	1	1	1	1	1	1	1	1	1	1	1	1	7	6
maker-scaffold_3153-augustus-gene-0.3-mRNA-1	1	1	1	1	1	1	1	1	1	1	1	1	1	7	6
maker-scaffold_31584-snap-gene-0.3-mRNA-1	1	1	1	1	1	1	1	1	1	1	1	1	1	7	6
maker-scaffold_31598-snap-gene-0.2-mRNA-1	1	1	1	1	1	1	1	1	1	1	1	1	1	7	6
maker-scaffold_3168-snap-gene-0.12-mRNA-1	1	1	1	1	1	1	1	1	1	1	1	1	1	7	6
maker-scaffold_3179-snap-gene-0.7-mRNA-1	1	1	1	1	1	1	1	1	1	1	1	1	1	7	6
maker-scaffold_3183-augustus-gene-0.15-mRNA-1	1	1	1	1	1	1	1	1	1	1	1	1	1	7	6
maker-scaffold_31864-augustus-gene-0.2-mRNA-1	1	1	1	1	1	1	1	1	1	1	1	1	1	7	6
maker-scaffold_3189-augustus-gene-0.9-mRNA-1	1	1	1	1	1	1	1	1	1	1	1	1	1	7	6
maker-scaffold_3194-augustus-gene-0.7-mRNA-1	1	1	1	1	1	1	1	1	1	1	1	1	1	7	6
maker-scaffold_3194-snap-gene-0.10-mRNA-1	1	1	1	1	1	1	1	1	1	1	1	1	1	7	6
maker-scaffold_3195-snap-gene-0.8-mRNA-1	1	1	1	1	1	1	1	1	1	1	1	1	1	7	6
maker-scaffold_3200-snap-gene-0.6-mRNA-1	1	1	1	1	1	1	1	1	1	1	1	1	1	7	6
maker-scaffold_3209-snap-gene-0.11-mRNA-1	1	1	1	1	1	1	1	1	1	1	1	1	1	7	6
maker-scaffold_32096-augustus-gene-0.2-mRNA-1	1	1	1	1	1	1	1	1	1	1	1	1	1	7	6
maker-scaffold_3225-augustus-gene-0.8-mRNA-1	1	1	1	1	1	1	1	1	1	1	1	1	1	7	6
maker-scaffold_3229-snap-gene-0.4-mRNA-1	1	1	1	1	1	1	1	1	1	1	1	1	1	7	6
maker-scaffold_3233-snap-gene-0.5-mRNA-1	1	1	1	1	1	1	1	1	1	1	1	1	1	7	6
maker-scaffold_3236-snap-gene-0.4-mRNA-1	1	1	1	1	1	1	1	1	1	1	1	1	1	7	6
maker-scaffold_3242-snap-gene-0.10-mRNA-1	1	1	1	1	1	1	1	1	1	1	1	1	1	7	6
maker-scaffold_3247-snap-gene-0.7-mRNA-1	1	1	1	1	1	1	1	1	1	1	1	1	1	7	6
maker-scaffold_3249-snap-gene-0.7-mRNA-1	1	1	1	1	1	1	1	1	1	1	1	1	1	7	6
maker-scaffold_3251-snap-gene-0.6-mRNA-1	1	1	1	1	1	1	1	1	1	1	1	1	1	7	6
maker-scaffold_3253-augustus-gene-0.4-mRNA-1	1	1	1	1	1	1	1	1	1	1	1	1	1	7	6
maker-scaffold_3255-snap-gene-0.5-mRNA-1	1	1	1	1	1	1	1	1	1	1	1	1	1	7	6
maker-scaffold_32552-snap-gene-0.4-mRNA-1	1	1	1	1	1	1	1	1	1	1	1	1	1	7	6
maker-scaffold_3263-snap-gene-0.10-mRNA-1	1	1	1	1	1	1	1	1	1	1	1	1	1	7	6
maker-scaffold_3263-snap-gene-0.11-mRNA-1	1	1	1	1	1	1	1	1	1	1	1	1	1	7	6
maker-scaffold_32689-augustus-gene-0.2-mRNA-1	1	1	1	1	1	1	1	1	1	1	1	1	1	7	6
maker-scaffold_3274-augustus-gene-0.7-mRNA-1	1	1	1	1	1	1	1	1	1	1	1	1	1	7	6
maker-scaffold_32878-snap-gene-0.7-mRNA-1	1	1	1	1	1	1	1	1	1	1	1	1	1	7	6
maker-scaffold_3295-augustus-gene-0.7-mRNA-1	1	1	1	1	1	1	1	1	1	1	1	1	1	7	6
maker-scaffold_3298-snap-gene-0.9-mRNA-1	1	1	1	1	1	1	1	1	1	1	1	1	1	7	6
maker-scaffold_3302-augustus-gene-0.6-mRNA-1	1	1	1	1	1	1	1	1	1	1	1	1	1	7	6
maker-scaffold_3304-snap-gene-0.11-mRNA-1	1	1	1	1	1	1	1	1	1	1	1	1	1	7	6
maker-scaffold_331-augustus-gene-0.14-mRNA-1	1	1	1	1	1	1	1	1	1	1	1	1	1	7	6
maker-scaffold_33134-augustus-gene-0.3-mRNA-1	1	1	1	1	1	1	1	1	1	1	1	1	1	7	6
maker-scaffold_3315-snap-gene-0.8-mRNA-1	1	1	1	1	1	1	1	1	1	1	1	1	1	7	6
maker-scaffold_3322-snap-gene-0.13-mRNA-1	1	1	1	1	1	1	1	1	1	1	1	1	1	7	6
maker-scaffold_3328-augustus-gene-0.4-mRNA-1	1	1	1	1	1	1	1	1	1	1	1	1	1	7	6
maker-scaffold_3332-augustus-gene-0.4-mRNA-1	1	1	1	1	1	1	1	1	1	1	1	1	1	7	6
maker-scaffold_3335-augustus-gene-0.6-mRNA-1	1	1	1	1	1	1	1	1	1	1	1	1	1	7	6
maker-scaffold_3337-snap-gene-0.7-mRNA-1	1	1	1	1	1	1	1	1	1	1	1	1	1	7	6
maker-scaffold_3338-snap-gene-0.6-mRNA-1	1	1	1	1	1	1	1	1	1	1	1	1	1	7	6
maker-scaffold_33448-snap-gene-0.3-mRNA-1	1	1	1	1	1	1	1	1	1	1	1	1	1	7	6
maker-scaffold_3349-augustus-gene-0.6-mRNA-1	1	1	1	1	1	1	1	1	1	1	1	1	1	7	6
maker-scaffold_336-augustus-gene-0.16-mRNA-1	1	1	1	1	1	1	1	1	1	1	1	1	1	7	6
maker-scaffold_33736-snap-gene-0.5-mRNA-1	1	1	1	1	1	1	1	1	1	1	1	1	1	7	6
maker-scaffold_3377-snap-gene-0.14-mRNA-1	1	1	1	1	1	1	1	1	1	1	1	1	1	7	6
maker-scaffold_338-snap-gene-0.16-mRNA-1	1	1	1	1	1	1	1	1	1	1	1	1	1	7	6
maker-scaffold_3385-snap-gene-0.11-mRNA-1	1	1	1	1	1	1	1	1	1	1	1	1	1	7	6
maker-scaffold_3389-augustus-gene-0.5-mRNA-1	1	1	1	1	1	1	1	1	1	1	1	1	1	7	6
maker-scaffold_3391-augustus-gene-0.5-mRNA-1	1	1	1	1	1	1	1	1	1	1	1	1	1	7	6
maker-scaffold_3394-snap-gene-0.12-mRNA-1	1	1	1	1	1	1	1	1	1	1	1	1	1	7	6
maker-scaffold_3397-snap-gene-0.8-mRNA-1	1	1	1	1	1	1	1	1	1	1	1	1	1	7	6
maker-scaffold_3399-augustus-gene-0.5-mRNA-1	1	1	1	1	1	1	1	1	1	1	1	1	1	7	6
maker-scaffold_34-snap-gene-0.26-mRNA-1	1	1	1	1	1	1	1	1	1	1	1	1	1	7	6
maker-scaffold_3425-augustus-gene-0.5-mRNA-1	1	1	1	1	1	1	1	1	1	1	1	1	1	7	6
maker-scaffold_3430-augustus-gene-0.5-mRNA-1	1	1	1	1	1	1	1	1	1	1	1	1	1	7	6
maker-scaffold_34313-snap-gene-0.4-mRNA-1	1	1	1	1	1	1	1	1	1	1	1	1	1	7	6
maker-scaffold_3438-snap-gene-0.3-mRNA-1	1	1	1	1	1	1	1	1	1	1	1	1	1	7	6
maker-scaffold_34430-snap-gene-0.4-mRNA-1	1	1	1	1	1	1	1	1	1	1	1	1	1	7	6
maker-scaffold_3460-augustus-gene-0.2-mRNA-1	1	1	1	1	1	1	1	1	1	1	1	1	1	7	6
maker-scaffold_34637-snap-gene-0.0-mRNA-1	1	1	1	1	1	1	1	1	1	1	1	1	1	7	6
maker-scaffold_347-snap-gene-0.24-mRNA-1	1	1	1	1	1	1	1	1	1	1	1	1	1	7	6
maker-scaffold_34777-snap-gene-0.4-mRNA-1	1	1	1	1	1	1	1	1	1	1	1	1	1	7	6
maker-scaffold_3510-snap-gene-0.5-mRNA-1	1	1	1	1	1	1	1	1	1	1	1	1	1	7	6
maker-scaffold_3511-snap-gene-0.9-mRNA-1	1	1	1	1	1	1	1	1	1	1	1	1	1	7	6
maker-scaffold_3526-snap-gene-0.10-mRNA-1	1	1	1	1	1	1	1	1	1	1	1	1	1	7	6
maker-scaffold_3529-augustus-gene-0.4-mRNA-1	1	1	1	1	1	1	1	1	1	1	1	1	1	7	6
maker-scaffold_3554-snap-gene-0.16-mRNA-1	1	1	1	1	1	1	1	1	1	1	1	1	1	7	6
maker-scaffold_3555-snap-gene-0.13-mRNA-1	1	1	1	1	1	1	1	1	1	1	1	1	1	7	6
maker-scaffold_3560-snap-gene-0.5-mRNA-1	1	1	1	1	1	1	1	1	1	1	1	1	1	7	6
maker-scaffold_3567-augustus-gene-0.6-mRNA-1	1	1	1	1	1	1	1	1	1	1	1	1	1	7	6
maker-scaffold_3578-augustus-gene-0.6-mRNA-1	1	1	1	1	1	1	1	1	1	1	1	1	1	7	6
maker-scaffold_3590-snap-gene-0.11-mRNA-1	1	1	1	1	1	1	1	1	1	1	1	1	1	7	6
maker-scaffold_3592-snap-gene-0.9-mRNA-1	1	1	1	1	1	1	1	1	1	1	1	1	1	7	6
maker-scaffold_3595-augustus-gene-0.7-mRNA-1	1	1	1	1	1	1	1	1	1	1	1	1	1	7	6
maker-scaffold_35975-snap-gene-0.6-mRNA-1	1	1	1	1	1	1	1	1	1	1	1	1	1	7	6
maker-scaffold_3606-augustus-gene-0.6-mRNA-1	1	1	1	1	1	1	1	1	1	1	1	1	1	7	6
maker-scaffold_3609-snap-gene-0.9-mRNA-1	1	1	1	1	1	1	1	1	1	1	1	1	1	7	6
maker-scaffold_3615-snap-gene-0.10-mRNA-1	1	1	1	1	1	1	1	1	1	1	1	1	1	7	6
maker-scaffold_3623-augustus-gene-0.2-mRNA-1	1	1	1	1	1	1	1	1	1	1	1	1	1	7	6
maker-scaffold_3633-snap-gene-0.5-mRNA-1	1	1	1	1	1	1	1	1	1	1	1	1	1	7	6
maker-scaffold_3637-snap-gene-0.3-mRNA-1	1	1	1	1	1	1	1	1	1	1	1	1	1	7	6
maker-scaffold_36402-snap-gene-0.0-mRNA-1	1	1	1	1	1	1	1	1	1	1	1	1	1	7	6
maker-scaffold_36457-augustus-gene-0.6-mRNA-1	1	1	1	1	1	1	1	1	1	1	1	1	1	7	6
maker-scaffold_3659-augustus-gene-0.8-mRNA-1	1	1	1	1	1	1	1	1	1	1	1	1	1	7	6
maker-scaffold_3664-augustus-gene-0.9-mRNA-1	1	1	1	1	1	1	1	1	1	1	1	1	1	7	6
maker-scaffold_3664-snap-gene-0.15-mRNA-1	1	1	1	1	1	1	1	1	1	1	1	1	1	7	6
maker-scaffold_36670-augustus-gene-0.2-mRNA-1	1	1	1	1	1	1	1	1	1	1	1	1	1	7	6
maker-scaffold_3687-snap-gene-0.4-mRNA-1	1	1	1	1	1	1	1	1	1	1	1	1	1	7	6
maker-scaffold_3691-snap-gene-0.3-mRNA-1	1	1	1	1	1	1	1	1	1	1	1	1	1	7	6
maker-scaffold_3694-snap-gene-0.5-mRNA-1	1	1	1	1	1	1	1	1	1	1	1	1	1	7	6
maker-scaffold_3695-augustus-gene-0.13-mRNA-1	1	1	1	1	1	1	1	1	1	1	1	1	1	7	6
maker-scaffold_3696-augustus-gene-0.8-mRNA-1	1	1	1	1	1	1	1	1	1	1	1	1	1	7	6
maker-scaffold_3696-augustus-gene-0.9-mRNA-1	1	1	1	1	1	1	1	1	1	1	1	1	1	7	6
maker-scaffold_37-snap-gene-0.29-mRNA-1	1	1	1	1	1	1	1	1	1	1	1	1	1	7	6
maker-scaffold_37-snap-gene-0.30-mRNA-1	1	1	1	1	1	1	1	1	1	1	1	1	1	7	6
maker-scaffold_37-snap-gene-0.33-mRNA-1	1	1	1	1	1	1	1	1	1	1	1	1	1	7	6
maker-scaffold_3700-snap-gene-0.8-mRNA-1	1	1	1	1	1	1	1	1	1	1	1	1	1	7	6
maker-scaffold_3709-augustus-gene-0.5-mRNA-1	1	1	1	1	1	1	1	1	1	1	1	1	1	7	6
maker-scaffold_3716-snap-gene-0.4-mRNA-1	1	1	1	1	1	1	1	1	1	1	1	1	1	7	6
maker-scaffold_3719-augustus-gene-0.5-mRNA-1	1	1	1	1	1	1	1	1	1	1	1	1	1	7	6
maker-scaffold_3739-snap-gene-0.10-mRNA-1	1	1	1	1	1	1	1	1	1	1	1	1	1	7	6
maker-scaffold_374-snap-gene-0.9-mRNA-1	1	1	1	1	1	1	1	1	1	1	1	1	1	7	6
maker-scaffold_3741-snap-gene-0.6-mRNA-1	1	1	1	1	1	1	1	1	1	1	1	1	1	7	6
maker-scaffold_3748-augustus-gene-0.4-mRNA-1	1	1	1	1	1	1	1	1	1	1	1	1	1	7	6
maker-scaffold_3751-augustus-gene-0.7-mRNA-1	1	1	1	1	1	1	1	1	1	1	1	1	1	7	6
maker-scaffold_3763-snap-gene-0.11-mRNA-1	1	1	1	1	1	1	1	1	1	1	1	1	1	7	6
maker-scaffold_3766-snap-gene-0.5-mRNA-1	1	1	1	1	1	1	1	1	1	1	1	1	1	7	6
maker-scaffold_377-augustus-gene-0.21-mRNA-1	1	1	1	1	1	1	1	1	1	1	1	1	1	7	6
maker-scaffold_378-snap-gene-0.21-mRNA-1	1	1	1	1	1	1	1	1	1	1	1	1	1	7	6
maker-scaffold_3787-augustus-gene-0.8-mRNA-1	1	1	1	1	1	1	1	1	1	1	1	1	1	7	6
maker-scaffold_3804-snap-gene-0.6-mRNA-1	1	1	1	1	1	1	1	1	1	1	1	1	1	7	6
maker-scaffold_3807-augustus-gene-0.2-mRNA-1	1	1	1	1	1	1	1	1	1	1	1	1	1	7	6
maker-scaffold_3809-snap-gene-0.8-mRNA-1	1	1	1	1	1	1	1	1	1	1	1	1	1	7	6
maker-scaffold_3809-snap-gene-0.9-mRNA-1	1	1	1	1	1	1	1	1	1	1	1	1	1	7	6
maker-scaffold_3813-augustus-gene-0.3-mRNA-1	1	1	1	1	1	1	1	1	1	1	1	1	1	7	6
maker-scaffold_3814-augustus-gene-0.3-mRNA-1	1	1	1	1	1	1	1	1	1	1	1	1	1	7	6
maker-scaffold_3815-snap-gene-0.7-mRNA-1	1	1	1	1	1	1	1	1	1	1	1	1	1	7	6
maker-scaffold_3816-augustus-gene-0.3-mRNA-1	1	1	1	1	1	1	1	1	1	1	1	1	1	7	6
maker-scaffold_382-snap-gene-0.13-mRNA-1	1	1	1	1	1	1	1	1	1	1	1	1	1	7	6
maker-scaffold_3829-snap-gene-0.6-mRNA-1	1	1	1	1	1	1	1	1	1	1	1	1	1	7	6
maker-scaffold_3831-augustus-gene-0.5-mRNA-1	1	1	1	1	1	1	1	1	1	1	1	1	1	7	6
maker-scaffold_38552-augustus-gene-0.2-mRNA-1	1	1	1	1	1	1	1	1	1	1	1	1	1	7	6
maker-scaffold_386-snap-gene-0.24-mRNA-1	1	1	1	1	1	1	1	1	1	1	1	1	1	7	6
maker-scaffold_3861-snap-gene-0.12-mRNA-1	1	1	1	1	1	1	1	1	1	1	1	1	1	7	6
maker-scaffold_3863-snap-gene-0.11-mRNA-1	1	1	1	1	1	1	1	1	1	1	1	1	1	7	6
maker-scaffold_3867-snap-gene-0.5-mRNA-1	1	1	1	1	1	1	1	1	1	1	1	1	1	7	6
maker-scaffold_387-snap-gene-0.8-mRNA-1	1	1	1	1	1	1	1	1	1	1	1	1	1	7	6
maker-scaffold_3871-augustus-gene-0.5-mRNA-1	1	1	1	1	1	1	1	1	1	1	1	1	1	7	6
maker-scaffold_3890-snap-gene-0.8-mRNA-1	1	1	1	1	1	1	1	1	1	1	1	1	1	7	6
maker-scaffold_3892-augustus-gene-0.5-mRNA-1	1	1	1	1	1	1	1	1	1	1	1	1	1	7	6
maker-scaffold_391-augustus-gene-0.17-mRNA-1	1	1	1	1	1	1	1	1	1	1	1	1	1	7	6
maker-scaffold_3915-snap-gene-0.3-mRNA-1	1	1	1	1	1	1	1	1	1	1	1	1	1	7	6
maker-scaffold_3924-snap-gene-0.7-mRNA-1	1	1	1	1	1	1	1	1	1	1	1	1	1	7	6
maker-scaffold_3932-snap-gene-0.7-mRNA-1	1	1	1	1	1	1	1	1	1	1	1	1	1	7	6
maker-scaffold_39394-snap-gene-0.6-mRNA-1	1	1	1	1	1	1	1	1	1	1	1	1	1	7	6
maker-scaffold_3953-snap-gene-0.12-mRNA-1	1	1	1	1	1	1	1	1	1	1	1	1	1	7	6
maker-scaffold_39544-augustus-gene-0.2-mRNA-1	1	1	1	1	1	1	1	1	1	1	1	1	1	7	6
maker-scaffold_3968-snap-gene-0.13-mRNA-1	1	1	1	1	1	1	1	1	1	1	1	1	1	7	6
maker-scaffold_3979-snap-gene-0.6-mRNA-1	1	1	1	1	1	1	1	1	1	1	1	1	1	7	6
maker-scaffold_398-augustus-gene-0.15-mRNA-1	1	1	1	1	1	1	1	1	1	1	1	1	1	7	6
maker-scaffold_398-snap-gene-0.17-mRNA-1	1	1	1	1	1	1	1	1	1	1	1	1	1	7	6
maker-scaffold_3981-augustus-gene-0.2-mRNA-1	1	1	1	1	1	1	1	1	1	1	1	1	1	7	6
maker-scaffold_399-snap-gene-0.24-mRNA-1	1	1	1	1	1	1	1	1	1	1	1	1	1	7	6
maker-scaffold_3994-augustus-gene-0.3-mRNA-1	1	1	1	1	1	1	1	1	1	1	1	1	1	7	6
maker-scaffold_3997-snap-gene-0.9-mRNA-1	1	1	1	1	1	1	1	1	1	1	1	1	1	7	6
maker-scaffold_40-snap-gene-0.22-mRNA-1	1	1	1	1	1	1	1	1	1	1	1	1	1	7	6
maker-scaffold_4005-augustus-gene-0.5-mRNA-1	1	1	1	1	1	1	1	1	1	1	1	1	1	7	6
maker-scaffold_4009-snap-gene-0.9-mRNA-1	1	1	1	1	1	1	1	1	1	1	1	1	1	7	6
maker-scaffold_40185-snap-gene-0.3-mRNA-1	1	1	1	1	1	1	1	1	1	1	1	1	1	7	6
maker-scaffold_4035-snap-gene-0.5-mRNA-1	1	1	1	1	1	1	1	1	1	1	1	1	1	7	6
maker-scaffold_4061-snap-gene-0.5-mRNA-1	1	1	1	1	1	1	1	1	1	1	1	1	1	7	6
maker-scaffold_4062-augustus-gene-0.4-mRNA-1	1	1	1	1	1	1	1	1	1	1	1	1	1	7	6
maker-scaffold_4064-snap-gene-0.6-mRNA-1	1	1	1	1	1	1	1	1	1	1	1	1	1	7	6
maker-scaffold_4072-snap-gene-0.5-mRNA-1	1	1	1	1	1	1	1	1	1	1	1	1	1	7	6
maker-scaffold_4074-augustus-gene-0.3-mRNA-1	1	1	1	1	1	1	1	1	1	1	1	1	1	7	6
maker-scaffold_4081-augustus-gene-0.9-mRNA-1	1	1	1	1	1	1	1	1	1	1	1	1	1	7	6
maker-scaffold_4087-augustus-gene-0.4-mRNA-1	1	1	1	1	1	1	1	1	1	1	1	1	1	7	6
maker-scaffold_4091-snap-gene-0.4-mRNA-1	1	1	1	1	1	1	1	1	1	1	1	1	1	7	6
maker-scaffold_41-augustus-gene-0.20-mRNA-1	1	1	1	1	1	1	1	1	1	1	1	1	1	7	6
maker-scaffold_4119-augustus-gene-0.4-mRNA-1	1	1	1	1	1	1	1	1	1	1	1	1	1	7	6
maker-scaffold_4120-snap-gene-0.8-mRNA-1	1	1	1	1	1	1	1	1	1	1	1	1	1	7	6
maker-scaffold_4124-snap-gene-0.6-mRNA-1	1	1	1	1	1	1	1	1	1	1	1	1	1	7	6
maker-scaffold_4125-augustus-gene-0.6-mRNA-1	1	1	1	1	1	1	1	1	1	1	1	1	1	7	6
maker-scaffold_413-snap-gene-0.15-mRNA-1	1	1	1	1	1	1	1	1	1	1	1	1	1	7	6
maker-scaffold_4139-snap-gene-0.5-mRNA-1	1	1	1	1	1	1	1	1	1	1	1	1	1	7	6
maker-scaffold_4141-snap-gene-0.7-mRNA-1	1	1	1	1	1	1	1	1	1	1	1	1	1	7	6
maker-scaffold_4145-augustus-gene-0.6-mRNA-1	1	1	1	1	1	1	1	1	1	1	1	1	1	7	6
maker-scaffold_415-snap-gene-0.16-mRNA-1	1	1	1	1	1	1	1	1	1	1	1	1	1	7	6
maker-scaffold_4154-snap-gene-0.8-mRNA-1	1	1	1	1	1	1	1	1	1	1	1	1	1	7	6
maker-scaffold_4155-snap-gene-0.13-mRNA-1	1	1	1	1	1	1	1	1	1	1	1	1	1	7	6
maker-scaffold_4181-augustus-gene-0.6-mRNA-1	1	1	1	1	1	1	1	1	1	1	1	1	1	7	6
maker-scaffold_4201-snap-gene-0.8-mRNA-1	1	1	1	1	1	1	1	1	1	1	1	1	1	7	6
maker-scaffold_4210-snap-gene-0.4-mRNA-1	1	1	1	1	1	1	1	1	1	1	1	1	1	7	6
maker-scaffold_4214-snap-gene-0.4-mRNA-1	1	1	1	1	1	1	1	1	1	1	1	1	1	7	6
maker-scaffold_4216-snap-gene-0.6-mRNA-1	1	1	1	1	1	1	1	1	1	1	1	1	1	7	6
maker-scaffold_4219-snap-gene-0.3-mRNA-1	1	1	1	1	1	1	1	1	1	1	1	1	1	7	6
maker-scaffold_4223-snap-gene-0.7-mRNA-1	1	1	1	1	1	1	1	1	1	1	1	1	1	7	6
maker-scaffold_4223-snap-gene-0.8-mRNA-1	1	1	1	1	1	1	1	1	1	1	1	1	1	7	6
maker-scaffold_4224-snap-gene-0.6-mRNA-1	1	1	1	1	1	1	1	1	1	1	1	1	1	7	6
maker-scaffold_423-snap-gene-0.15-mRNA-1	1	1	1	1	1	1	1	1	1	1	1	1	1	7	6
maker-scaffold_4252-snap-gene-0.7-mRNA-1	1	1	1	1	1	1	1	1	1	1	1	1	1	7	6
maker-scaffold_4268-snap-gene-0.8-mRNA-1	1	1	1	1	1	1	1	1	1	1	1	1	1	7	6
maker-scaffold_4272-augustus-gene-0.4-mRNA-1	1	1	1	1	1	1	1	1	1	1	1	1	1	7	6
maker-scaffold_4288-snap-gene-0.6-mRNA-1	1	1	1	1	1	1	1	1	1	1	1	1	1	7	6
maker-scaffold_429-augustus-gene-0.16-mRNA-1	1	1	1	1	1	1	1	1	1	1	1	1	1	7	6
maker-scaffold_4313-snap-gene-0.10-mRNA-1	1	1	1	1	1	1	1	1	1	1	1	1	1	7	6
maker-scaffold_4315-augustus-gene-0.2-mRNA-1	1	1	1	1	1	1	1	1	1	1	1	1	1	7	6
maker-scaffold_4316-snap-gene-0.13-mRNA-1	1	1	1	1	1	1	1	1	1	1	1	1	1	7	6
maker-scaffold_4326-snap-gene-0.3-mRNA-1	1	1	1	1	1	1	1	1	1	1	1	1	1	7	6
maker-scaffold_4329-snap-gene-0.5-mRNA-1	1	1	1	1	1	1	1	1	1	1	1	1	1	7	6
maker-scaffold_4330-augustus-gene-0.2-mRNA-1	1	1	1	1	1	1	1	1	1	1	1	1	1	7	6
maker-scaffold_4331-augustus-gene-0.4-mRNA-1	1	1	1	1	1	1	1	1	1	1	1	1	1	7	6
maker-scaffold_4334-snap-gene-0.4-mRNA-1	1	1	1	1	1	1	1	1	1	1	1	1	1	7	6
maker-scaffold_4349-augustus-gene-0.5-mRNA-1	1	1	1	1	1	1	1	1	1	1	1	1	1	7	6
maker-scaffold_436-snap-gene-0.20-mRNA-1	1	1	1	1	1	1	1	1	1	1	1	1	1	7	6
maker-scaffold_436-snap-gene-0.23-mRNA-1	1	1	1	1	1	1	1	1	1	1	1	1	1	7	6
maker-scaffold_4363-snap-gene-0.4-mRNA-1	1	1	1	1	1	1	1	1	1	1	1	1	1	7	6
maker-scaffold_4364-snap-gene-0.3-mRNA-1	1	1	1	1	1	1	1	1	1	1	1	1	1	7	6
maker-scaffold_4373-snap-gene-0.3-mRNA-1	1	1	1	1	1	1	1	1	1	1	1	1	1	7	6
maker-scaffold_4380-snap-gene-0.12-mRNA-1	1	1	1	1	1	1	1	1	1	1	1	1	1	7	6
maker-scaffold_4387-augustus-gene-0.8-mRNA-1	1	1	1	1	1	1	1	1	1	1	1	1	1	7	6
maker-scaffold_4388-snap-gene-0.10-mRNA-1	1	1	1	1	1	1	1	1	1	1	1	1	1	7	6
maker-scaffold_4394-augustus-gene-0.6-mRNA-1	1	1	1	1	1	1	1	1	1	1	1	1	1	7	6
maker-scaffold_4397-snap-gene-0.7-mRNA-1	1	1	1	1	1	1	1	1	1	1	1	1	1	7	6
maker-scaffold_4405-snap-gene-0.3-mRNA-1	1	1	1	1	1	1	1	1	1	1	1	1	1	7	6
maker-scaffold_4418-snap-gene-0.10-mRNA-1	1	1	1	1	1	1	1	1	1	1	1	1	1	7	6
maker-scaffold_4423-augustus-gene-0.8-mRNA-1	1	1	1	1	1	1	1	1	1	1	1	1	1	7	6
maker-scaffold_4425-snap-gene-0.8-mRNA-1	1	1	1	1	1	1	1	1	1	1	1	1	1	7	6
maker-scaffold_4437-snap-gene-0.9-mRNA-1	1	1	1	1	1	1	1	1	1	1	1	1	1	7	6
maker-scaffold_4444-snap-gene-0.9-mRNA-1	1	1	1	1	1	1	1	1	1	1	1	1	1	7	6
maker-scaffold_4456-snap-gene-0.9-mRNA-1	1	1	1	1	1	1	1	1	1	1	1	1	1	7	6
maker-scaffold_4467-augustus-gene-0.5-mRNA-1	1	1	1	1	1	1	1	1	1	1	1	1	1	7	6
maker-scaffold_4471-augustus-gene-0.9-mRNA-1	1	1	1	1	1	1	1	1	1	1	1	1	1	7	6
maker-scaffold_4472-snap-gene-0.6-mRNA-1	1	1	1	1	1	1	1	1	1	1	1	1	1	7	6
maker-scaffold_4475-snap-gene-0.3-mRNA-1	1	1	1	1	1	1	1	1	1	1	1	1	1	7	6
maker-scaffold_4476-snap-gene-0.5-mRNA-1	1	1	1	1	1	1	1	1	1	1	1	1	1	7	6
maker-scaffold_4484-snap-gene-0.3-mRNA-1	1	1	1	1	1	1	1	1	1	1	1	1	1	7	6
maker-scaffold_45-snap-gene-0.24-mRNA-1	1	1	1	1	1	1	1	1	1	1	1	1	1	7	6
maker-scaffold_45-snap-gene-0.34-mRNA-1	1	1	1	1	1	1	1	1	1	1	1	1	1	7	6
maker-scaffold_4500-augustus-gene-0.4-mRNA-1	1	1	1	1	1	1	1	1	1	1	1	1	1	7	6
maker-scaffold_452-snap-gene-0.16-mRNA-1	1	1	1	1	1	1	1	1	1	1	1	1	1	7	6
maker-scaffold_4531-augustus-gene-0.7-mRNA-1	1	1	1	1	1	1	1	1	1	1	1	1	1	7	6
maker-scaffold_4535-augustus-gene-0.5-mRNA-1	1	1	1	1	1	1	1	1	1	1	1	1	1	7	6
maker-scaffold_4535-snap-gene-0.6-mRNA-1	1	1	1	1	1	1	1	1	1	1	1	1	1	7	6
maker-scaffold_4549-augustus-gene-0.2-mRNA-1	1	1	1	1	1	1	1	1	1	1	1	1	1	7	6
maker-scaffold_4550-snap-gene-0.3-mRNA-1	1	1	1	1	1	1	1	1	1	1	1	1	1	7	6
maker-scaffold_4551-snap-gene-0.10-mRNA-1	1	1	1	1	1	1	1	1	1	1	1	1	1	7	6
maker-scaffold_4562-snap-gene-0.3-mRNA-1	1	1	1	1	1	1	1	1	1	1	1	1	1	7	6
maker-scaffold_458-augustus-gene-0.14-mRNA-1	1	1	1	1	1	1	1	1	1	1	1	1	1	7	6
maker-scaffold_4583-snap-gene-0.14-mRNA-1	1	1	1	1	1	1	1	1	1	1	1	1	1	7	6
maker-scaffold_4603-augustus-gene-0.5-mRNA-1	1	1	1	1	1	1	1	1	1	1	1	1	1	7	6
maker-scaffold_4606-snap-gene-0.11-mRNA-1	1	1	1	1	1	1	1	1	1	1	1	1	1	7	6
maker-scaffold_4609-snap-gene-0.4-mRNA-1	1	1	1	1	1	1	1	1	1	1	1	1	1	7	6
maker-scaffold_4622-snap-gene-0.4-mRNA-1	1	1	1	1	1	1	1	1	1	1	1	1	1	7	6
maker-scaffold_4626-augustus-gene-0.5-mRNA-1	1	1	1	1	1	1	1	1	1	1	1	1	1	7	6
maker-scaffold_4648-snap-gene-0.7-mRNA-1	1	1	1	1	1	1	1	1	1	1	1	1	1	7	6
maker-scaffold_4662-augustus-gene-0.3-mRNA-1	1	1	1	1	1	1	1	1	1	1	1	1	1	7	6
maker-scaffold_4667-snap-gene-0.3-mRNA-1	1	1	1	1	1	1	1	1	1	1	1	1	1	7	6
maker-scaffold_4671-snap-gene-0.8-mRNA-1	1	1	1	1	1	1	1	1	1	1	1	1	1	7	6
maker-scaffold_4672-augustus-gene-0.7-mRNA-1	1	1	1	1	1	1	1	1	1	1	1	1	1	7	6
maker-scaffold_4675-snap-gene-0.11-mRNA-1	1	1	1	1	1	1	1	1	1	1	1	1	1	7	6
maker-scaffold_4683-snap-gene-0.3-mRNA-1	1	1	1	1	1	1	1	1	1	1	1	1	1	7	6
maker-scaffold_4688-augustus-gene-0.10-mRNA-1	1	1	1	1	1	1	1	1	1	1	1	1	1	7	6
maker-scaffold_4688-snap-gene-0.12-mRNA-1	1	1	1	1	1	1	1	1	1	1	1	1	1	7	6
maker-scaffold_4690-snap-gene-0.17-mRNA-1	1	1	1	1	1	1	1	1	1	1	1	1	1	7	6
maker-scaffold_4691-augustus-gene-0.2-mRNA-1	1	1	1	1	1	1	1	1	1	1	1	1	1	7	6
maker-scaffold_4693-augustus-gene-0.8-mRNA-1	1	1	1	1	1	1	1	1	1	1	1	1	1	7	6
maker-scaffold_47-augustus-gene-0.15-mRNA-1	1	1	1	1	1	1	1	1	1	1	1	1	1	7	6
maker-scaffold_47-snap-gene-0.26-mRNA-1	1	1	1	1	1	1	1	1	1	1	1	1	1	7	6
maker-scaffold_4709-augustus-gene-0.8-mRNA-1	1	1	1	1	1	1	1	1	1	1	1	1	1	7	6
maker-scaffold_4720-snap-gene-0.8-mRNA-1	1	1	1	1	1	1	1	1	1	1	1	1	1	7	6
maker-scaffold_4739-augustus-gene-0.2-mRNA-1	1	1	1	1	1	1	1	1	1	1	1	1	1	7	6
maker-scaffold_4776-augustus-gene-0.8-mRNA-1	1	1	1	1	1	1	1	1	1	1	1	1	1	7	6
maker-scaffold_4785-snap-gene-0.11-mRNA-1	1	1	1	1	1	1	1	1	1	1	1	1	1	7	6
maker-scaffold_4786-augustus-gene-0.3-mRNA-1	1	1	1	1	1	1	1	1	1	1	1	1	1	7	6
maker-scaffold_479-augustus-gene-0.9-mRNA-1	1	1	1	1	1	1	1	1	1	1	1	1	1	7	6
maker-scaffold_4798-augustus-gene-0.4-mRNA-1	1	1	1	1	1	1	1	1	1	1	1	1	1	7	6
maker-scaffold_4802-snap-gene-0.3-mRNA-1	1	1	1	1	1	1	1	1	1	1	1	1	1	7	6
maker-scaffold_4809-augustus-gene-0.4-mRNA-1	1	1	1	1	1	1	1	1	1	1	1	1	1	7	6
maker-scaffold_4812-snap-gene-0.10-mRNA-1	1	1	1	1	1	1	1	1	1	1	1	1	1	7	6
maker-scaffold_4821-snap-gene-0.5-mRNA-1	1	1	1	1	1	1	1	1	1	1	1	1	1	7	6
maker-scaffold_4823-augustus-gene-0.6-mRNA-1	1	1	1	1	1	1	1	1	1	1	1	1	1	7	6
maker-scaffold_483-snap-gene-0.17-mRNA-1	1	1	1	1	1	1	1	1	1	1	1	1	1	7	6
maker-scaffold_4836-snap-gene-0.10-mRNA-1	1	1	1	1	1	1	1	1	1	1	1	1	1	7	6
maker-scaffold_4837-snap-gene-0.4-mRNA-1	1	1	1	1	1	1	1	1	1	1	1	1	1	7	6
maker-scaffold_484-augustus-gene-0.11-mRNA-1	1	1	1	1	1	1	1	1	1	1	1	1	1	7	6
maker-scaffold_4852-snap-gene-0.3-mRNA-1	1	1	1	1	1	1	1	1	1	1	1	1	1	7	6
maker-scaffold_4860-snap-gene-0.8-mRNA-1	1	1	1	1	1	1	1	1	1	1	1	1	1	7	6
maker-scaffold_4870-snap-gene-0.6-mRNA-1	1	1	1	1	1	1	1	1	1	1	1	1	1	7	6
maker-scaffold_4880-snap-gene-0.3-mRNA-1	1	1	1	1	1	1	1	1	1	1	1	1	1	7	6
maker-scaffold_4891-snap-gene-0.7-mRNA-1	1	1	1	1	1	1	1	1	1	1	1	1	1	7	6
maker-scaffold_4896-augustus-gene-0.7-mRNA-1	1	1	1	1	1	1	1	1	1	1	1	1	1	7	6
maker-scaffold_49-augustus-gene-0.12-mRNA-1	1	1	1	1	1	1	1	1	1	1	1	1	1	7	6
maker-scaffold_4903-snap-gene-0.6-mRNA-1	1	1	1	1	1	1	1	1	1	1	1	1	1	7	6
maker-scaffold_4906-augustus-gene-0.4-mRNA-1	1	1	1	1	1	1	1	1	1	1	1	1	1	7	6
maker-scaffold_491-snap-gene-0.16-mRNA-1	1	1	1	1	1	1	1	1	1	1	1	1	1	7	6
maker-scaffold_4912-augustus-gene-0.2-mRNA-1	1	1	1	1	1	1	1	1	1	1	1	1	1	7	6
maker-scaffold_4916-snap-gene-0.7-mRNA-1	1	1	1	1	1	1	1	1	1	1	1	1	1	7	6
maker-scaffold_4919-snap-gene-0.7-mRNA-1	1	1	1	1	1	1	1	1	1	1	1	1	1	7	6
maker-scaffold_4924-snap-gene-0.7-mRNA-1	1	1	1	1	1	1	1	1	1	1	1	1	1	7	6
maker-scaffold_493-augustus-gene-0.11-mRNA-1	1	1	1	1	1	1	1	1	1	1	1	1	1	7	6
maker-scaffold_4930-snap-gene-0.5-mRNA-1	1	1	1	1	1	1	1	1	1	1	1	1	1	7	6
maker-scaffold_4936-augustus-gene-0.6-mRNA-1	1	1	1	1	1	1	1	1	1	1	1	1	1	7	6
maker-scaffold_4939-snap-gene-0.4-mRNA-1	1	1	1	1	1	1	1	1	1	1	1	1	1	7	6
maker-scaffold_4946-snap-gene-0.8-mRNA-1	1	1	1	1	1	1	1	1	1	1	1	1	1	7	6
maker-scaffold_4969-snap-gene-0.9-mRNA-1	1	1	1	1	1	1	1	1	1	1	1	1	1	7	6
maker-scaffold_4972-snap-gene-0.7-mRNA-1	1	1	1	1	1	1	1	1	1	1	1	1	1	7	6
maker-scaffold_4972-snap-gene-0.8-mRNA-1	1	1	1	1	1	1	1	1	1	1	1	1	1	7	6
maker-scaffold_4977-augustus-gene-0.10-mRNA-1	1	1	1	1	1	1	1	1	1	1	1	1	1	7	6
maker-scaffold_4978-snap-gene-0.6-mRNA-1	1	1	1	1	1	1	1	1	1	1	1	1	1	7	6
maker-scaffold_498-snap-gene-0.14-mRNA-1	1	1	1	1	1	1	1	1	1	1	1	1	1	7	6
maker-scaffold_4985-snap-gene-0.10-mRNA-1	1	1	1	1	1	1	1	1	1	1	1	1	1	7	6
maker-scaffold_4989-snap-gene-0.9-mRNA-1	1	1	1	1	1	1	1	1	1	1	1	1	1	7	6
maker-scaffold_499-augustus-gene-0.23-mRNA-1	1	1	1	1	1	1	1	1	1	1	1	1	1	7	6
maker-scaffold_4991-snap-gene-0.8-mRNA-1	1	1	1	1	1	1	1	1	1	1	1	1	1	7	6
maker-scaffold_5004-snap-gene-0.8-mRNA-1	1	1	1	1	1	1	1	1	1	1	1	1	1	7	6
maker-scaffold_501-snap-gene-0.20-mRNA-1	1	1	1	1	1	1	1	1	1	1	1	1	1	7	6
maker-scaffold_5010-snap-gene-0.10-mRNA-1	1	1	1	1	1	1	1	1	1	1	1	1	1	7	6
maker-scaffold_5020-snap-gene-0.12-mRNA-1	1	1	1	1	1	1	1	1	1	1	1	1	1	7	6
maker-scaffold_5031-snap-gene-0.4-mRNA-1	1	1	1	1	1	1	1	1	1	1	1	1	1	7	6
maker-scaffold_5032-snap-gene-0.6-mRNA-1	1	1	1	1	1	1	1	1	1	1	1	1	1	7	6
maker-scaffold_5037-augustus-gene-0.5-mRNA-1	1	1	1	1	1	1	1	1	1	1	1	1	1	7	6
maker-scaffold_5041-augustus-gene-0.6-mRNA-1	1	1	1	1	1	1	1	1	1	1	1	1	1	7	6
maker-scaffold_5045-augustus-gene-0.2-mRNA-1	1	1	1	1	1	1	1	1	1	1	1	1	1	7	6
maker-scaffold_5052-snap-gene-0.4-mRNA-1	1	1	1	1	1	1	1	1	1	1	1	1	1	7	6
maker-scaffold_5068-snap-gene-0.8-mRNA-1	1	1	1	1	1	1	1	1	1	1	1	1	1	7	6
maker-scaffold_5072-snap-gene-0.10-mRNA-1	1	1	1	1	1	1	1	1	1	1	1	1	1	7	6
maker-scaffold_5074-augustus-gene-0.6-mRNA-1	1	1	1	1	1	1	1	1	1	1	1	1	1	7	6
maker-scaffold_5078-snap-gene-0.9-mRNA-1	1	1	1	1	1	1	1	1	1	1	1	1	1	7	6
maker-scaffold_5085-snap-gene-0.3-mRNA-1	1	1	1	1	1	1	1	1	1	1	1	1	1	7	6
maker-scaffold_5089-augustus-gene-0.5-mRNA-1	1	1	1	1	1	1	1	1	1	1	1	1	1	7	6
maker-scaffold_5092-snap-gene-0.8-mRNA-1	1	1	1	1	1	1	1	1	1	1	1	1	1	7	6
maker-scaffold_510-augustus-gene-0.10-mRNA-1	1	1	1	1	1	1	1	1	1	1	1	1	1	7	6
maker-scaffold_5133-snap-gene-0.5-mRNA-1	1	1	1	1	1	1	1	1	1	1	1	1	1	7	6
maker-scaffold_5138-augustus-gene-0.3-mRNA-1	1	1	1	1	1	1	1	1	1	1	1	1	1	7	6
maker-scaffold_5145-snap-gene-0.5-mRNA-1	1	1	1	1	1	1	1	1	1	1	1	1	1	7	6
maker-scaffold_5159-snap-gene-0.9-mRNA-1	1	1	1	1	1	1	1	1	1	1	1	1	1	7	6
maker-scaffold_5162-augustus-gene-0.5-mRNA-1	1	1	1	1	1	1	1	1	1	1	1	1	1	7	6
maker-scaffold_5165-snap-gene-0.6-mRNA-1	1	1	1	1	1	1	1	1	1	1	1	1	1	7	6
maker-scaffold_5166-augustus-gene-0.4-mRNA-1	1	1	1	1	1	1	1	1	1	1	1	1	1	7	6
maker-scaffold_5175-augustus-gene-0.5-mRNA-1	1	1	1	1	1	1	1	1	1	1	1	1	1	7	6
maker-scaffold_5193-snap-gene-0.8-mRNA-1	1	1	1	1	1	1	1	1	1	1	1	1	1	7	6
maker-scaffold_5199-snap-gene-0.5-mRNA-1	1	1	1	1	1	1	1	1	1	1	1	1	1	7	6
maker-scaffold_52-snap-gene-0.34-mRNA-1	1	1	1	1	1	1	1	1	1	1	1	1	1	7	6
maker-scaffold_520-snap-gene-0.14-mRNA-1	1	1	1	1	1	1	1	1	1	1	1	1	1	7	6
maker-scaffold_5200-snap-gene-0.9-mRNA-1	1	1	1	1	1	1	1	1	1	1	1	1	1	7	6
maker-scaffold_5209-snap-gene-0.7-mRNA-1	1	1	1	1	1	1	1	1	1	1	1	1	1	7	6
maker-scaffold_5213-snap-gene-0.6-mRNA-1	1	1	1	1	1	1	1	1	1	1	1	1	1	7	6
maker-scaffold_5220-snap-gene-0.12-mRNA-1	1	1	1	1	1	1	1	1	1	1	1	1	1	7	6
maker-scaffold_5223-snap-gene-0.9-mRNA-1	1	1	1	1	1	1	1	1	1	1	1	1	1	7	6
maker-scaffold_5229-snap-gene-0.3-mRNA-1	1	1	1	1	1	1	1	1	1	1	1	1	1	7	6
maker-scaffold_523-augustus-gene-0.9-mRNA-1	1	1	1	1	1	1	1	1	1	1	1	1	1	7	6
maker-scaffold_5235-snap-gene-0.14-mRNA-1	1	1	1	1	1	1	1	1	1	1	1	1	1	7	6
maker-scaffold_5240-snap-gene-0.7-mRNA-1	1	1	1	1	1	1	1	1	1	1	1	1	1	7	6
maker-scaffold_5246-augustus-gene-0.4-mRNA-1	1	1	1	1	1	1	1	1	1	1	1	1	1	7	6
maker-scaffold_5250-snap-gene-0.5-mRNA-1	1	1	1	1	1	1	1	1	1	1	1	1	1	7	6
maker-scaffold_5260-augustus-gene-0.7-mRNA-1	1	1	1	1	1	1	1	1	1	1	1	1	1	7	6
maker-scaffold_5260-snap-gene-0.8-mRNA-1	1	1	1	1	1	1	1	1	1	1	1	1	1	7	6
maker-scaffold_5268-snap-gene-0.14-mRNA-1	1	1	1	1	1	1	1	1	1	1	1	1	1	7	6
maker-scaffold_528-augustus-gene-0.17-mRNA-1	1	1	1	1	1	1	1	1	1	1	1	1	1	7	6
maker-scaffold_528-snap-gene-0.21-mRNA-1	1	1	1	1	1	1	1	1	1	1	1	1	1	7	6
maker-scaffold_5285-augustus-gene-0.5-mRNA-1	1	1	1	1	1	1	1	1	1	1	1	1	1	7	6
maker-scaffold_5290-snap-gene-0.9-mRNA-1	1	1	1	1	1	1	1	1	1	1	1	1	1	7	6
maker-scaffold_53-augustus-gene-0.17-mRNA-1	1	1	1	1	1	1	1	1	1	1	1	1	1	7	6
maker-scaffold_530-snap-gene-0.26-mRNA-1	1	1	1	1	1	1	1	1	1	1	1	1	1	7	6
maker-scaffold_5304-snap-gene-0.5-mRNA-1	1	1	1	1	1	1	1	1	1	1	1	1	1	7	6
maker-scaffold_5312-snap-gene-0.6-mRNA-1	1	1	1	1	1	1	1	1	1	1	1	1	1	7	6
maker-scaffold_5314-snap-gene-0.10-mRNA-1	1	1	1	1	1	1	1	1	1	1	1	1	1	7	6
maker-scaffold_532-augustus-gene-0.14-mRNA-1	1	1	1	1	1	1	1	1	1	1	1	1	1	7	6
maker-scaffold_532-augustus-gene-0.17-mRNA-1	1	1	1	1	1	1	1	1	1	1	1	1	1	7	6
maker-scaffold_5341-snap-gene-0.9-mRNA-1	1	1	1	1	1	1	1	1	1	1	1	1	1	7	6
maker-scaffold_5343-snap-gene-0.10-mRNA-1	1	1	1	1	1	1	1	1	1	1	1	1	1	7	6
maker-scaffold_5349-snap-gene-0.6-mRNA-1	1	1	1	1	1	1	1	1	1	1	1	1	1	7	6
maker-scaffold_5358-snap-gene-0.8-mRNA-1	1	1	1	1	1	1	1	1	1	1	1	1	1	7	6
maker-scaffold_5381-augustus-gene-0.6-mRNA-1	1	1	1	1	1	1	1	1	1	1	1	1	1	7	6
maker-scaffold_5385-augustus-gene-0.5-mRNA-1	1	1	1	1	1	1	1	1	1	1	1	1	1	7	6
maker-scaffold_5397-snap-gene-0.11-mRNA-1	1	1	1	1	1	1	1	1	1	1	1	1	1	7	6
maker-scaffold_5406-snap-gene-0.14-mRNA-1	1	1	1	1	1	1	1	1	1	1	1	1	1	7	6
maker-scaffold_5407-snap-gene-0.4-mRNA-1	1	1	1	1	1	1	1	1	1	1	1	1	1	7	6
maker-scaffold_5408-augustus-gene-0.2-mRNA-1	1	1	1	1	1	1	1	1	1	1	1	1	1	7	6
maker-scaffold_5412-snap-gene-0.11-mRNA-1	1	1	1	1	1	1	1	1	1	1	1	1	1	7	6
maker-scaffold_5414-snap-gene-0.6-mRNA-1	1	1	1	1	1	1	1	1	1	1	1	1	1	7	6
maker-scaffold_5415-snap-gene-0.8-mRNA-1	1	1	1	1	1	1	1	1	1	1	1	1	1	7	6
maker-scaffold_5418-snap-gene-0.3-mRNA-1	1	1	1	1	1	1	1	1	1	1	1	1	1	7	6
maker-scaffold_542-augustus-gene-0.12-mRNA-1	1	1	1	1	1	1	1	1	1	1	1	1	1	7	6
maker-scaffold_542-snap-gene-0.19-mRNA-1	1	1	1	1	1	1	1	1	1	1	1	1	1	7	6
maker-scaffold_5427-snap-gene-0.6-mRNA-1	1	1	1	1	1	1	1	1	1	1	1	1	1	7	6
maker-scaffold_543-snap-gene-0.16-mRNA-1	1	1	1	1	1	1	1	1	1	1	1	1	1	7	6
maker-scaffold_5431-augustus-gene-0.5-mRNA-1	1	1	1	1	1	1	1	1	1	1	1	1	1	7	6
maker-scaffold_5448-augustus-gene-0.14-mRNA-1	1	1	1	1	1	1	1	1	1	1	1	1	1	7	6
maker-scaffold_5453-augustus-gene-0.3-mRNA-1	1	1	1	1	1	1	1	1	1	1	1	1	1	7	6
maker-scaffold_5456-augustus-gene-0.6-mRNA-1	1	1	1	1	1	1	1	1	1	1	1	1	1	7	6
maker-scaffold_5465-snap-gene-0.12-mRNA-1	1	1	1	1	1	1	1	1	1	1	1	1	1	7	6
maker-scaffold_5475-snap-gene-0.5-mRNA-1	1	1	1	1	1	1	1	1	1	1	1	1	1	7	6
maker-scaffold_5504-snap-gene-0.3-mRNA-1	1	1	1	1	1	1	1	1	1	1	1	1	1	7	6
maker-scaffold_5506-snap-gene-0.5-mRNA-1	1	1	1	1	1	1	1	1	1	1	1	1	1	7	6
maker-scaffold_551-augustus-gene-0.10-mRNA-1	1	1	1	1	1	1	1	1	1	1	1	1	1	7	6
maker-scaffold_5533-augustus-gene-0.5-mRNA-1	1	1	1	1	1	1	1	1	1	1	1	1	1	7	6
maker-scaffold_5533-snap-gene-0.8-mRNA-1	1	1	1	1	1	1	1	1	1	1	1	1	1	7	6
maker-scaffold_5534-snap-gene-0.3-mRNA-1	1	1	1	1	1	1	1	1	1	1	1	1	1	7	6
maker-scaffold_5545-augustus-gene-0.2-mRNA-1	1	1	1	1	1	1	1	1	1	1	1	1	1	7	6
maker-scaffold_555-snap-gene-0.12-mRNA-1	1	1	1	1	1	1	1	1	1	1	1	1	1	7	6
maker-scaffold_5576-snap-gene-0.6-mRNA-1	1	1	1	1	1	1	1	1	1	1	1	1	1	7	6
maker-scaffold_558-snap-gene-0.18-mRNA-1	1	1	1	1	1	1	1	1	1	1	1	1	1	7	6
maker-scaffold_5589-snap-gene-0.9-mRNA-1	1	1	1	1	1	1	1	1	1	1	1	1	1	7	6
maker-scaffold_5590-snap-gene-0.8-mRNA-1	1	1	1	1	1	1	1	1	1	1	1	1	1	7	6
maker-scaffold_5592-snap-gene-0.5-mRNA-1	1	1	1	1	1	1	1	1	1	1	1	1	1	7	6
maker-scaffold_5597-augustus-gene-0.4-mRNA-1	1	1	1	1	1	1	1	1	1	1	1	1	1	7	6
maker-scaffold_5599-snap-gene-0.3-mRNA-1	1	1	1	1	1	1	1	1	1	1	1	1	1	7	6
maker-scaffold_56-snap-gene-0.21-mRNA-1	1	1	1	1	1	1	1	1	1	1	1	1	1	7	6
maker-scaffold_5607-augustus-gene-0.2-mRNA-1	1	1	1	1	1	1	1	1	1	1	1	1	1	7	6
maker-scaffold_561-augustus-gene-0.18-mRNA-1	1	1	1	1	1	1	1	1	1	1	1	1	1	7	6
maker-scaffold_5625-augustus-gene-0.3-mRNA-1	1	1	1	1	1	1	1	1	1	1	1	1	1	7	6
maker-scaffold_5625-snap-gene-0.5-mRNA-1	1	1	1	1	1	1	1	1	1	1	1	1	1	7	6
maker-scaffold_5625-snap-gene-0.7-mRNA-1	1	1	1	1	1	1	1	1	1	1	1	1	1	7	6
maker-scaffold_5626-snap-gene-0.4-mRNA-1	1	1	1	1	1	1	1	1	1	1	1	1	1	7	6
maker-scaffold_5656-snap-gene-0.10-mRNA-1	1	1	1	1	1	1	1	1	1	1	1	1	1	7	6
maker-scaffold_566-snap-gene-0.5-mRNA-1	1	1	1	1	1	1	1	1	1	1	1	1	1	7	6
maker-scaffold_5662-snap-gene-0.4-mRNA-1	1	1	1	1	1	1	1	1	1	1	1	1	1	7	6
maker-scaffold_5674-augustus-gene-0.7-mRNA-1	1	1	1	1	1	1	1	1	1	1	1	1	1	7	6
maker-scaffold_5688-augustus-gene-0.5-mRNA-1	1	1	1	1	1	1	1	1	1	1	1	1	1	7	6
maker-scaffold_5690-snap-gene-0.10-mRNA-1	1	1	1	1	1	1	1	1	1	1	1	1	1	7	6
maker-scaffold_5698-augustus-gene-0.4-mRNA-1	1	1	1	1	1	1	1	1	1	1	1	1	1	7	6
maker-scaffold_5713-snap-gene-0.7-mRNA-1	1	1	1	1	1	1	1	1	1	1	1	1	1	7	6
maker-scaffold_574-snap-gene-0.16-mRNA-1	1	1	1	1	1	1	1	1	1	1	1	1	1	7	6
maker-scaffold_5758-augustus-gene-0.4-mRNA-1	1	1	1	1	1	1	1	1	1	1	1	1	1	7	6
maker-scaffold_5766-snap-gene-0.7-mRNA-1	1	1	1	1	1	1	1	1	1	1	1	1	1	7	6
maker-scaffold_5767-snap-gene-0.7-mRNA-1	1	1	1	1	1	1	1	1	1	1	1	1	1	7	6
maker-scaffold_5772-snap-gene-0.3-mRNA-1	1	1	1	1	1	1	1	1	1	1	1	1	1	7	6
maker-scaffold_5784-augustus-gene-0.2-mRNA-1	1	1	1	1	1	1	1	1	1	1	1	1	1	7	6
maker-scaffold_58-snap-gene-0.21-mRNA-1	1	1	1	1	1	1	1	1	1	1	1	1	1	7	6
maker-scaffold_5800-snap-gene-0.8-mRNA-1	1	1	1	1	1	1	1	1	1	1	1	1	1	7	6
maker-scaffold_5804-augustus-gene-0.6-mRNA-1	1	1	1	1	1	1	1	1	1	1	1	1	1	7	6
maker-scaffold_5807-snap-gene-0.15-mRNA-1	1	1	1	1	1	1	1	1	1	1	1	1	1	7	6
maker-scaffold_5823-snap-gene-0.7-mRNA-1	1	1	1	1	1	1	1	1	1	1	1	1	1	7	6
maker-scaffold_5824-snap-gene-0.7-mRNA-1	1	1	1	1	1	1	1	1	1	1	1	1	1	7	6
maker-scaffold_5878-augustus-gene-0.2-mRNA-1	1	1	1	1	1	1	1	1	1	1	1	1	1	7	6
maker-scaffold_5881-snap-gene-0.5-mRNA-1	1	1	1	1	1	1	1	1	1	1	1	1	1	7	6
maker-scaffold_5888-snap-gene-0.7-mRNA-1	1	1	1	1	1	1	1	1	1	1	1	1	1	7	6
maker-scaffold_5906-snap-gene-0.6-mRNA-1	1	1	1	1	1	1	1	1	1	1	1	1	1	7	6
maker-scaffold_5915-augustus-gene-0.2-mRNA-1	1	1	1	1	1	1	1	1	1	1	1	1	1	7	6
maker-scaffold_5916-snap-gene-0.10-mRNA-1	1	1	1	1	1	1	1	1	1	1	1	1	1	7	6
maker-scaffold_592-augustus-gene-0.10-mRNA-1	1	1	1	1	1	1	1	1	1	1	1	1	1	7	6
maker-scaffold_5927-snap-gene-0.4-mRNA-1	1	1	1	1	1	1	1	1	1	1	1	1	1	7	6
maker-scaffold_5935-snap-gene-0.4-mRNA-1	1	1	1	1	1	1	1	1	1	1	1	1	1	7	6
maker-scaffold_5936-snap-gene-0.4-mRNA-1	1	1	1	1	1	1	1	1	1	1	1	1	1	7	6
maker-scaffold_5942-snap-gene-0.3-mRNA-1	1	1	1	1	1	1	1	1	1	1	1	1	1	7	6
maker-scaffold_5971-augustus-gene-0.6-mRNA-1	1	1	1	1	1	1	1	1	1	1	1	1	1	7	6
maker-scaffold_5972-augustus-gene-0.4-mRNA-1	1	1	1	1	1	1	1	1	1	1	1	1	1	7	6
maker-scaffold_5977-snap-gene-0.5-mRNA-1	1	1	1	1	1	1	1	1	1	1	1	1	1	7	6
maker-scaffold_598-augustus-gene-0.10-mRNA-1	1	1	1	1	1	1	1	1	1	1	1	1	1	7	6
maker-scaffold_5980-snap-gene-0.3-mRNA-1	1	1	1	1	1	1	1	1	1	1	1	1	1	7	6
maker-scaffold_5990-augustus-gene-0.5-mRNA-1	1	1	1	1	1	1	1	1	1	1	1	1	1	7	6
maker-scaffold_5991-snap-gene-0.7-mRNA-1	1	1	1	1	1	1	1	1	1	1	1	1	1	7	6
maker-scaffold_5993-snap-gene-0.7-mRNA-1	1	1	1	1	1	1	1	1	1	1	1	1	1	7	6
maker-scaffold_6002-snap-gene-0.8-mRNA-1	1	1	1	1	1	1	1	1	1	1	1	1	1	7	6
maker-scaffold_6017-snap-gene-0.10-mRNA-1	1	1	1	1	1	1	1	1	1	1	1	1	1	7	6
maker-scaffold_602-augustus-gene-0.17-mRNA-1	1	1	1	1	1	1	1	1	1	1	1	1	1	7	6
maker-scaffold_6022-snap-gene-0.9-mRNA-1	1	1	1	1	1	1	1	1	1	1	1	1	1	7	6
maker-scaffold_6023-augustus-gene-0.2-mRNA-1	1	1	1	1	1	1	1	1	1	1	1	1	1	7	6
maker-scaffold_6029-augustus-gene-0.5-mRNA-1	1	1	1	1	1	1	1	1	1	1	1	1	1	7	6
maker-scaffold_6033-snap-gene-0.5-mRNA-1	1	1	1	1	1	1	1	1	1	1	1	1	1	7	6
maker-scaffold_6041-augustus-gene-0.6-mRNA-1	1	1	1	1	1	1	1	1	1	1	1	1	1	7	6
maker-scaffold_6050-snap-gene-0.3-mRNA-1	1	1	1	1	1	1	1	1	1	1	1	1	1	7	6
maker-scaffold_6069-augustus-gene-0.5-mRNA-1	1	1	1	1	1	1	1	1	1	1	1	1	1	7	6
maker-scaffold_607-augustus-gene-0.13-mRNA-1	1	1	1	1	1	1	1	1	1	1	1	1	1	7	6
maker-scaffold_6080-augustus-gene-0.7-mRNA-1	1	1	1	1	1	1	1	1	1	1	1	1	1	7	6
maker-scaffold_6081-augustus-gene-0.3-mRNA-1	1	1	1	1	1	1	1	1	1	1	1	1	1	7	6
maker-scaffold_609-augustus-gene-0.13-mRNA-1	1	1	1	1	1	1	1	1	1	1	1	1	1	7	6
maker-scaffold_611-snap-gene-0.19-mRNA-1	1	1	1	1	1	1	1	1	1	1	1	1	1	7	6
maker-scaffold_6112-augustus-gene-0.9-mRNA-1	1	1	1	1	1	1	1	1	1	1	1	1	1	7	6
maker-scaffold_614-augustus-gene-0.10-mRNA-1	1	1	1	1	1	1	1	1	1	1	1	1	1	7	6
maker-scaffold_614-snap-gene-0.17-mRNA-1	1	1	1	1	1	1	1	1	1	1	1	1	1	7	6
maker-scaffold_6144-snap-gene-0.14-mRNA-1	1	1	1	1	1	1	1	1	1	1	1	1	1	7	6
maker-scaffold_6155-snap-gene-0.12-mRNA-1	1	1	1	1	1	1	1	1	1	1	1	1	1	7	6
maker-scaffold_6161-snap-gene-0.3-mRNA-1	1	1	1	1	1	1	1	1	1	1	1	1	1	7	6
maker-scaffold_618-snap-gene-0.11-mRNA-1	1	1	1	1	1	1	1	1	1	1	1	1	1	7	6
maker-scaffold_6185-augustus-gene-0.3-mRNA-1	1	1	1	1	1	1	1	1	1	1	1	1	1	7	6
maker-scaffold_6187-snap-gene-0.3-mRNA-1	1	1	1	1	1	1	1	1	1	1	1	1	1	7	6
maker-scaffold_6209-augustus-gene-0.5-mRNA-1	1	1	1	1	1	1	1	1	1	1	1	1	1	7	6
maker-scaffold_6219-augustus-gene-0.5-mRNA-1	1	1	1	1	1	1	1	1	1	1	1	1	1	7	6
maker-scaffold_625-snap-gene-0.13-mRNA-1	1	1	1	1	1	1	1	1	1	1	1	1	1	7	6
maker-scaffold_6250-snap-gene-0.3-mRNA-1	1	1	1	1	1	1	1	1	1	1	1	1	1	7	6
maker-scaffold_6256-snap-gene-0.5-mRNA-1	1	1	1	1	1	1	1	1	1	1	1	1	1	7	6
maker-scaffold_628-augustus-gene-0.13-mRNA-1	1	1	1	1	1	1	1	1	1	1	1	1	1	7	6
maker-scaffold_628-snap-gene-0.20-mRNA-1	1	1	1	1	1	1	1	1	1	1	1	1	1	7	6
maker-scaffold_6298-augustus-gene-0.6-mRNA-1	1	1	1	1	1	1	1	1	1	1	1	1	1	7	6
maker-scaffold_632-snap-gene-0.14-mRNA-1	1	1	1	1	1	1	1	1	1	1	1	1	1	7	6
maker-scaffold_6332-snap-gene-0.7-mRNA-1	1	1	1	1	1	1	1	1	1	1	1	1	1	7	6
maker-scaffold_6347-snap-gene-0.4-mRNA-1	1	1	1	1	1	1	1	1	1	1	1	1	1	7	6
maker-scaffold_635-snap-gene-0.17-mRNA-1	1	1	1	1	1	1	1	1	1	1	1	1	1	7	6
maker-scaffold_6363-snap-gene-0.5-mRNA-1	1	1	1	1	1	1	1	1	1	1	1	1	1	7	6
maker-scaffold_6379-snap-gene-0.6-mRNA-1	1	1	1	1	1	1	1	1	1	1	1	1	1	7	6
maker-scaffold_6387-snap-gene-0.4-mRNA-1	1	1	1	1	1	1	1	1	1	1	1	1	1	7	6
maker-scaffold_6390-snap-gene-0.4-mRNA-1	1	1	1	1	1	1	1	1	1	1	1	1	1	7	6
maker-scaffold_6418-snap-gene-0.14-mRNA-1	1	1	1	1	1	1	1	1	1	1	1	1	1	7	6
maker-scaffold_6432-snap-gene-0.3-mRNA-1	1	1	1	1	1	1	1	1	1	1	1	1	1	7	6
maker-scaffold_6435-augustus-gene-0.5-mRNA-1	1	1	1	1	1	1	1	1	1	1	1	1	1	7	6
maker-scaffold_6445-snap-gene-0.3-mRNA-1	1	1	1	1	1	1	1	1	1	1	1	1	1	7	6
maker-scaffold_6448-augustus-gene-0.6-mRNA-1	1	1	1	1	1	1	1	1	1	1	1	1	1	7	6
maker-scaffold_6467-snap-gene-0.10-mRNA-1	1	1	1	1	1	1	1	1	1	1	1	1	1	7	6
maker-scaffold_6479-snap-gene-0.5-mRNA-1	1	1	1	1	1	1	1	1	1	1	1	1	1	7	6
maker-scaffold_65-augustus-gene-0.19-mRNA-1	1	1	1	1	1	1	1	1	1	1	1	1	1	7	6
maker-scaffold_651-snap-gene-0.10-mRNA-1	1	1	1	1	1	1	1	1	1	1	1	1	1	7	6
maker-scaffold_651-snap-gene-0.11-mRNA-1	1	1	1	1	1	1	1	1	1	1	1	1	1	7	6
maker-scaffold_6511-snap-gene-0.6-mRNA-1	1	1	1	1	1	1	1	1	1	1	1	1	1	7	6
maker-scaffold_6513-augustus-gene-0.6-mRNA-1	1	1	1	1	1	1	1	1	1	1	1	1	1	7	6
maker-scaffold_6515-augustus-gene-0.6-mRNA-1	1	1	1	1	1	1	1	1	1	1	1	1	1	7	6
maker-scaffold_6520-snap-gene-0.6-mRNA-1	1	1	1	1	1	1	1	1	1	1	1	1	1	7	6
maker-scaffold_6522-augustus-gene-0.9-mRNA-1	1	1	1	1	1	1	1	1	1	1	1	1	1	7	6
maker-scaffold_6524-augustus-gene-0.4-mRNA-1	1	1	1	1	1	1	1	1	1	1	1	1	1	7	6
maker-scaffold_6527-snap-gene-0.6-mRNA-1	1	1	1	1	1	1	1	1	1	1	1	1	1	7	6
maker-scaffold_6528-snap-gene-0.4-mRNA-1	1	1	1	1	1	1	1	1	1	1	1	1	1	7	6
maker-scaffold_6531-augustus-gene-0.5-mRNA-1	1	1	1	1	1	1	1	1	1	1	1	1	1	7	6
maker-scaffold_656-snap-gene-0.15-mRNA-1	1	1	1	1	1	1	1	1	1	1	1	1	1	7	6
maker-scaffold_6567-augustus-gene-0.2-mRNA-1	1	1	1	1	1	1	1	1	1	1	1	1	1	7	6
maker-scaffold_6571-augustus-gene-0.4-mRNA-1	1	1	1	1	1	1	1	1	1	1	1	1	1	7	6
maker-scaffold_6572-augustus-gene-0.2-mRNA-1	1	1	1	1	1	1	1	1	1	1	1	1	1	7	6
maker-scaffold_6578-snap-gene-0.4-mRNA-1	1	1	1	1	1	1	1	1	1	1	1	1	1	7	6
maker-scaffold_6592-augustus-gene-0.4-mRNA-1	1	1	1	1	1	1	1	1	1	1	1	1	1	7	6
maker-scaffold_6596-augustus-gene-0.7-mRNA-1	1	1	1	1	1	1	1	1	1	1	1	1	1	7	6
maker-scaffold_6598-snap-gene-0.6-mRNA-1	1	1	1	1	1	1	1	1	1	1	1	1	1	7	6
maker-scaffold_660-snap-gene-0.20-mRNA-1	1	1	1	1	1	1	1	1	1	1	1	1	1	7	6
maker-scaffold_6613-augustus-gene-0.6-mRNA-1	1	1	1	1	1	1	1	1	1	1	1	1	1	7	6
maker-scaffold_663-augustus-gene-0.8-mRNA-1	1	1	1	1	1	1	1	1	1	1	1	1	1	7	6
maker-scaffold_664-snap-gene-0.19-mRNA-1	1	1	1	1	1	1	1	1	1	1	1	1	1	7	6
maker-scaffold_6647-snap-gene-0.11-mRNA-1	1	1	1	1	1	1	1	1	1	1	1	1	1	7	6
maker-scaffold_6653-snap-gene-0.5-mRNA-1	1	1	1	1	1	1	1	1	1	1	1	1	1	7	6
maker-scaffold_6656-snap-gene-0.3-mRNA-1	1	1	1	1	1	1	1	1	1	1	1	1	1	7	6
maker-scaffold_666-snap-gene-0.14-mRNA-1	1	1	1	1	1	1	1	1	1	1	1	1	1	7	6
maker-scaffold_667-snap-gene-0.19-mRNA-1	1	1	1	1	1	1	1	1	1	1	1	1	1	7	6
maker-scaffold_6677-snap-gene-0.6-mRNA-1	1	1	1	1	1	1	1	1	1	1	1	1	1	7	6
maker-scaffold_6692-snap-gene-0.13-mRNA-1	1	1	1	1	1	1	1	1	1	1	1	1	1	7	6
maker-scaffold_6707-snap-gene-0.4-mRNA-1	1	1	1	1	1	1	1	1	1	1	1	1	1	7	6
maker-scaffold_6708-snap-gene-0.4-mRNA-1	1	1	1	1	1	1	1	1	1	1	1	1	1	7	6
maker-scaffold_6709-snap-gene-0.8-mRNA-1	1	1	1	1	1	1	1	1	1	1	1	1	1	7	6
maker-scaffold_673-snap-gene-0.11-mRNA-1	1	1	1	1	1	1	1	1	1	1	1	1	1	7	6
maker-scaffold_675-snap-gene-0.14-mRNA-1	1	1	1	1	1	1	1	1	1	1	1	1	1	7	6
maker-scaffold_6751-snap-gene-0.5-mRNA-1	1	1	1	1	1	1	1	1	1	1	1	1	1	7	6
maker-scaffold_6752-snap-gene-0.3-mRNA-1	1	1	1	1	1	1	1	1	1	1	1	1	1	7	6
maker-scaffold_6753-snap-gene-0.6-mRNA-1	1	1	1	1	1	1	1	1	1	1	1	1	1	7	6
maker-scaffold_677-snap-gene-0.15-mRNA-1	1	1	1	1	1	1	1	1	1	1	1	1	1	7	6
maker-scaffold_6770-augustus-gene-0.3-mRNA-1	1	1	1	1	1	1	1	1	1	1	1	1	1	7	6
maker-scaffold_6774-snap-gene-0.9-mRNA-1	1	1	1	1	1	1	1	1	1	1	1	1	1	7	6
maker-scaffold_6783-snap-gene-0.4-mRNA-1	1	1	1	1	1	1	1	1	1	1	1	1	1	7	6
maker-scaffold_6783-snap-gene-0.5-mRNA-1	1	1	1	1	1	1	1	1	1	1	1	1	1	7	6
maker-scaffold_6791-augustus-gene-0.6-mRNA-1	1	1	1	1	1	1	1	1	1	1	1	1	1	7	6
maker-scaffold_6793-augustus-gene-0.5-mRNA-1	1	1	1	1	1	1	1	1	1	1	1	1	1	7	6
maker-scaffold_6795-snap-gene-0.5-mRNA-1	1	1	1	1	1	1	1	1	1	1	1	1	1	7	6
maker-scaffold_681-snap-gene-0.18-mRNA-1	1	1	1	1	1	1	1	1	1	1	1	1	1	7	6
maker-scaffold_6815-augustus-gene-0.5-mRNA-1	1	1	1	1	1	1	1	1	1	1	1	1	1	7	6
maker-scaffold_6842-snap-gene-0.3-mRNA-1	1	1	1	1	1	1	1	1	1	1	1	1	1	7	6
maker-scaffold_6851-augustus-gene-0.5-mRNA-1	1	1	1	1	1	1	1	1	1	1	1	1	1	7	6
maker-scaffold_6869-snap-gene-0.4-mRNA-1	1	1	1	1	1	1	1	1	1	1	1	1	1	7	6
maker-scaffold_6878-snap-gene-0.15-mRNA-1	1	1	1	1	1	1	1	1	1	1	1	1	1	7	6
maker-scaffold_6881-augustus-gene-0.2-mRNA-1	1	1	1	1	1	1	1	1	1	1	1	1	1	7	6
maker-scaffold_6885-augustus-gene-0.3-mRNA-1	1	1	1	1	1	1	1	1	1	1	1	1	1	7	6
maker-scaffold_6899-snap-gene-0.5-mRNA-1	1	1	1	1	1	1	1	1	1	1	1	1	1	7	6
maker-scaffold_6905-augustus-gene-0.5-mRNA-1	1	1	1	1	1	1	1	1	1	1	1	1	1	7	6
maker-scaffold_6906-augustus-gene-0.3-mRNA-1	1	1	1	1	1	1	1	1	1	1	1	1	1	7	6
maker-scaffold_6918-snap-gene-0.4-mRNA-1	1	1	1	1	1	1	1	1	1	1	1	1	1	7	6
maker-scaffold_692-snap-gene-0.7-mRNA-1	1	1	1	1	1	1	1	1	1	1	1	1	1	7	6
maker-scaffold_6922-augustus-gene-0.4-mRNA-1	1	1	1	1	1	1	1	1	1	1	1	1	1	7	6
maker-scaffold_6947-snap-gene-0.4-mRNA-1	1	1	1	1	1	1	1	1	1	1	1	1	1	7	6
maker-scaffold_6956-snap-gene-0.8-mRNA-1	1	1	1	1	1	1	1	1	1	1	1	1	1	7	6
maker-scaffold_6974-augustus-gene-0.7-mRNA-1	1	1	1	1	1	1	1	1	1	1	1	1	1	7	6
maker-scaffold_698-augustus-gene-0.17-mRNA-1	1	1	1	1	1	1	1	1	1	1	1	1	1	7	6
maker-scaffold_7007-augustus-gene-0.4-mRNA-1	1	1	1	1	1	1	1	1	1	1	1	1	1	7	6
maker-scaffold_7028-augustus-gene-0.2-mRNA-1	1	1	1	1	1	1	1	1	1	1	1	1	1	7	6
maker-scaffold_7055-snap-gene-0.3-mRNA-1	1	1	1	1	1	1	1	1	1	1	1	1	1	7	6
maker-scaffold_706-snap-gene-0.11-mRNA-1	1	1	1	1	1	1	1	1	1	1	1	1	1	7	6
maker-scaffold_7061-augustus-gene-0.2-mRNA-1	1	1	1	1	1	1	1	1	1	1	1	1	1	7	6
maker-scaffold_7075-snap-gene-0.3-mRNA-1	1	1	1	1	1	1	1	1	1	1	1	1	1	7	6
maker-scaffold_7109-snap-gene-0.3-mRNA-1	1	1	1	1	1	1	1	1	1	1	1	1	1	7	6
maker-scaffold_712-snap-gene-0.16-mRNA-1	1	1	1	1	1	1	1	1	1	1	1	1	1	7	6
maker-scaffold_7127-snap-gene-0.7-mRNA-1	1	1	1	1	1	1	1	1	1	1	1	1	1	7	6
maker-scaffold_715-snap-gene-0.15-mRNA-1	1	1	1	1	1	1	1	1	1	1	1	1	1	7	6
maker-scaffold_7167-snap-gene-0.7-mRNA-1	1	1	1	1	1	1	1	1	1	1	1	1	1	7	6
maker-scaffold_717-snap-gene-0.5-mRNA-1	1	1	1	1	1	1	1	1	1	1	1	1	1	7	6
maker-scaffold_7182-snap-gene-0.7-mRNA-1	1	1	1	1	1	1	1	1	1	1	1	1	1	7	6
maker-scaffold_7185-snap-gene-0.8-mRNA-1	1	1	1	1	1	1	1	1	1	1	1	1	1	7	6
maker-scaffold_7186-augustus-gene-0.7-mRNA-1	1	1	1	1	1	1	1	1	1	1	1	1	1	7	6
maker-scaffold_7188-snap-gene-0.3-mRNA-1	1	1	1	1	1	1	1	1	1	1	1	1	1	7	6
maker-scaffold_719-snap-gene-0.15-mRNA-1	1	1	1	1	1	1	1	1	1	1	1	1	1	7	6
maker-scaffold_7199-snap-gene-0.11-mRNA-1	1	1	1	1	1	1	1	1	1	1	1	1	1	7	6
maker-scaffold_72-augustus-gene-0.21-mRNA-1	1	1	1	1	1	1	1	1	1	1	1	1	1	7	6
maker-scaffold_72-snap-gene-0.30-mRNA-1	1	1	1	1	1	1	1	1	1	1	1	1	1	7	6
maker-scaffold_72-snap-gene-0.31-mRNA-1	1	1	1	1	1	1	1	1	1	1	1	1	1	7	6
maker-scaffold_7227-augustus-gene-0.2-mRNA-1	1	1	1	1	1	1	1	1	1	1	1	1	1	7	6
maker-scaffold_7233-augustus-gene-0.2-mRNA-1	1	1	1	1	1	1	1	1	1	1	1	1	1	7	6
maker-scaffold_7238-snap-gene-0.8-mRNA-1	1	1	1	1	1	1	1	1	1	1	1	1	1	7	6
maker-scaffold_724-snap-gene-0.14-mRNA-1	1	1	1	1	1	1	1	1	1	1	1	1	1	7	6
maker-scaffold_724-snap-gene-0.16-mRNA-1	1	1	1	1	1	1	1	1	1	1	1	1	1	7	6
maker-scaffold_7240-augustus-gene-0.7-mRNA-1	1	1	1	1	1	1	1	1	1	1	1	1	1	7	6
maker-scaffold_7251-snap-gene-0.8-mRNA-1	1	1	1	1	1	1	1	1	1	1	1	1	1	7	6
maker-scaffold_7264-snap-gene-0.4-mRNA-1	1	1	1	1	1	1	1	1	1	1	1	1	1	7	6
maker-scaffold_7272-snap-gene-0.4-mRNA-1	1	1	1	1	1	1	1	1	1	1	1	1	1	7	6
maker-scaffold_7290-augustus-gene-0.2-mRNA-1	1	1	1	1	1	1	1	1	1	1	1	1	1	7	6
maker-scaffold_73-snap-gene-0.21-mRNA-1	1	1	1	1	1	1	1	1	1	1	1	1	1	7	6
maker-scaffold_7316-augustus-gene-0.2-mRNA-1	1	1	1	1	1	1	1	1	1	1	1	1	1	7	6
maker-scaffold_7327-snap-gene-0.4-mRNA-1	1	1	1	1	1	1	1	1	1	1	1	1	1	7	6
maker-scaffold_7328-augustus-gene-0.3-mRNA-1	1	1	1	1	1	1	1	1	1	1	1	1	1	7	6
maker-scaffold_7329-snap-gene-0.11-mRNA-1	1	1	1	1	1	1	1	1	1	1	1	1	1	7	6
maker-scaffold_7336-augustus-gene-0.2-mRNA-1	1	1	1	1	1	1	1	1	1	1	1	1	1	7	6
maker-scaffold_734-snap-gene-0.7-mRNA-1	1	1	1	1	1	1	1	1	1	1	1	1	1	7	6
maker-scaffold_7342-snap-gene-0.8-mRNA-1	1	1	1	1	1	1	1	1	1	1	1	1	1	7	6
maker-scaffold_7352-snap-gene-0.3-mRNA-1	1	1	1	1	1	1	1	1	1	1	1	1	1	7	6
maker-scaffold_736-snap-gene-0.20-mRNA-1	1	1	1	1	1	1	1	1	1	1	1	1	1	7	6
maker-scaffold_7361-augustus-gene-0.6-mRNA-1	1	1	1	1	1	1	1	1	1	1	1	1	1	7	6
maker-scaffold_737-snap-gene-0.19-mRNA-1	1	1	1	1	1	1	1	1	1	1	1	1	1	7	6
maker-scaffold_7386-augustus-gene-0.3-mRNA-1	1	1	1	1	1	1	1	1	1	1	1	1	1	7	6
maker-scaffold_7392-snap-gene-0.5-mRNA-1	1	1	1	1	1	1	1	1	1	1	1	1	1	7	6
maker-scaffold_7398-snap-gene-0.4-mRNA-1	1	1	1	1	1	1	1	1	1	1	1	1	1	7	6
maker-scaffold_7402-snap-gene-0.8-mRNA-1	1	1	1	1	1	1	1	1	1	1	1	1	1	7	6
maker-scaffold_7407-snap-gene-0.10-mRNA-1	1	1	1	1	1	1	1	1	1	1	1	1	1	7	6
maker-scaffold_7415-augustus-gene-0.2-mRNA-1	1	1	1	1	1	1	1	1	1	1	1	1	1	7	6
maker-scaffold_7417-snap-gene-0.5-mRNA-1	1	1	1	1	1	1	1	1	1	1	1	1	1	7	6
maker-scaffold_7434-snap-gene-0.3-mRNA-1	1	1	1	1	1	1	1	1	1	1	1	1	1	7	6
maker-scaffold_7435-augustus-gene-0.5-mRNA-1	1	1	1	1	1	1	1	1	1	1	1	1	1	7	6
maker-scaffold_7443-snap-gene-0.4-mRNA-1	1	1	1	1	1	1	1	1	1	1	1	1	1	7	6
maker-scaffold_7444-augustus-gene-0.2-mRNA-1	1	1	1	1	1	1	1	1	1	1	1	1	1	7	6
maker-scaffold_7445-augustus-gene-0.2-mRNA-1	1	1	1	1	1	1	1	1	1	1	1	1	1	7	6
maker-scaffold_7449-snap-gene-0.5-mRNA-1	1	1	1	1	1	1	1	1	1	1	1	1	1	7	6
maker-scaffold_7455-snap-gene-0.6-mRNA-1	1	1	1	1	1	1	1	1	1	1	1	1	1	7	6
maker-scaffold_7460-augustus-gene-0.2-mRNA-1	1	1	1	1	1	1	1	1	1	1	1	1	1	7	6
maker-scaffold_7461-augustus-gene-0.2-mRNA-1	1	1	1	1	1	1	1	1	1	1	1	1	1	7	6
maker-scaffold_7469-snap-gene-0.9-mRNA-1	1	1	1	1	1	1	1	1	1	1	1	1	1	7	6
maker-scaffold_7493-snap-gene-0.11-mRNA-1	1	1	1	1	1	1	1	1	1	1	1	1	1	7	6
maker-scaffold_75-snap-gene-0.19-mRNA-1	1	1	1	1	1	1	1	1	1	1	1	1	1	7	6
maker-scaffold_750-snap-gene-0.12-mRNA-1	1	1	1	1	1	1	1	1	1	1	1	1	1	7	6
maker-scaffold_7502-augustus-gene-0.4-mRNA-1	1	1	1	1	1	1	1	1	1	1	1	1	1	7	6
maker-scaffold_7531-snap-gene-0.5-mRNA-1	1	1	1	1	1	1	1	1	1	1	1	1	1	7	6
maker-scaffold_7553-snap-gene-0.3-mRNA-1	1	1	1	1	1	1	1	1	1	1	1	1	1	7	6
maker-scaffold_7569-augustus-gene-0.5-mRNA-1	1	1	1	1	1	1	1	1	1	1	1	1	1	7	6
maker-scaffold_7571-snap-gene-0.5-mRNA-1	1	1	1	1	1	1	1	1	1	1	1	1	1	7	6
maker-scaffold_7578-augustus-gene-0.7-mRNA-1	1	1	1	1	1	1	1	1	1	1	1	1	1	7	6
maker-scaffold_7593-augustus-gene-0.4-mRNA-1	1	1	1	1	1	1	1	1	1	1	1	1	1	7	6
maker-scaffold_76-augustus-gene-0.26-mRNA-1	1	1	1	1	1	1	1	1	1	1	1	1	1	7	6
maker-scaffold_7610-snap-gene-0.10-mRNA-1	1	1	1	1	1	1	1	1	1	1	1	1	1	7	6
maker-scaffold_762-augustus-gene-0.12-mRNA-1	1	1	1	1	1	1	1	1	1	1	1	1	1	7	6
maker-scaffold_762-snap-gene-0.20-mRNA-1	1	1	1	1	1	1	1	1	1	1	1	1	1	7	6
maker-scaffold_762-snap-gene-0.21-mRNA-1	1	1	1	1	1	1	1	1	1	1	1	1	1	7	6
maker-scaffold_7624-augustus-gene-0.3-mRNA-1	1	1	1	1	1	1	1	1	1	1	1	1	1	7	6
maker-scaffold_7626-augustus-gene-0.5-mRNA-1	1	1	1	1	1	1	1	1	1	1	1	1	1	7	6
maker-scaffold_7632-snap-gene-0.4-mRNA-1	1	1	1	1	1	1	1	1	1	1	1	1	1	7	6
maker-scaffold_7637-augustus-gene-0.7-mRNA-1	1	1	1	1	1	1	1	1	1	1	1	1	1	7	6
maker-scaffold_7654-snap-gene-0.8-mRNA-1	1	1	1	1	1	1	1	1	1	1	1	1	1	7	6
maker-scaffold_7656-snap-gene-0.5-mRNA-1	1	1	1	1	1	1	1	1	1	1	1	1	1	7	6
maker-scaffold_7664-snap-gene-0.3-mRNA-1	1	1	1	1	1	1	1	1	1	1	1	1	1	7	6
maker-scaffold_7678-snap-gene-0.4-mRNA-1	1	1	1	1	1	1	1	1	1	1	1	1	1	7	6
maker-scaffold_7679-snap-gene-0.10-mRNA-1	1	1	1	1	1	1	1	1	1	1	1	1	1	7	6
maker-scaffold_7680-augustus-gene-0.4-mRNA-1	1	1	1	1	1	1	1	1	1	1	1	1	1	7	6
maker-scaffold_7685-snap-gene-0.8-mRNA-1	1	1	1	1	1	1	1	1	1	1	1	1	1	7	6
maker-scaffold_7718-snap-gene-0.3-mRNA-1	1	1	1	1	1	1	1	1	1	1	1	1	1	7	6
maker-scaffold_7720-snap-gene-0.5-mRNA-1	1	1	1	1	1	1	1	1	1	1	1	1	1	7	6
maker-scaffold_7727-snap-gene-0.11-mRNA-1	1	1	1	1	1	1	1	1	1	1	1	1	1	7	6
maker-scaffold_773-snap-gene-0.6-mRNA-1	1	1	1	1	1	1	1	1	1	1	1	1	1	7	6
maker-scaffold_774-augustus-gene-0.7-mRNA-1	1	1	1	1	1	1	1	1	1	1	1	1	1	7	6
maker-scaffold_7747-snap-gene-0.3-mRNA-1	1	1	1	1	1	1	1	1	1	1	1	1	1	7	6
maker-scaffold_775-snap-gene-0.20-mRNA-1	1	1	1	1	1	1	1	1	1	1	1	1	1	7	6
maker-scaffold_7757-augustus-gene-0.4-mRNA-1	1	1	1	1	1	1	1	1	1	1	1	1	1	7	6
maker-scaffold_7759-snap-gene-0.9-mRNA-1	1	1	1	1	1	1	1	1	1	1	1	1	1	7	6
maker-scaffold_7766-snap-gene-0.3-mRNA-1	1	1	1	1	1	1	1	1	1	1	1	1	1	7	6
maker-scaffold_7773-snap-gene-0.9-mRNA-1	1	1	1	1	1	1	1	1	1	1	1	1	1	7	6
maker-scaffold_778-snap-gene-0.17-mRNA-1	1	1	1	1	1	1	1	1	1	1	1	1	1	7	6
maker-scaffold_7783-augustus-gene-0.2-mRNA-1	1	1	1	1	1	1	1	1	1	1	1	1	1	7	6
maker-scaffold_7786-augustus-gene-0.3-mRNA-1	1	1	1	1	1	1	1	1	1	1	1	1	1	7	6
maker-scaffold_7790-snap-gene-0.3-mRNA-1	1	1	1	1	1	1	1	1	1	1	1	1	1	7	6
maker-scaffold_7803-snap-gene-0.6-mRNA-1	1	1	1	1	1	1	1	1	1	1	1	1	1	7	6
maker-scaffold_7806-snap-gene-0.3-mRNA-1	1	1	1	1	1	1	1	1	1	1	1	1	1	7	6
maker-scaffold_7818-augustus-gene-0.2-mRNA-1	1	1	1	1	1	1	1	1	1	1	1	1	1	7	6
maker-scaffold_782-snap-gene-0.14-mRNA-1	1	1	1	1	1	1	1	1	1	1	1	1	1	7	6
maker-scaffold_7826-augustus-gene-0.9-mRNA-1	1	1	1	1	1	1	1	1	1	1	1	1	1	7	6
maker-scaffold_7827-snap-gene-0.3-mRNA-1	1	1	1	1	1	1	1	1	1	1	1	1	1	7	6
maker-scaffold_7833-augustus-gene-0.8-mRNA-1	1	1	1	1	1	1	1	1	1	1	1	1	1	7	6
maker-scaffold_7834-snap-gene-0.5-mRNA-1	1	1	1	1	1	1	1	1	1	1	1	1	1	7	6
maker-scaffold_7847-augustus-gene-0.3-mRNA-1	1	1	1	1	1	1	1	1	1	1	1	1	1	7	6
maker-scaffold_785-snap-gene-0.10-mRNA-1	1	1	1	1	1	1	1	1	1	1	1	1	1	7	6
maker-scaffold_7868-augustus-gene-0.7-mRNA-1	1	1	1	1	1	1	1	1	1	1	1	1	1	7	6
maker-scaffold_7873-snap-gene-0.7-mRNA-1	1	1	1	1	1	1	1	1	1	1	1	1	1	7	6
maker-scaffold_7893-snap-gene-0.12-mRNA-1	1	1	1	1	1	1	1	1	1	1	1	1	1	7	6
maker-scaffold_7896-augustus-gene-0.3-mRNA-1	1	1	1	1	1	1	1	1	1	1	1	1	1	7	6
maker-scaffold_790-snap-gene-0.13-mRNA-1	1	1	1	1	1	1	1	1	1	1	1	1	1	7	6
maker-scaffold_7900-snap-gene-0.5-mRNA-1	1	1	1	1	1	1	1	1	1	1	1	1	1	7	6
maker-scaffold_7936-snap-gene-0.9-mRNA-1	1	1	1	1	1	1	1	1	1	1	1	1	1	7	6
maker-scaffold_7968-augustus-gene-0.5-mRNA-1	1	1	1	1	1	1	1	1	1	1	1	1	1	7	6
maker-scaffold_798-snap-gene-0.12-mRNA-1	1	1	1	1	1	1	1	1	1	1	1	1	1	7	6
maker-scaffold_8001-augustus-gene-0.3-mRNA-1	1	1	1	1	1	1	1	1	1	1	1	1	1	7	6
maker-scaffold_8007-augustus-gene-0.4-mRNA-1	1	1	1	1	1	1	1	1	1	1	1	1	1	7	6
maker-scaffold_8018-snap-gene-0.4-mRNA-1	1	1	1	1	1	1	1	1	1	1	1	1	1	7	6
maker-scaffold_802-snap-gene-0.12-mRNA-1	1	1	1	1	1	1	1	1	1	1	1	1	1	7	6
maker-scaffold_8028-snap-gene-0.3-mRNA-1	1	1	1	1	1	1	1	1	1	1	1	1	1	7	6
maker-scaffold_8036-augustus-gene-0.4-mRNA-1	1	1	1	1	1	1	1	1	1	1	1	1	1	7	6
maker-scaffold_8040-snap-gene-0.3-mRNA-1	1	1	1	1	1	1	1	1	1	1	1	1	1	7	6
maker-scaffold_8041-snap-gene-0.3-mRNA-1	1	1	1	1	1	1	1	1	1	1	1	1	1	7	6
maker-scaffold_8047-snap-gene-0.5-mRNA-1	1	1	1	1	1	1	1	1	1	1	1	1	1	7	6
maker-scaffold_8054-augustus-gene-0.5-mRNA-1	1	1	1	1	1	1	1	1	1	1	1	1	1	7	6
maker-scaffold_8074-augustus-gene-0.5-mRNA-1	1	1	1	1	1	1	1	1	1	1	1	1	1	7	6
maker-scaffold_8079-augustus-gene-0.6-mRNA-1	1	1	1	1	1	1	1	1	1	1	1	1	1	7	6
maker-scaffold_8092-snap-gene-0.8-mRNA-1	1	1	1	1	1	1	1	1	1	1	1	1	1	7	6
maker-scaffold_81-snap-gene-0.21-mRNA-1	1	1	1	1	1	1	1	1	1	1	1	1	1	7	6
maker-scaffold_8110-snap-gene-0.4-mRNA-1	1	1	1	1	1	1	1	1	1	1	1	1	1	7	6
maker-scaffold_8117-augustus-gene-0.4-mRNA-1	1	1	1	1	1	1	1	1	1	1	1	1	1	7	6
maker-scaffold_8139-snap-gene-0.6-mRNA-1	1	1	1	1	1	1	1	1	1	1	1	1	1	7	6
maker-scaffold_816-augustus-gene-0.10-mRNA-1	1	1	1	1	1	1	1	1	1	1	1	1	1	7	6
maker-scaffold_8167-augustus-gene-0.4-mRNA-1	1	1	1	1	1	1	1	1	1	1	1	1	1	7	6
maker-scaffold_8172-snap-gene-0.3-mRNA-1	1	1	1	1	1	1	1	1	1	1	1	1	1	7	6
maker-scaffold_8174-snap-gene-0.3-mRNA-1	1	1	1	1	1	1	1	1	1	1	1	1	1	7	6
maker-scaffold_818-snap-gene-0.17-mRNA-1	1	1	1	1	1	1	1	1	1	1	1	1	1	7	6
maker-scaffold_8184-augustus-gene-0.5-mRNA-1	1	1	1	1	1	1	1	1	1	1	1	1	1	7	6
maker-scaffold_8186-augustus-gene-0.2-mRNA-1	1	1	1	1	1	1	1	1	1	1	1	1	1	7	6
maker-scaffold_820-snap-gene-0.9-mRNA-1	1	1	1	1	1	1	1	1	1	1	1	1	1	7	6
maker-scaffold_8205-snap-gene-0.11-mRNA-1	1	1	1	1	1	1	1	1	1	1	1	1	1	7	6
maker-scaffold_824-augustus-gene-0.18-mRNA-1	1	1	1	1	1	1	1	1	1	1	1	1	1	7	6
maker-scaffold_8248-snap-gene-0.3-mRNA-1	1	1	1	1	1	1	1	1	1	1	1	1	1	7	6
[truncated: 35,367 more rows]
