# Supplementary material for: Comparative Genomics of a Bacterivorous Green Alga Reveals Evolutionary Causalities and Consequences of Phago-Mixotrophic Mode of Nutrition
Source: Genome Biol Evol. 2015 Jul 29;7(11):3047–61. doi: 10.1093/gbe/evv144 (PMC5741210; doi:10.1093/gbe/evv144)
Supplement: Supplementary Data [file evv144_supplementary_data.zip › SD3.xlsx]

## Sheet: CymboMetaCycScores.txt
Pathway_Name	NumEnzymesInPath	NumEnzymesInOrg	TotalPathScore	OrgPathScore	NormalizedCymboPathScore	Chlamy-normScore	Otauri-normScore	MicPu-normScore	Cymbo/Chlamy-ratio	Cymbo/Otauri-ratio	Cymbo/MicPu-ratio
superpathway of chorismate metabolism	46	32	0.441788	0.273346	0.618726	0.508722	0.508685	0.52609	1.21623	1.21632	1.17608
Methanobacterium thermoautotrophicum biosynthetic metabolism	44	23	0.397418	0.13478	0.339138	0.336946	0.285652	0.309616	1.00651	1.18724	1.09535
superpathway of histidine, purine, and pyrimidine biosynthesis	38	34	0.487131	0.425008	0.872473	0.926862	0.844732	0.844732	0.941319	1.03284	1.03284
superpathway of aromatic compound degradation via 2-oxopent-4-enoate	34	2	0.34985	0.00923097	0.0263855	0.0212848	0.0608701	0.0330674	1.23964	0.433472	0.797931
superpathway of aromatic compound degradation via 3-oxoadipate	31	2	0.272852	0.00923097	0.0338315	0.0272914	0.0179657	0.042399	1.23964	1.88312	0.797931
adenosylcobalamin biosynthesis I (early cobalt insertion)	30	11	0.500332	0.150872	0.301544	0.301544	0.187438	0.301544	1	1.60877	1
superpathway of pentose and pentitol degradation	30	6	0.687287	0.129016	0.187717	0.11173	0.0393242	0.130651	1.68009	4.77357	1.43679
adenosylcobalamin biosynthesis II (late cobalt incorporation)	28	9	0.476417	0.103226	0.216672	0.216672	0.148033	0.216672	1	1.46367	1
superpathway of lysine degradation	26	9	0.55903	0.16956	0.30331	0.131306	0	0	2.30995	#DIV/0!	#DIV/0!
aspartate superpathway	25	19	0.335613	0.233689	0.696304	0.749017	0.686516	0.686516	0.929624	1.01426	1.01426
superpathway of mycolyl-arabinogalactan-peptidoglycan complex biosynthesis	24	11	0.410495	0.112738	0.27464	0.186041	0.232639	0.263871	1.47624	1.18054	1.04081
superpathway of microbial D-galacturonate and D-glucuronate degradation	24	3	0.577075	0.0663298	0.114941	0	0.0188356	0.0188356	#DIV/0!	6.10234	6.10234
1-butanol autotrophic biosynthesis	23	18	0.158827	0.0960555	0.604779	0.604779	0.589752	0.589752	1	1.02548	1.02548
superpathway of aerobic toluene degradation	23	1	0.218003	0.004329	0.0198576	0.011672	0	0	1.7013	#DIV/0!	#DIV/0!
superpathway of glycolysis, pyruvate dehydrogenase, TCA, and glyoxylate bypass	22	18	0.10913	0.073929	0.677442	0.78015	0.713004	0.592595	0.868347	0.950123	1.14318
ethylene biosynthesis V	22	18	0.164798	0.105067	0.63755	0.665643	0.665643	0.665643	0.957796	0.957796	0.957796
photosynthetic 3-hydroxybutyrate biosynthesis	21	18	0.13993	0.0960555	0.686455	0.686455	0.669399	0.669399	1	1.02548	1.02548
superpathway of inositol phosphate compounds	21	14	0.597093	0.395615	0.662568	0.637925	0.383328	0.528595	1.03863	1.72846	1.25345
superpathway of N-acetylneuraminate degradation	21	12	0.193033	0.0380372	0.19705	0.293106	0.215395	0.239831	0.672283	0.914832	0.821621
tRNA charging	20	20	0.947675	0.947675	1	1	1	1	1	1	1
superpathway of cytosolic glycolysis (plants), pyruvate dehydrogenase and TCA cycle	20	16	0.23269	0.143694	0.617532	0.880623	0.78068	0.900057	0.701244	0.791018	0.686103
superpathway of anaerobic sucrose degradation	20	15	0.140793	0.0686635	0.487692	0.582394	0.355764	0.389267	0.837392	1.37083	1.25285
gluconeogenesis II (Methanobacterium thermoautotrophicum)	20	12	0.161848	0.0705935	0.436172	0.436172	0.436172	0.436172	1	1	1
superpathway of purine nucleotides de novo biosynthesis II	19	17	0.18114	0.157151	0.867562	0.923325	0.867562	0.867562	0.939606	1	1
superpathway of phenylalanine, tyrosine, and tryptophan biosynthesis	19	15	0.169882	0.131193	0.772261	0.657096	0.737634	0.737634	1.17526	1.04694	1.04694
superpathway of cholesterol biosynthesis	19	10	0.207453	0.108502	0.523021	0.521507	0.338427	0.461726	1.0029	1.54545	1.13275
phospholipid biosynthesis II	19	10	0.491093	0.247755	0.504497	0.460455	0.473105	0.382819	1.09565	1.06635	1.31785
hexitol fermentation to lactate, formate, ethanol and acetate	19	12	0.125982	0.0380372	0.301925	0.449105	0.330034	0.367475	0.672283	0.914832	0.821621
superpathway of pyrimidine deoxyribonucleotides de novo biosynthesis	18	15	0.205242	0.16844	0.820692	0.900565	0.764111	0.834724	0.911307	1.07405	0.98319
superpathway of purine nucleotides de novo biosynthesis I	18	17	0.210549	0.167071	0.793501	0.793501	0.793501	0.793501	1	1	1
chitin biosynthesis	18	14	0.359065	0.236224	0.657886	0.753921	0.710746	0.72883	0.872619	0.925627	0.90266
superpathway of lysine, threonine and methionine biosynthesis I	18	13	0.203419	0.124751	0.613269	0.744493	0.707806	0.707806	0.82374	0.866436	0.866436
heterolactic fermentation	18	12	0.152381	0.0719467	0.472151	0.512619	0.397399	0.559651	0.921055	1.1881	0.843652
superpathway of ergosterol biosynthesis I	18	9	0.232507	0.103727	0.446123	0.423517	0.429771	0.479207	1.05338	1.03805	0.93096
mandelate degradation to acetyl-CoA	18	1	0.147161	0.004329	0.0294169	0.0172908	0	0	1.7013	#DIV/0!	#DIV/0!
superpathway of methanogenesis	18	1	0.615427	0.00393701	0.00639719	0.0125755	0	0	0.508704	#DIV/0!	#DIV/0!
superpathway of glucose and xylose degradation	17	15	0.180078	0.149627	0.830901	0.651082	0.553659	0.726125	1.27618	1.50075	1.1443
superpathway of mycolate biosynthesis	17	11	0.193644	0.11243	0.580601	0.543976	0.543976	0.543976	1.06733	1.06733	1.06733
superpathway of glycolysis and Entner-Doudoroff	17	13	0.134126	0.0575056	0.428745	0.428745	0.474617	0.509785	1	0.90335	0.841031
superpathway of cholesterol degradation I (cholesterol oxidase)	17	2	0.206846	0.00789784	0.0381822	0.0896132	0.0381822	0.0381822	0.426078	1	1
methylaspartate cycle	16	9	0.160974	0.0650869	0.404331	0.243557	0.202687	0.202687	1.66011	1.99485	1.99485
superpathway of UDP-N-acetylglucosamine-derived O-antigen building blocks biosynthesis	16	5	0.468413	0.0706348	0.150796	0.076251	0.0796337	0.168587	1.97763	1.89362	0.894472
superpathway of testosterone and androsterone degradation	16	2	0.317934	0.0441297	0.138802	0.00774706	0.00774706	0.00774706	17.9167	17.9167	17.9167
superpathway of cholesterol degradation II (cholesterol dehydrogenase)	16	2	0.178275	0.00789784	0.0443015	0.103975	0.0443015	0.0443015	0.426078	1	1
superpathway of dTDP-glucose-derived O-antigen building blocks biosynthesis	16	2	0.534335	0.0220491	0.0412645	0.00899752	0.0387036	0.0329909	4.58621	1.06617	1.25078
anaerobic aromatic compound degradation (Thauera aromatica)	16	1	0.360209	0.00588235	0.0163304	0.0163304	0	0	1	#DIV/0!	#DIV/0!
superpathway of flavones and derivatives biosynthesis	16	0	0.590151	0	0	0	0	0	#DIV/0!	#DIV/0!	#DIV/0!
superpathway of purine nucleotide salvage	15	13	0.271412	0.233602	0.860691	0.775007	0.775007	0.775007	1.11056	1.11056	1.11056
oxygenic photosynthesis	15	13	0.105111	0.084492	0.803839	0.803839	0.803839	0.803839	1	1	1
dolichyl-diphosphooligosaccharide biosynthesis	15	11	1	0.733333	0.733333	0.733333	0.733333	0.866667	1	1	0.846154
superpathway of arginine and polyamine biosynthesis	15	11	0.271709	0.18526	0.681831	0.873053	0.818929	0.799445	0.780973	0.832588	0.852881
superpathway of purines degradation in plants	15	10	0.380102	0.232293	0.611135	0.439796	0.183152	0.130535	1.38959	3.33676	4.68178
superpathway of lipopolysaccharide biosynthesis	15	8	0.418266	0.205232	0.490673	0.122606	0.0597705	0.0597705	4.00203	8.20929	8.20929
3-hydroxypropanoate/4-hydroxybutanate cycle	15	8	0.267327	0.117929	0.441142	0.0434166	0.0344889	0.0344889	10.1607	12.7908	12.7908
superpathway of anaerobic energy metabolism (invertebrates)	15	10	0.160735	0.0692242	0.430672	0.268812	0.209561	0.268812	1.60213	2.05512	1.60213
peptidoglycan biosynthesis II (staphylococci)	15	10	0.337479	0.13237	0.392231	0.0799266	0	0.312305	4.90739	#DIV/0!	1.25593
Bifidobacterium shunt	15	12	0.16191	0.0557662	0.344427	0.344427	0.280005	0.320111	1	1.23007	1.07596
superpathway of hexitol degradation (bacteria)	15	10	0.152423	0.0296949	0.194818	0.194818	0.163872	0.194818	1	1.18885	1
superpathway of the 3-hydroxypropionate cycle	15	4	0.294036	0.0362679	0.123345	0.0229794	0.0229794	0.0229794	5.36765	5.36765	5.36765
superpathway of nicotinate degradation	15	1	0.595901	0.0416667	0.0699221	0	0.0699221	0.0699221	#DIV/0!	1	1
superpathway of butirocin biosynthesis	15	0	0.458406	0	0	0	0	0	#DIV/0!	#DIV/0!	#DIV/0!
gluconeogenesis I	14	13	0.139753	0.133618	0.956101	0.883086	0.678644	0.678644	1.08268	1.40884	1.40884
superpathway of tryptophan biosynthesis	14	11	0.126323	0.0973429	0.770588	0.770588	0.770588	0.770588	1	1	1
superpathway of ergosterol biosynthesis II	14	11	0.222594	0.153169	0.68811	0.775375	0.695152	0.775375	0.887454	0.989869	0.887454
mixed acid fermentation	14	9	0.0758434	0.046499	0.613092	0.740434	0.604841	0.783018	0.828017	1.01364	0.782986
superpathway of threonine metabolism	14	7	0.384761	0.182827	0.475171	0.331769	0.258586	0.330781	1.43223	1.83757	1.43651
superpathway of NAD biosynthesis in eukaryotes	14	6	0.265331	0.114334	0.430912	0.430912	0.33182	0.526683	1	1.29863	0.818161
purine nucleobases degradation II (anaerobic)	14	8	0.247814	0.0959056	0.387006	0.312676	0.312014	0.229661	1.23772	1.24035	1.68511
superpathway of fatty acid biosynthesis I (E. coli)	14	8	0.201438	0.0617526	0.306559	0.271351	0.271351	0.271351	1.12975	1.12975	1.12975
superpathway of Clostridium acetobutylicum acidogenic and solventogenic fermentation	14	5	0.124155	0.020185	0.162579	0.157374	0.0553206	0.0553206	1.03307	2.93885	2.93885
superpathway of neomycin biosynthesis	14	0	0.41425	0	0	0	0	0	#DIV/0!	#DIV/0!	#DIV/0!
superpathway of oleoresin turpentine biosynthesis	14	0	0.572863	0	0	0	0	0	#DIV/0!	#DIV/0!	#DIV/0!
superpathway of lysine, threonine and methionine biosynthesis II	13	12	0.176361	0.168898	0.957685	1	0.819388	0.819388	0.957685	1.16878	1.16878
superpathway of glyoxylate cycle and fatty acid degradation	13	11	0.106945	0.0957366	0.895193	1	0.541454	0.541454	0.895193	1.65331	1.65331
peptidoglycan biosynthesis IV (Enterococcus faecium)	13	10	0.209701	0.13237	0.631231	0.128628	0	0.502602	4.90739	#DIV/0!	1.25593
pantothenate and coenzyme A biosynthesis II	13	9	0.403178	0.254209	0.630514	0.676547	0.596537	0.52764	0.931959	1.05696	1.19497
superpathway of fatty acids biosynthesis (E. coli)	13	9	0.12028	0.0715565	0.594916	0.535952	0.535952	0.535952	1.11002	1.11002	1.11002
peptidoglycan biosynthesis V (&beta;-lactam resistance)	13	10	0.25674	0.13237	0.51558	0.383276	0	0.410518	1.34519	#DIV/0!	1.25593
Entner-Doudoroff pathway III (semi-phosphorylative)	13	6	0.238057	0.0480027	0.201644	0.0678315	0.113491	0.113491	2.97272	1.77674	1.77674
gluconeogenesis III	13	10	0.218835	0.0372111	0.170042	0.170042	0.148487	0.170042	1	1.14516	1
tryptophan degradation IX	13	2	0.130604	0.019954	0.152782	0.139119	0	0.170681	1.09821	#DIV/0!	0.895133
glutamate degradation VII (to butanoate)	13	3	0.238236	0.0118427	0.04971	0.125295	0.115277	0.115277	0.396744	0.431223	0.431223
tryptophan degradation XII (Geobacillus)	13	1	0.156646	0.004329	0.0276356	0.0162438	0	0.0425589	1.7013	#DIV/0!	0.649351
benzoate fermentation (to acetate and cyclohexane carboxylate)	13	2	0.210876	0.00484969	0.0229978	0.0229978	0.0116801	0.0116801	1	1.96897	1.96897
streptomycin biosynthesis	13	2	0.707859	0.0116918	0.0165171	0.0165171	0.0165171	0.0165171	1	1	1
kanamycin biosynthesis	13	0	0.51425	0	0	0	0	0	#DIV/0!	#DIV/0!	#DIV/0!
superpathway of aflatoxin biosynthesis	13	0	0.736623	0	0	0	0	0	#DIV/0!	#DIV/0!	#DIV/0!
peptidoglycan biosynthesis I (meso-diaminopimelate containing)	12	11	0.18801	0.16362	0.870272	0.309683	0.166214	0.726803	2.8102	5.23584	1.1974
superpathway of fatty acid biosynthesis II (plant)	12	10	0.164362	0.142985	0.86994	0.82679	0.82679	0.82679	1.05219	1.05219	1.05219
glycolysis I (from glucose-6P)	12	11	0.0381772	0.0320423	0.839303	0.839303	0.715748	0.839303	1	1.17262	1
superpathway of methionine biosynthesis (by sulfhydrylation)	12	10	0.211542	0.176301	0.833411	0.386052	0.821474	0.821474	2.1588	1.01453	1.01453
superpathway of tyrosine biosynthesis	12	10	0.0932867	0.0757655	0.812179	0.727102	0.749122	0.749122	1.11701	1.08417	1.08417
colanic acid building blocks biosynthesis	12	10	0.194213	0.150726	0.776088	0.636926	0.805144	0.805144	1.21849	0.963912	0.963912
taxadiene biosynthesis (engineered)	12	11	0.189919	0.144464	0.760663	0.760663	0.666638	0.760663	1	1.14104	1
superpathway of (KDO)2-lipid A biosynthesis	12	8	0.307155	0.205232	0.668171	0.166958	0.0813921	0.0813921	4.00203	8.20929	8.20929
superpathway of bacteriochlorophyll a biosynthesis	12	10	0.309652	0.202985	0.655527	0.535918	0.503298	0.535918	1.22318	1.30246	1.22318
superpathway of citrulline metabolism	12	8	0.38122	0.247709	0.649779	0.575005	0.530545	0.518683	1.13004	1.22474	1.25275
heparan sulfate biosynthesis	12	5	0.433333	0.191667	0.442308	0.403846	0.192308	0.153846	1.09524	2.3	2.875
tryptophan degradation III (eukaryotic)	12	3	0.112806	0.0204747	0.181503	0.181503	0.0218343	0.219444	1	8.31272	0.827102
glycerol degradation to butanol	12	7	0.125905	0.0170368	0.135315	0.135315	0.116359	0.116359	1	1.16291	1.16291
superpathway of erythromycin biosynthesis	12	2	0.245613	0.0265468	0.108084	0.0195743	0.17271	0.108084	5.52174	0.625811	1
superpathway of lipoxygenase	12	4	0.374587	0.027326	0.0729497	0.383023	0.0729497	0.221261	0.190458	1	0.329699
toluene degradation IV (aerobic) (via catechol)	12	1	0.0866314	0.004329	0.0499704	0.0293719	0	0	1.7013	#DIV/0!	#DIV/0!
naphthalene degradation to acetyl-CoA	12	1	0.148528	0.004329	0.0291461	0.0171316	0.110373	0	1.7013	0.264069	#DIV/0!
toluene degradation VI (anaerobic)	12	2	0.187118	0.00484969	0.0259178	0.0259178	0.0131631	0.0131631	1	1.96897	1.96897
nicotine degradation I	12	1	0.831545	0.0151515	0.0182209	0.118436	0.0379354	0.0379354	0.153846	0.480315	0.480315
Calvin-Benson-Bassham cycle	11	11	0.0652542	0.0652542	1	1	1	1	1	1	1
superpathway of geranylgeranyl diphosphate biosynthesis II (via MEP)	11	11	0.144464	0.144464	1	1	0.876391	1	1	1.14104	1
superpathway of phenylalanine biosynthesis	11	10	0.0872694	0.0794569	0.910478	0.777237	0.843074	0.843074	1.17143	1.07995	1.07995
glycolysis II (from fructose-6P)	11	10	0.0358298	0.0296949	0.828775	0.828775	0.697125	0.828775	1	1.18885	1
homolactic fermentation	11	10	0.0417062	0.0325319	0.780025	0.780025	0.511229	0.780025	1	1.52579	1
sucrose biosynthesis I (from photosynthesis)	11	9	0.122742	0.0760505	0.619595	0.95906	0.546197	0.546197	0.646044	1.13438	1.13438
superpathway of methionine salvage and degradation	11	7	0.279079	0.158997	0.569722	0.675936	0.30125	0.201716	0.842864	1.89119	2.82438
glycolysis VI (metazoan)	11	10	0.0670147	0.0325319	0.485445	1	0.318161	0.485445	0.485445	1.52579	1
superpathway of pyrimidine deoxyribonucleoside salvage	11	6	0.255566	0.117342	0.459145	0.622182	0.459145	0.622182	0.73796	1	0.73796
folate transformations I	11	8	0.326	0.132133	0.405318	0.405318	0.200819	0.240466	1	2.01833	1.68555
superpathway of pyrimidine deoxyribonucleotides de novo biosynthesis (E. coli)	11	6	0.158024	0.0611218	0.386787	0.554448	0.398815	0.490527	0.697608	0.969841	0.788513
Entner-Doudoroff pathway II (non-phosphorylative)	11	4	0.383383	0.113959	0.297246	0.0109085	0.0109085	0.0109085	27.249	27.249	27.249
formaldehyde assimilation III (dihydroxyacetone cycle)	11	9	0.168557	0.0443141	0.262903	0.262903	0.262903	0.262903	1	1	1
3-hydroxypropanoate cycle	11	4	0.164447	0.0362679	0.220545	0.0410879	0.0410879	0.0410879	5.36765	5.36765	5.36765
bile acid biosynthesis, neutral pathway	11	2	0.762444	0.166667	0.218595	0.12325	0	0	1.77358	#DIV/0!	#DIV/0!
superpathway of GDP-mannose-derived O-antigen building blocks biosynthesis	11	5	0.461885	0.0964398	0.208796	0.150281	0.240518	0.240518	1.38937	0.868109	0.868109
cob(II)yrinate a,c-diamide biosynthesis I (early cobalt insertion)	11	2	0.267158	0.0476461	0.178344	0.178344	0.0870488	0.178344	1	2.04878	1
superpathway of megalomicin A biosynthesis	11	2	0.205613	0.0265468	0.129111	0.0233823	0.20631	0.129111	5.52174	0.625811	1
superpathway of phenylethylamine degradation	11	3	0.336282	0.0383053	0.113909	0.113909	0.0313058	0.113909	1	3.63857	1
glyoxylate assimilation	11	2	0.239116	0.0204554	0.0855459	0.0282572	0.0282572	0.0282572	3.0274	3.0274	3.0274
crotonate fermentation (to acetate and cyclohexane carboxylate)	11	2	0.174404	0.00484969	0.0278073	0.0278073	0.0141227	0.0141227	1	1.96897	1.96897
androstenedione degradation	11	1	0.124952	0.00246305	0.0197121	0.0197121	0.0197121	0.0197121	1	1	1
ajmaline and sarpagine biosynthesis	11	0	1	0	0	0	0	0	#DIV/0!	#DIV/0!	#DIV/0!
isoleucine biosynthesis I	10	10	0.101856	0.101856	1	1	1	1	1	1	1
superpathay of heme biosynthesis from glutamate	10	10	0.146628	0.146628	1	1	0.931111	1	1	1.07399	1
glycolysis III (from glucose)	10	10	0.0325319	0.0325319	1	1	0.6554	1	1	1.52579	1
superpathway of pyrimidine ribonucleotides de novo biosynthesis	10	10	0.111107	0.111107	1	1	0.878373	0.878373	1	1.13847	1.13847
peptidoglycan biosynthesis III (mycobacteria)	10	10	0.145438	0.145438	1	0.400332	0.214868	0.814536	2.49792	4.65402	1.22769
starch biosynthesis	10	9	0.36382	0.358795	0.986188	0.711327	0.711327	0.986188	1.38641	1.38641	1
TCA cycle VI (obligate autotrophs)	10	8	0.0827224	0.0719199	0.869413	0.441834	0.441834	0.441834	1.96774	1.96774	1.96774
plant sterol biosynthesis	10	7	0.246651	0.211602	0.857897	0.846366	0.832947	0.666364	1.01362	1.02995	1.28743
formylTHF biosynthesis	10	8	0.155215	0.13203	0.850632	0.850632	0.421119	0.504392	1	2.01993	1.68645
reductive TCA cycle I	10	6	0.116333	0.089126	0.76613	0.76613	0.193061	0.193061	1	3.96832	3.96832
superpathway of menaquinol-8 biosynthesis I	10	8	0.062877	0.0456935	0.726713	0.468858	0.468858	0.373289	1.54996	1.54996	1.94678
superpathway of tetrahydrofolate biosynthesis and salvage	10	7	0.131611	0.0947281	0.719759	0.622347	0.518262	0.622347	1.15652	1.38879	1.15652
O-antigen building blocks biosynthesis (E. coli)	10	7	0.107023	0.0768944	0.718488	0.378655	0.557387	0.67718	1.89747	1.28903	1.061
sucrose biosynthesis II	10	8	0.149342	0.10265	0.68735	0.966352	0.583545	0.627025	0.711284	1.17789	1.09621
formaldehyde assimilation I (serine pathway)	10	7	0.273409	0.183906	0.672641	0.672641	0.0864399	0.103692	1	7.78161	6.48689
biotin biosynthesis I	10	8	0.351904	0.234257	0.665685	0.665685	0.665685	0.665685	1	1	1
TCA cycle V (2-oxoglutarate:ferredoxin oxidoreductase)	10	7	0.0642064	0.0418867	0.652376	0.826947	0.508165	0.508165	0.788897	1.28379	1.28379
superpathway of glyoxylate bypass and TCA	10	7	0.0709524	0.0418867	0.590349	0.748322	0.711527	0.459849	0.788897	0.829693	1.28379
cholesterol biosynthesis II (via 24,25-dihydrolanosterol)	10	5	0.143715	0.080284	0.558632	0.562508	0.373807	0.551789	0.993108	1.49444	1.0124
cholesterol biosynthesis I	10	5	0.143715	0.080284	0.558632	0.562508	0.373807	0.551789	0.993108	1.49444	1.0124
cholesterol biosynthesis III (via desmosterol)	10	5	0.143715	0.080284	0.558632	0.562508	0.373807	0.551789	0.993108	1.49444	1.0124
respiration (anaerobic)	10	7	0.0496816	0.026684	0.5371	0.875752	0.875752	0.875752	0.613302	0.613302	0.613302
superpathway of geranylgeranyldiphosphate biosynthesis I (via mevalonate)	10	6	0.0742642	0.0387447	0.521714	0.509983	0.363732	0.363732	1.023	1.43434	1.43434
mycolate biosynthesis	10	6	0.124345	0.0645077	0.518781	0.518781	0.518781	0.518781	1	1	1
superpathway of menaquinol-9 biosynthesis	10	8	0.0897106	0.0456935	0.509344	0.757345	0.757345	0.690362	0.672538	0.672538	0.737792
superpathway of menaquinol-6 biosynthesis I	10	8	0.0897106	0.0456935	0.509344	0.328616	0.328616	0.261634	1.54996	1.54996	1.94678
tryptophan degradation XI (mammalian, via kynurenine)	10	2	0.228976	0.115625	0.504966	0.504966	0	0.0973539	1	#DIV/0!	5.18692
Yang cycle	10	4	0.419131	0.166209	0.396556	0.495968	0.396556	0.213026	0.799559	1	1.86154
superpathway of menaquinol-10 biosynthesis	10	8	0.142158	0.0456935	0.321427	0.207377	0.207377	0.165107	1.54996	1.54996	1.94678
superpathway of menaquinol-7 biosynthesis	10	8	0.142158	0.0456935	0.321427	0.207377	0.207377	0.165107	1.54996	1.54996	1.94678
TCA cycle IV (2-oxoglutarate decarboxylase)	10	7	0.16366	0.052451	0.320489	0.388976	0.263912	0.263912	0.82393	1.21438	1.21438
purine nucleobases degradation I (anaerobic)	10	6	0.259157	0.0749829	0.289334	0.203586	0.217625	0.138876	1.42119	1.32951	2.0834
palmitate biosynthesis I (animals and fungi)	10	5	0.11818	0.0336342	0.284602	0.22459	0.22459	0.22459	1.26721	1.26721	1.26721
glycolysis IV (plant cytosol)	10	8	0.0826168	0.0215057	0.260306	0.663776	0.663776	1	0.39216	0.39216	0.260306
superpathway of C1 compounds oxidation to CO2	10	3	0.643101	0.165079	0.256693	0.222138	0.222138	0.111069	1.15556	1.15556	2.31111
arginine, ornithine and proline interconversion	10	3	0.450204	0.114923	0.255268	0.134257	0.0966096	0.255268	1.90133	2.64226	1
superpathway of steroid hormone biosynthesis	10	2	0.526482	0.128788	0.24462	0.0863364	0.0863364	0.0863364	2.83333	2.83333	2.83333
superpathway of Clostridium acetobutylicum solventogenic fermentation	10	4	0.0719715	0.016248	0.225756	0.163947	0.0954315	0.0954315	1.37701	2.36563	2.36563
(S)-reticuline biosynthesis I	10	3	0.643978	0.113819	0.176744	0.238365	0.167609	0.167609	0.741484	1.0545	1.0545
novobiocin biosynthesis	10	2	0.41811	0.0714744	0.170946	0.170946	0.0114986	0.0421617	1	14.8667	4.05455
chondroitin sulfate biosynthesis	10	2	0.370591	0.0572581	0.154505	0.221964	0	0.265342	0.696078	#DIV/0!	0.582285
dermatan sulfate biosynthesis	10	2	0.378925	0.0572581	0.151107	0.217083	0	0.259506	0.696078	#DIV/0!	0.582285
mycolyl-arabinogalactan-peptidoglycan complex biosynthesis	10	2	0.234036	0.0289075	0.123517	0.0485551	0.123517	0.123517	2.54386	1	1
glutamate degradation VIII (to propionate)	10	4	0.198604	0.0223119	0.112343	0.0327253	0.0327253	0.0327253	3.43292	3.43292	3.43292
superpathway of hexuronide and hexuronate degradation	10	1	0.174876	0.012987	0.0742641	0	0.0621558	0.0621558	#DIV/0!	1.19481	1.19481
meta cleavage pathway of aromatic compounds	10	1	0.0622383	0.004329	0.0695553	0.0408837	0	0	1.7013	#DIV/0!	#DIV/0!
sanguinarine and macarpine biosynthesis	10	0	0.805556	0	0	0	0	0	#DIV/0!	#DIV/0!	#DIV/0!
superpathway of pterocarpan biosynthesis (via daidzein)	10	0	0.432925	0	0	0	0	0	#DIV/0!	#DIV/0!	#DIV/0!
superpathway of pterocarpan biosynthesis (via formononetin)	10	0	0.361303	0	0	0	0	0	#DIV/0!	#DIV/0!	#DIV/0!
Rubisco shunt	9	9	0.055396	0.055396	1	1	1	1	1	1	1
arginine biosynthesis II (acetyl cycle)	9	9	0.230415	0.230415	1	1	1	1	1	1	1
pyrimidine deoxyribonucleotides biosynthesis from CTP	9	7	0.247676	0.227268	0.917601	0.917601	0.570692	0.629206	1	1.60788	1.45835
folate transformations II	9	8	0.132815	0.121826	0.917261	0.917261	0.415311	0.666286	1	2.20861	1.37668
superpathway of sulfate assimilation and cysteine biosynthesis	9	8	0.326808	0.299031	0.915003	0.822279	0.907276	0.907276	1.11276	1.00852	1.00852
pantothenate and coenzyme A biosynthesis I	9	8	0.337055	0.304796	0.904294	0.703312	0.607606	0.821881	1.28577	1.48829	1.10027
superpathway of menaquinol-11 biosynthesis	9	8	0.0512491	0.0456935	0.891597	0.575237	0.575237	0.457985	1.54996	1.54996	1.94678
superpathway of menaquinol-12 biosynthesis	9	8	0.0512491	0.0456935	0.891597	0.575237	0.575237	0.457985	1.54996	1.54996	1.94678
superpathway of menaquinol-13 biosynthesis	9	8	0.0512491	0.0456935	0.891597	0.575237	0.575237	0.457985	1.54996	1.54996	1.94678
superpathway of pyrimidine ribonucleosides salvage	9	8	0.317149	0.282666	0.891273	0.891273	0.891273	0.891273	1	1	1
arginine biosynthesis I (via L-ornithine)	9	8	0.144945	0.119304	0.823098	1	1	1	0.823098	0.823098	0.823098
tRNA methylation (yeast)	9	7	0.934343	0.712121	0.762162	0.643243	0.524324	0.643243	1.18487	1.45361	1.18487
superpathway of S-adenosyl-L-methionine biosynthesis	9	7	0.0818624	0.0608862	0.743763	0.834924	0.743763	0.743763	0.890815	1	1
superpathway of methionine biosynthesis (transsulfuration)	9	7	0.0747885	0.0538123	0.719526	0.81931	0.719526	0.719526	0.87821	1	1
superpathway of demethylmenaquinol-8 biosynthesis	9	7	0.0559804	0.038797	0.693045	0.403424	0.403424	0.296081	1.71791	1.71791	2.34073
isoprene biosynthesis I	9	8	0.180842	0.122018	0.674724	0.674724	0.575979	0.674724	1	1.17144	1
pyrimidine deoxyribonucleotides de novo biosynthesis I	9	6	0.0979234	0.0611218	0.62418	0.791591	0.64359	0.791591	0.788513	0.969841	0.788513
anhydromuropeptides recycling	9	5	0.514385	0.307418	0.597642	0.205747	0.046822	0.208828	2.90474	12.7641	2.86189
anaerobic energy metabolism (invertebrates, mitochondrial)	9	6	0.083072	0.0496417	0.597574	0.284393	0.284393	0.284393	2.10123	2.10123	2.10123
NAD biosynthesis II (from tryptophan)	9	4	0.0960066	0.0571448	0.595217	0.595217	0.291712	0.523901	1	2.04043	1.13613
superpathway of unsaturated fatty acids biosynthesis (E. coli)	9	6	0.074329	0.0405308	0.545289	0.449872	0.449872	0.449872	1.2121	1.2121	1.2121
lysine biosynthesis I	9	6	0.11509	0.0573972	0.498718	0.665812	0.665812	0.665812	0.749037	0.749037	0.749037
superpathway of demethylmenaquinol-9 biosynthesis	9	7	0.0828141	0.038797	0.468483	0.737138	0.737138	0.664577	0.635543	0.635543	0.704934
superpathway of demethylmenaquinol-6 biosynthesis I	9	7	0.0828141	0.038797	0.468483	0.272705	0.272705	0.200144	1.71791	1.71791	2.34073
octanoyl-ACP biosynthesis (mitochondria, yeast)	9	6	0.0904849	0.0416982	0.46083	0.38245	0.38245	0.38245	1.20494	1.20494	1.20494
arginine biosynthesis III (via N-acetyl-L-citrulline)	9	7	0.24482	0.108068	0.441418	0.546152	0.546152	0.546152	0.808233	0.808233	0.808233
superpathway of fermentation (Chlamydomonas reinhardtii)	9	4	0.0957008	0.0400376	0.418363	0.470906	0.173462	0.314667	0.888421	2.41185	1.32954
purine nucleotides degradation I (plants)	9	5	0.188011	0.0714531	0.380047	0.380047	0.263902	0.263902	1	1.44011	1.44011
superpathway of arginine and ornithine degradation	9	4	0.22223	0.0784288	0.352918	0.352918	0.231945	0.208122	1	1.52156	1.69573
superpathway of thiamin diphosphate biosynthesis I	9	4	0.294387	0.0943195	0.320393	0.563028	0.266946	0.266946	0.569053	1.20022	1.20022
superpathway of thiamin diphosphate biosynthesis II	9	4	0.294387	0.0943195	0.320393	0.320393	0.266946	0.266946	1	1.20022	1.20022
pyrimidine deoxyribonucleotides de novo biosynthesis II	9	4	0.138296	0.0413934	0.29931	0.490888	0.417849	0.417849	0.609732	0.716312	0.716312
pyrimidine deoxyribonucleotides de novo biosynthesis III	9	5	0.198934	0.0510208	0.256472	0.338878	0.266026	0.338878	0.756825	0.964085	0.756825
fatty acid elongation -- saturated	9	5	0.12118	0.0307269	0.253563	0.195037	0.195037	0.195037	1.30008	1.30008	1.30008
superpathway of Clostridium acetobutylicum acidogenic fermentation	9	4	0.0730775	0.0157797	0.215931	0.172269	0.0337047	0.0337047	1.25345	6.40656	6.40656
adenosylcobalamin biosynthesis from cobyrinate a,c-diamide II	9	2	0.109838	0.0225996	0.205754	0.205754	0	0.205754	1	#DIV/0!	1
superpathway of vanillin and vanillate degradation	9	3	0.307463	0.0628717	0.204485	0.171297	0.171297	0.171297	1.19375	1.19375	1.19375
L-alanine fermentation to propionate and acetate	9	4	0.25133	0.0482509	0.191983	0.068687	0	0.0916617	2.79503	#DIV/0!	2.09447
jasmonic acid biosynthesis	9	4	0.221809	0.027326	0.123196	0.458993	0.123196	0.123196	0.268405	1	1
chorismate biosynthesis II (archaea)	9	5	0.293964	0.036152	0.122981	0.406462	0.406462	0.406462	0.302564	0.302564	0.302564
glycolysis V (Pyrococcus)	9	6	0.112454	0.0136286	0.121192	0.121192	0.121192	0.121192	1	1	1
lysine fermentation to acetate and butyrate	9	3	0.128747	0.0133166	0.103433	0.0786499	0	0	1.3151	#DIV/0!	#DIV/0!
enterobacterial common antigen biosynthesis	9	2	0.404319	0.038141	0.094334	0.0118908	0.0118908	0.0118908	7.93333	7.93333	7.93333
phenylacetate degradation I (aerobic)	9	2	0.28767	0.0105276	0.0365959	0.0365959	0.0365959	0.0365959	1	1	1
reductive TCA cycle II	9	3	0.315492	0.0110865	0.0351405	0.0351405	0.0351405	0.0351405	1	1	1
myo-, chiro- and scillo-inositol degradation	9	0	0.624421	0	0	0	0	0	#DIV/0!	#DIV/0!	#DIV/0!
cob(II)yrinate a,c-diamide biosynthesis II (late cobalt incorporation)	9	0	0.243243	0	0	0	0	0	#DIV/0!	#DIV/0!	#DIV/0!
aromatic compounds degradation via &beta;-ketoadipate	9	0	0.100114	0	0	0	0	0	#DIV/0!	#DIV/0!	#DIV/0!
diterpene phytoalexins precursors biosynthesis	9	0	0.906566	0	0	0	0	0	#DIV/0!	#DIV/0!	#DIV/0!
pentacyclic triterpene biosynthesis	9	0	0.670425	0	0	0	0	0	#DIV/0!	#DIV/0!	#DIV/0!
secologanin and strictosidine biosynthesis	9	0	0.680675	0	0	0	0	0	#DIV/0!	#DIV/0!	#DIV/0!
superpathway of fucose and rhamnose degradation	9	0	0.561176	0	0	0	0	0	#DIV/0!	#DIV/0!	#DIV/0!
superpathway of isoflavonoids (via naringenin)	9	0	0.303504	0	0	0	0	0	#DIV/0!	#DIV/0!	#DIV/0!
toluene degradation III (aerobic) (via p-cresol)	9	0	0.104339	0	0	0	0	0	#DIV/0!	#DIV/0!	#DIV/0!
methylerythritol phosphate pathway	8	8	0.122018	0.122018	1	1	0.853652	1	1	1.17144	1
UDP-N-acetylmuramoyl-pentapeptide biosynthesis I (meso-DAP-containing)	8	8	0.115587	0.115587	1	0.374593	0.270358	0.895765	2.66957	3.6988	1.11636
C4 photosynthetic carbon assimilation cycle, PEPCK type	8	8	0.194974	0.194974	1	0.947664	0.752278	0.801124	1.05523	1.3293	1.24825
superpathway of UDP-glucose-derived O-antigen building blocks biosynthesis	8	7	0.120334	0.115309	0.95824	0.812447	0.883373	0.883373	1.17945	1.08475	1.08475
flavin biosynthesis I (bacteria and plants)	8	7	0.482195	0.442195	0.917046	1	1	1	0.917046	0.917046	0.917046
phospholipid biosynthesis I	8	7	0.171188	0.15267	0.891824	0.698238	0.470847	0.590061	1.27725	1.89409	1.51141
superpathway of phylloquinol biosynthesis	8	7	0.0489617	0.0434061	0.886533	0.555393	0.555393	0.432663	1.59623	1.59623	2.04901
chorismate biosynthesis I	8	7	0.0613558	0.0535433	0.872669	0.872669	0.872669	0.872669	1	1	1
glutamine biosynthesis III	8	6	0.159496	0.131611	0.825166	1	0.854192	0.854192	0.825166	0.966019	0.966019
UDP-N-acetylmuramoyl-pentapeptide biosynthesis II (lysine-containing)	8	7	0.103945	0.0843373	0.811364	0.115909	0	0.695455	7	#DIV/0!	1.16667
L-ascorbate biosynthesis I (L-galactose pathway)	8	7	0.643988	0.518988	0.805897	0.805897	0.574822	0.574822	1	1.40199	1.40199
pentose phosphate pathway	8	7	0.108648	0.0873716	0.80417	0.80417	0.80417	0.80417	1	1	1
superpathway of sulfur amino acid biosynthesis (Saccharomyces cerevisiae)	8	6	0.207558	0.152003	0.732337	0.240437	0.854002	0.720171	3.04585	0.857536	1.01689
superpathway of heme biosynthesis from glycine	8	7	0.148963	0.108963	0.731476	0.731476	0.663667	0.731476	1	1.10217	1
homoserine and methionine biosynthesis	8	6	0.0699576	0.0489814	0.700158	0.806833	0.700158	0.700158	0.867786	1	1
citrulline biosynthesis	8	5	0.23323	0.158542	0.679768	0.557548	0.484877	0.465488	1.21921	1.40194	1.46033
palmitate biosynthesis II (bacteria and plants)	8	6	0.0619078	0.0405308	0.654696	0.540135	0.540135	0.540135	1.2121	1.2121	1.2121
superpathway of tetrahydrofolate biosynthesis	8	5	0.101222	0.0643397	0.635627	0.50897	0.373638	0.50897	1.24885	1.70118	1.24885
TCA cycle I (prokaryotic)	8	6	0.0504846	0.0279978	0.554581	0.646285	1	0.646285	0.858106	0.554581	0.858106
heparan sulfate biosynthesis (late stages)	8	4	0.333333	0.166667	0.5	0.375	0.25	0.125	1.33333	2	4
indole-3-acetate biosynthesis II	8	4	0.591363	0.264379	0.447067	0	0.0845504	0	#DIV/0!	5.28758	#DIV/0!
pantothenate and coenzyme A biosynthesis III	8	5	0.349787	0.135501	0.387382	0.387382	0.387382	0.307969	1	1	1.25786
pyridine nucleotide cycling (plants)	8	5	0.259722	0.0952056	0.366568	0.366568	0.325496	0.438739	1	1.12618	0.835502
superpathway of seleno-compound metabolism	8	4	0.289588	0.0886734	0.306205	0.547798	0.522028	0.522028	0.558974	0.586567	0.586567
reductive acetyl coenzyme A pathway	8	3	0.0851166	0.0250475	0.294273	0.294273	0.294273	0.294273	1	1	1
superpathway of arginine, putrescine, and 4-aminobutyrate degradation	8	3	0.20223	0.0584288	0.288923	0.288923	0.155986	0.228705	1	1.85224	1.2633
purine deoxyribonucleosides salvage	8	2	0.482529	0.128788	0.266902	0.0942006	0.266902	0.0942006	2.83333	1	2.83333
protocatechuate degradation I (meta-cleavage pathway)	8	3	0.236034	0.0628717	0.266366	0.223135	0.223135	0.223135	1.19375	1.19375	1.19375
adenosylcobalamin biosynthesis from cobyrinate a,c-diamide I	8	2	0.0955523	0.0225996	0.236515	0.236515	0	0.236515	1	#DIV/0!	1
pyrimidine deoxyribonucleotides de novo biosynthesis IV	8	5	0.190137	0.0447284	0.235243	0.235243	0.15902	0.235243	1	1.47933	1
methionine salvage I (bacteria and plants)	8	2	0.330303	0.077381	0.234273	0.360419	0.234273	0.234273	0.65	1	1
flavin biosynthesis II (archaea)	8	3	0.549194	0.117037	0.213107	0.285941	0.285941	0.285941	0.745283	0.745283	0.745283
formaldehyde assimilation II (RuMP Cycle)	8	6	0.180371	0.0375138	0.207981	0.207981	0.207981	0.207981	1	1	1
3-phenylpropionate and 3-(3-hydroxyphenyl)propionate degradation	8	2	0.28898	0.0598846	0.207227	0.0088052	0	0	23.5346	#DIV/0!	#DIV/0!
lysine biosynthesis II	8	6	0.307397	0.0573972	0.18672	0.18672	0.18672	0.18672	1	1	1
TCA cycle	8	5	0.127281	0.0224729	0.176561	0.395646	0.212934	0.212934	0.44626	0.829181	0.829181
menthol biosynthesis	8	1	0.846923	0.125	0.147593	0	0	0	#DIV/0!	#DIV/0!	#DIV/0!
isoprene biosynthesis II (engineered)	8	3	0.110642	0.0162986	0.14731	0.139436	0.0412703	0.0412703	1.05647	3.5694	3.5694
phenylalanine degradation IV (mammalian, via side chain)	8	3	0.424671	0.0569143	0.13402	0.0849621	0.0849621	0.0849621	1.57741	1.57741	1.57741
superpathway of sialic acid and CMP-sialic acid biosynthesis	8	1	0.588009	0.0769231	0.13082	0	0.188962	0	#DIV/0!	0.692308	#DIV/0!
nicotinate degradation III	8	1	0.333333	0.0416667	0.125	0	0.125	0.125	#DIV/0!	1	1
superpathway of penicillin, cephalosporin and cephamycin biosynthesis	8	1	0.806061	0.0909091	0.112782	0	0	0.12406	#DIV/0!	#DIV/0!	0.909091
superpathway of &beta;-D-glucuronide and D-glucuronate degradation	8	1	0.124876	0.012987	0.103999	0	0.0870428	0.0870428	#DIV/0!	1.19481	1.19481
TCA cycle III (helicobacter)	8	3	0.144247	0.0135675	0.094057	0.126152	0.249947	0.126152	0.745584	0.376307	0.745584
gallate degradation III (anaerobic)	8	2	0.318364	0.01093	0.0343318	0.0243096	0	0	1.41228	#DIV/0!	#DIV/0!
nicotine degradation II	8	1	0.442366	0.0151515	0.0342511	0.0342511	0.0342511	0.0342511	1	1	1
morphine biosynthesis	8	0	1	0	0	0	0	0.125	#DIV/0!	#DIV/0!	0
chondroitin sulfate and dermatan sulfate degradation I (bacterial)	8	0	0.975	0	0	0	0	0	#DIV/0!	#DIV/0!	#DIV/0!
monoterpene biosynthesis	8	0	0.555526	0	0	0	0	0	#DIV/0!	#DIV/0!	#DIV/0!
oleoresin monoterpene volatiles biosynthesis	8	0	0.290923	0	0	0	0	0	#DIV/0!	#DIV/0!	#DIV/0!
suberin monomers biosynthesis	8	0	0.289828	0	0	0	0	0	#DIV/0!	#DIV/0!	#DIV/0!
superpathway of benzoxazinoid glucosides biosynthesis	8	0	0.566947	0	0	0	0	0	#DIV/0!	#DIV/0!	#DIV/0!
superpathway of formononetin derivative biosynthesis	8	0	0.271829	0	0	0	0	0	#DIV/0!	#DIV/0!	#DIV/0!
taxol biosynthesis	8	0	0.745455	0	0	0	0	0	#DIV/0!	#DIV/0!	#DIV/0!
chlorophyllide a biosynthesis I (aerobic, light-dependent)	7	7	0.278502	0.278502	1	1	1	1	1	1	1
arginine biosynthesis IV (archaebacteria)	7	7	0.0984707	0.0984707	1	1	1	1	1	1	1
histidine biosynthesis	7	7	0.145833	0.145833	1	1	1	1	1	1	1
lysine biosynthesis VI	7	7	0.102852	0.102852	1	1	1	1	1	1	1
C4 photosynthetic carbon assimilation cycle, NAD-ME type	7	7	0.0861552	0.0861552	1	0.881562	0.771019	0.881562	1.13435	1.29698	1.13435
molybdenum cofactor biosynthesis	7	7	0.880952	0.880952	1	1	0.675676	0.837838	1	1.48	1.19355
chlorophyllide a biosynthesis III (aerobic, light independent)	7	7	0.172682	0.172682	1	0.785519	0.785519	0.785519	1.27304	1.27304	1.27304
chlorophyllide a biosynthesis II (anaerobic)	7	7	0.172682	0.172682	1	0.785519	0.785519	0.785519	1.27304	1.27304	1.27304
ureide biosynthesis	7	6	0.149131	0.137637	0.922925	0.683442	0.116397	0.116397	1.35041	7.92909	7.92909
1,4-dihydroxy-2-naphthoate biosynthesis I	7	6	0.0384354	0.0328798	0.855457	0.433628	0.433628	0.277286	1.97279	1.97279	3.08511
1,4-dihydroxy-2-naphthoate biosynthesis II (plants)	7	6	0.0384354	0.0328798	0.855457	0.433628	0.433628	0.277286	1.97279	1.97279	3.08511
superpathway of adenosine nucleotides de novo biosynthesis II	7	6	0.0542712	0.0441702	0.813879	1	0.813879	0.813879	0.813879	1	1
glycogen degradation I	7	5	0.159097	0.126294	0.793818	0.793818	0.753003	0.793818	1	1.0542	1
superpathway NAD/NADP - NADH/NADPH interconversion (yeast)	7	6	0.218005	0.165373	0.758576	0.567448	0.567448	0.758576	1.33682	1.33682	1
3-phosphoinositide biosynthesis	7	5	0.202132	0.15233	0.753616	0.680821	0.521232	0.680821	1.10692	1.44584	1.10692
L-ascorbate biosynthesis V	7	5	0.119204	0.0864013	0.724818	0.724818	0.649241	0.649241	1	1.11641	1.11641
flavin biosynthesis III (fungi)	7	5	0.291019	0.192195	0.660422	0.79787	0.79787	0.79787	0.827731	0.827731	0.827731
purine nucleotides degradation II (aerobic)	7	5	0.100261	0.0624508	0.622883	0.39093	0.173133	0.173133	1.59334	3.59772	3.59772
mannosyl-glycoprotein N-acetylglucosaminyltransferases	7	4	1	0.571429	0.571429	0	0	0.428571	#DIV/0!	#DIV/0!	1.33333
terminal O-glycans residues modification	7	4	1	0.571429	0.571429	0	0	0	#DIV/0!	#DIV/0!	#DIV/0!
valine degradation I	7	5	0.539414	0.289414	0.536534	0.536534	0.330549	0.330549	1	1.62316	1.62316
incomplete reductive TCA cycle	7	4	0.043522	0.0224502	0.515835	0.515835	0.515835	0.515835	1	1	1
superpathway of fatty acid biosynthesis initiation (E. coli)	7	5	0.0872884	0.0437998	0.501782	0.420532	0.420532	0.420532	1.19321	1.19321	1.19321
superpathway of ubiquinol-8 biosynthesis (prokaryotic)	7	4	0.0688207	0.0321193	0.46671	0.46671	0.46671	0.46671	1	1	1
TCA cycle II (plants and fungi)	7	5	0.0503584	0.0224729	0.44626	1	0.538194	0.538194	0.44626	0.829181	0.829181
NAD salvage pathway I	7	4	0.196352	0.0842166	0.428907	0.428907	0.37458	0.524371	1	1.14503	0.817945
L-ascorbate biosynthesis IV	7	5	0.150149	0.0617909	0.41153	0.285869	0.225868	0.225868	1.43958	1.82199	1.82199
adenosine nucleotides degradation I	7	4	0.144721	0.0584661	0.403991	0.403991	0.342842	0.342842	1	1.17836	1.17836
superpathway of pyridoxal 5'-phosphate biosynthesis and salvage	7	4	0.368193	0.137424	0.373238	0.373238	0.230292	0.373238	1	1.62071	1
superpathway of allantoin degradation in plants	7	3	0.376571	0.140321	0.372628	0.400746	0.385054	0	0.929837	0.96773	#DIV/0!
8-amino-7-oxononanoate biosynthesis I	7	5	0.179743	0.0620962	0.345472	0.345472	0.345472	0.345472	1	1	1
UDP-N-acetyl-D-galactosamine biosynthesis II	7	4	0.135584	0.0466187	0.343836	0.598163	0.55027	0.598163	0.57482	0.624849	0.57482
lysine biosynthesis IV	7	2	0.475756	0.158986	0.334176	0.0339019	0	0.0913877	9.85714	#DIV/0!	3.65668
TCA cycle VII (acetate-producers)	7	4	0.0632192	0.0203242	0.321488	0.39472	0.677184	0.39472	0.814472	0.474743	0.814472
mevalonate pathway I	7	3	0.0518181	0.0162986	0.314535	0.297722	0.0881199	0.0881199	1.05647	3.5694	3.5694
syringate degradation	7	3	0.211947	0.0628717	0.296638	0.248494	0.248494	0.248494	1.19375	1.19375	1.19375
1,3-propanediol biosynthesis (engineered)	7	5	0.278792	0.0823631	0.295429	0.743792	0.272137	0.295429	0.397193	1.08559	1
mannan degradation	7	3	0.757542	0.186113	0.24568	0.24568	0.24568	0.24568	1	1	1
phenylpropanoid biosynthesis	7	1	0.370177	0.0909091	0.245583	0.545739	0.300156	0	0.45	0.818182	#DIV/0!
chitin degradation to ethanol	7	4	0.222852	0.0484162	0.217257	0.313172	0.202063	0.202063	0.693731	1.07519	1.07519
4-hydroxyphenylacetate degradation	7	2	0.706818	0.140152	0.198285	0.0214362	0.0214362	0.0214362	9.25	9.25	9.25
superpathway of polyamine biosynthesis II	7	3	0.357229	0.0659559	0.184632	0.688964	0.217132	0.202312	0.267985	0.850322	0.91261
pyruvate fermentation to butanoate	7	3	0.0653382	0.0118427	0.181252	0.0742244	0.037697	0.037697	2.44195	4.80813	4.80813
glucose and glucose-1-phosphate degradation	7	4	0.240491	0.0370532	0.154073	0.0756174	0.0486163	0.0756174	2.03754	3.16917	2.03754
vitamin B6 degradation	7	1	1	0.142857	0.142857	0	0	0.142857	#DIV/0!	#DIV/0!	1
superpathway of rosmarinic acid biosynthesis	7	3	0.375668	0.0522804	0.139166	0.0156584	0.0211264	0.0211264	8.88767	6.58733	6.58733
cholesterol degradation to androstenedione II (cholesterol dehydrogenase)	7	2	0.0639828	0.00789784	0.123437	0.289705	0.123437	0.123437	0.426078	1	1
adenosylcobalamin salvage from cobinamide II	7	2	0.211743	0.0225996	0.106731	0.106731	0	0.106731	1	#DIV/0!	1
catechol degradation II (meta-cleavage pathway)	7	1	0.0411462	0.004329	0.10521	0.0618411	0	0	1.7013	#DIV/0!	#DIV/0!
acetyl-CoA fermentation to butyrate II	7	3	0.137444	0.0133166	0.0968876	0.0736729	0	0	1.3151	#DIV/0!	#DIV/0!
cholesterol degradation to androstenedione I (cholesterol oxidase)	7	2	0.0843575	0.00789784	0.0936234	0.219733	0.0936234	0.0936234	0.426078	1	1
superpathway of pyrimidine deoxyribonucleosides degradation	7	1	0.296922	0.0204082	0.0687324	0.132513	0.0687324	0.0687324	0.518683	1	1
pyruvate fermentation to hexanol	7	3	0.154837	0.0102845	0.0664213	0.0664213	0.0510075	0.0510075	1	1.30219	1.30219
allantoin degradation IV (anaerobic)	7	1	0.57205	0.02	0.034962	0.104886	0.034962	0	0.333333	1	#DIV/0!
ethylmalonyl pathway	7	1	0.333446	0.00238663	0.00715749	0.00715749	0	0	1	#DIV/0!	#DIV/0!
superpathway of salicylate degradation	7	0	0.0790073	0	0	0	0.207493	0	#DIV/0!	0	#DIV/0!
aclacinomycin biosynthesis	7	0	0.594444	0	0	0	0	0	#DIV/0!	#DIV/0!	#DIV/0!
archaetidylserine and archaetidylethanolamine biosynthesis	7	0	0.118581	0	0	0	0	0	#DIV/0!	#DIV/0!	#DIV/0!
isoflavonoid biosynthesis II	7	0	0.238988	0	0	0	0	0	#DIV/0!	#DIV/0!	#DIV/0!
superpathway of diterpene resin acids biosynthesis	7	0	0.486163	0	0	0	0	0	#DIV/0!	#DIV/0!	#DIV/0!
fatty acid &beta;-oxidation I	6	6	0.159992	0.159992	1	1	1	1	1	1	1
superpathway of adenosine nucleotides de novo biosynthesis I	6	6	0.0441702	0.0441702	1	1	1	1	1	1	1
threonine biosynthesis	6	6	0.0499811	0.0499811	1	1	1	1	1	1	1
tetrapyrrole biosynthesis I (from glutamate)	6	6	0.0679684	0.0679684	1	1	0.851387	1	1	1.17455	1
UMP biosynthesis	6	6	0.0755041	0.0755041	1	1	0.821023	0.821023	1	1.21799	1.21799
triacylglycerol biosynthesis	6	6	0.516549	0.516549	1	0.806408	0.806408	0.806408	1.24007	1.24007	1.24007
tyrosine degradation I	6	6	0.545069	0.545069	1	0.679668	0.0718928	0.683436	1.47131	13.9096	1.46319
fatty acid &beta;-oxidation VI (peroxisome)	6	6	0.0610315	0.0610315	1	1	0.579872	0.579872	1	1.72452	1.72452
photorespiration	6	6	0.495845	0.495845	1	1	0.383768	0.383768	1	2.60574	2.60574
glycogen biosynthesis I (from ADP-D-Glucose)	6	5	0.194348	0.189323	0.974144	0.974144	0.974144	0.974144	1	1	1
D-galactose degradation V (Leloir pathway)	6	5	0.14183	0.136805	0.964569	0.572864	0.572864	0.572864	1.68377	1.68377	1.68377
starch degradation V	6	5	0.0654002	0.0603751	0.923163	0.923163	0.923163	0.923163	1	1	1
sucrose degradation IV (sucrose phosphorylase)	6	4	0.199064	0.180706	0.907776	0.137506	0.137506	0.137506	6.60172	6.60172	6.60172
glycogen degradation III	6	4	0.235937	0.203134	0.860967	0.154563	0.154563	0.154563	5.57034	5.57034	5.57034
superpathway of plastoquinol biosynthesis	6	5	0.23812	0.199658	0.838478	0.96667	0.792707	0.792707	0.867388	1.05774	1.05774
stearate biosynthesis II (bacteria and plants)	6	5	0.0398902	0.0334386	0.838266	0.838266	0.838266	0.838266	1	1	1
phosphatidylglycerol biosynthesis I (plastidic)	6	5	0.108688	0.0901698	0.829618	0.812232	0.454082	0.64185	1.02141	1.82702	1.29254
phosphatidylglycerol biosynthesis II (non-plastidic)	6	5	0.108688	0.0901698	0.829618	0.812232	0.454082	0.64185	1.02141	1.82702	1.29254
chorismate biosynthesis from 3-dehydroquinate	6	5	0.0439645	0.036152	0.8223	0.8223	0.8223	0.8223	1	1	1
NAD biosynthesis I (from aspartate)	6	5	0.120289	0.0970337	0.806668	0.73183	0.619488	0.619488	1.10226	1.30215	1.30215
inosine-5'-phosphate biosynthesis I	6	5	0.0679404	0.0540515	0.795572	0.795572	0.795572	0.795572	1	1	1
superpathway of guanosine nucleotides de novo biosynthesis II	6	5	0.0440124	0.0339114	0.770496	1	0.770496	0.770496	0.770496	1	1
&gamma;-glutamyl cycle	6	5	0.711601	0.544935	0.765786	0.683123	0.52698	0.609644	1.12101	1.45316	1.25612
3-phosphoinositide degradation	6	4	0.711951	0.539683	0.758033	0.601967	0.200656	0.200656	1.25926	3.77778	3.77778
superpathway of leucine, valine, and isoleucine biosynthesis	6	5	0.176417	0.128798	0.730077	0.730077	0.730077	0.730077	1	1	1
UDP-sugars interconversion	6	5	0.438175	0.313175	0.714726	0.714726	0.714726	0.714726	1	1	1
stachyose degradation	6	5	0.348547	0.248547	0.713095	0.553703	0.169224	0.169224	1.28787	4.2139	4.2139
NAD/NADH phosphorylation and dephosphorylation	6	5	0.490652	0.347794	0.708842	0.332763	0.162921	0.417684	2.13017	4.35084	1.69708
tryptophan biosynthesis	6	4	0.0649672	0.0437996	0.674181	0.674181	0.674181	0.674181	1	1	1
isoleucine biosynthesis IV	6	4	0.0834407	0.051875	0.621699	0.621699	0.621699	0.621699	1	1	1
cis-dodecenoyl biosynthesis	6	4	0.0436918	0.025045	0.573221	0.410897	0.410897	0.410897	1.39505	1.39505	1.39505
glutamate and glutamine biosynthesis	6	4	0.364405	0.201905	0.554067	0.661549	0.215616	0.490036	0.837531	2.5697	1.13067
starch degradation III	6	4	0.253432	0.137296	0.541746	0.541746	0.541746	0.10332	1	1	5.24339
superpathway of polyamine biosynthesis I	6	3	0.126764	0.0659559	0.520303	0.727899	0.611889	0.570126	0.714801	0.850322	0.91261
superpathway of pyrimidine ribonucleosides degradation	6	3	0.370408	0.187075	0.505051	0.505051	0.0550964	0.0550964	1	9.16667	9.16667
lipid IVA biosynthesis	6	3	0.153846	0.0769231	0.5	0	0	0	#DIV/0!	#DIV/0!	#DIV/0!
wybutosine biosynthesis	6	4	0.655711	0.322378	0.491646	0.491646	0.694988	1	1	0.707417	0.491646
histidine degradation III	6	2	0.360552	0.173246	0.480501	0.0182469	0.562075	0.562075	26.3333	0.85487	0.85487
methylgallate degradation	6	3	0.135024	0.0628717	0.465632	0.39006	0.39006	0.39006	1.19375	1.19375	1.19375
succinate fermentation to butyrate	6	3	0.201282	0.0838046	0.416353	0	0	0	#DIV/0!	#DIV/0!	#DIV/0!
leucine degradation I	6	3	0.557143	0.22381	0.401709	0.65812	0.017094	0.017094	0.61039	23.5	23.5
L-arabinose degradation IV	6	2	0.114149	0.0425725	0.372956	0.0576349	0	0.18251	6.47101	#DIV/0!	2.04348
pyruvate fermentation to butanol I	6	3	0.0333937	0.0118427	0.354638	0.145228	0.073758	0.073758	2.44195	4.80813	4.80813
4-aminobutyrate degradation V	6	3	0.175066	0.0616029	0.351884	0	0.0936415	0.0936415	#DIV/0!	3.75778	3.75778
superpathway of choline biosynthesis	6	2	0.219308	0.0753968	0.343794	0.433202	0.306541	0.126661	0.793612	1.12153	2.71429
S-methyl-5-thio-&alpha;-D-ribose 1-phosphate degradation I	6	2	0.232684	0.077381	0.332558	0.511628	0.332558	0.332558	0.65	1	1
pyrimidine deoxyribonucleotide phosphorylation	6	3	0.0792239	0.024333	0.307142	0.307142	0.307142	0.307142	1	1	1
tryptophan degradation to 2-amino-3-carboxymuconate semialdehyde	6	1	0.0544868	0.015625	0.286767	0.286767	0	0.409121	1	#DIV/0!	0.700935
chitin derivatives degradation	6	2	0.451036	0.127778	0.283298	0.0615866	0.0615866	0.283298	4.6	4.6	1
superpathway of heme biosynthesis from uroporphyrinogen-III	6	4	0.27866	0.0786596	0.282278	0.282278	0.282278	0.282278	1	1	1
pyridoxal 5'-phosphate biosynthesis I	6	3	0.315561	0.084792	0.268702	0.268702	0.268702	0.268702	1	1	1
pyruvate fermentation to propionate I	6	4	0.0840403	0.0223119	0.26549	0.0773366	0.0773366	0.0773366	3.43292	3.43292	3.43292
stearate biosynthesis III (fungi)	6	3	0.0636309	0.0167381	0.26305	0.26305	0.26305	0.26305	1	1	1
anaerobic energy metabolism (invertebrates, cytosol)	6	4	0.0776633	0.0195825	0.252146	0.252146	0.129516	0.252146	1	1.94683	1
superpathway of taurine degradation	6	1	0.587929	0.142857	0.242984	0.00646724	0	0	37.5714	#DIV/0!	#DIV/0!
lysine biosynthesis III	6	5	0.188059	0.0452021	0.240361	0.240361	0.240361	0.240361	1	1	1
sucrose degradation II (sucrose synthase)	6	3	0.0732015	0.0163816	0.223787	0.405932	0.282861	0.282861	0.551291	0.791155	0.791155
androgen biosynthesis	6	1	0.229563	0.0454545	0.198005	0.198005	0.198005	0.198005	1	1	1
L-ascorbate biosynthesis VI (engineered pathway)	6	2	0.485845	0.095791	0.197164	0	0	0	#DIV/0!	#DIV/0!	#DIV/0!
inosine-5'-phosphate biosynthesis III	6	4	0.223371	0.0428155	0.191679	0.191679	0.191679	0.191679	1	1	1
superpathway of glycol metabolism and degradation	6	1	0.27832	0.0526316	0.189104	0.212743	0.189104	0.189104	0.888889	1	1
superpathway of phosphatidylcholine biosynthesis	6	1	0.147772	0.025641	0.173518	0.13269	0.344165	0	1.30769	0.504171	#DIV/0!
trehalose degradation V	6	4	0.207118	0.0354267	0.171045	0.171045	0.139694	0.171045	1	1.22443	1
isoleucine biosynthesis II	6	4	0.337589	0.051875	0.153663	0.153663	0.153663	0.153663	1	1	1
D-fructuronate degradation	6	1	0.0855242	0.012987	0.151852	0	0.127093	0.127093	#DIV/0!	1.19481	1.19481
superpathway of erythromycin biosynthesis (without sugar biosynthesis)	6	1	0.148696	0.0217391	0.146199	0	0.146199	0.146199	#DIV/0!	1	1
ketogluconate metabolism	6	1	0.568132	0.0769231	0.135397	0.125725	0	0.125725	1.07692	#DIV/0!	1.07692
5-dehydro-4-deoxy-D-glucuronate degradation	6	1	0.109224	0.012987	0.118903	0	0.0995162	0.0995162	#DIV/0!	1.19481	1.19481
ornithine degradation II (Stickland reaction)	6	1	0.271429	0.0322581	0.118845	0.181289	0.118845	0.118845	0.655556	1	1
lysine degradation V	6	1	0.136788	0.016129	0.117913	0.310297	0	0	0.38	#DIV/0!	#DIV/0!
sphingolipid biosynthesis (plants)	6	1	0.408824	0.0416667	0.101918	0.755396	0.264988	0.264988	0.134921	0.384615	0.384615
adenosylcobalamin salvage from cobinamide I	6	2	0.223357	0.0225996	0.101181	0.101181	0	0.101181	1	#DIV/0!	1
toluene degradation V (aerobic) (via toluene-cis-diol)	6	1	0.0435821	0.004329	0.0993299	0.0583847	0	0	1.7013	#DIV/0!	#DIV/0!
formaldehyde oxidation I	6	3	0.337335	0.0278108	0.0824426	0.0824426	0.0824426	0.0824426	1	1	1
sucrose degradation III (sucrose invertase)	6	3	0.22999	0.0155076	0.0674271	1	0.0971668	0.125401	0.0674271	0.693932	0.537694
fatty acid salvage	6	4	0.35736	0.0240269	0.0672343	0.0672343	0.0672343	0.0672343	1	1	1
mangrove triterpenoid biosynthesis	6	1	0.289656	0.0192308	0.0663918	0.0663918	0.0663918	0.0663918	1	1	1
aromatic biogenic amine degradation (bacteria)	6	2	0.525505	0.0302673	0.0575965	0.0179522	0.0179522	0.0179522	3.20833	3.20833	3.20833
bisabolene biosynthesis	6	3	0.298537	0.016486	0.0552224	0.0552224	0.0552224	0.0552224	1	1	1
lysine biosynthesis V	6	1	0.301153	0.016129	0.0535576	0.0535576	0	0.144373	1	#DIV/0!	0.370968
dTDP-D-desosamine biosynthesis	6	1	0.096917	0.00480769	0.0496063	0.0496063	0.213386	0.0496063	1	0.232472	1
norspermidine biosynthesis	6	2	0.259362	0.0114943	0.0443174	0.0443174	0.0443174	0.0443174	1	1	1
superpathway of polyamine biosynthesis III	6	2	0.259362	0.0114943	0.0443174	0.0443174	0.0443174	0.0443174	1	1	1
sucrose degradation V (sucrose &alpha;-glucosidase)	6	3	0.521809	0.0218088	0.0417945	0.0417945	0.0417945	0.0417945	1	1	1
mevalonate pathway II (archaea)	6	2	0.199793	0.00695284	0.0348002	0.911413	0.857051	0.857051	0.0381827	0.0406046	0.0406046
superpathway of 2,3-butanediol biosynthesis	6	1	0.46504	0.0120482	0.0259079	0.0259079	0.0259079	0.0259079	1	1	1
rebeccamycin biosynthesis	6	0	0.958333	0	0	0.173913	0	0.173913	0	#DIV/0!	0
daunorubicin biosynthesis	6	0	0.415152	0	0	0.218978	0	0	0	#DIV/0!	#DIV/0!
superpathway of hyoscyamine and scopolamine biosynthesis	6	0	0.516667	0	0	0.0967742	0	0	0	#DIV/0!	#DIV/0!
(1'S,5'S)-averufin biosynthesis	6	0	0.315789	0	0	0	0	0	#DIV/0!	#DIV/0!	#DIV/0!
4-methylcatechol degradation (ortho cleavage)	6	0	0.25852	0	0	0	0	0	#DIV/0!	#DIV/0!	#DIV/0!
myo-inositol degradation I	6	0	0.324421	0	0	0	0	0	#DIV/0!	#DIV/0!	#DIV/0!
Escherichia coli serotype O86 O-antigen biosynthesis	6	0	0.878788	0	0	0	0	0	#DIV/0!	#DIV/0!	#DIV/0!
CMP-pseudaminate biosynthesis	6	0	0.866667	0	0	0	0	0	#DIV/0!	#DIV/0!	#DIV/0!
D-galactonate degradation	6	0	0.387518	0	0	0	0	0	#DIV/0!	#DIV/0!	#DIV/0!
DIBOA-glucoside biosynthesis	6	0	0.366947	0	0	0	0	0	#DIV/0!	#DIV/0!	#DIV/0!
archaetidylinositol biosynthesis	6	0	0.222222	0	0	0	0	0	#DIV/0!	#DIV/0!	#DIV/0!
catechol degradation III (ortho-cleavage pathway)	6	0	0.0626139	0	0	0	0	0	#DIV/0!	#DIV/0!	#DIV/0!
maackiain biosynthesis	6	0	0.181829	0	0	0	0	0	#DIV/0!	#DIV/0!	#DIV/0!
methanogenesis from CO2	6	0	0.218974	0	0	0	0	0	#DIV/0!	#DIV/0!	#DIV/0!
naphthalene degradation (aerobic)	6	0	0.109091	0	0	0	0	0	#DIV/0!	#DIV/0!	#DIV/0!
nicotinate degradation I	6	0	0.212568	0	0	0	0	0	#DIV/0!	#DIV/0!	#DIV/0!
oleoresin sesquiterpene volatiles biosynthesis	6	0	0.28194	0	0	0	0	0	#DIV/0!	#DIV/0!	#DIV/0!
paromamine biosynthesis I	6	0	0.116291	0	0	0	0	0	#DIV/0!	#DIV/0!	#DIV/0!
paromamine biosynthesis II	6	0	0.133174	0	0	0	0	0	#DIV/0!	#DIV/0!	#DIV/0!
superpathway of CDP-glucose-derived O-antigen building blocks biosynthesis	6	0	0.646645	0	0	0	0	0	#DIV/0!	#DIV/0!	#DIV/0!
superpathway of atrazine degradation	6	0	0.606944	0	0	0	0	0	#DIV/0!	#DIV/0!	#DIV/0!
teichoic acid (poly-glycerol) biosynthesis	6	0	0.64391	0	0	0	0	0	#DIV/0!	#DIV/0!	#DIV/0!
tylosin biosynthesis	6	0	0.666667	0	0	0	0	0	#DIV/0!	#DIV/0!	#DIV/0!
5-aminoimidazole ribonucleotide biosynthesis I	5	5	0.0657244	0.0657244	1	1	1	1	1	1	1
fatty acid &beta;-oxidation II (peroxisome)	5	5	0.0353905	0.0353905	1	1	1	1	1	1	1
palmitoleate biosynthesis I	5	5	0.0334386	0.0334386	1	1	1	1	1	1	1
starch degradation II	5	5	0.493823	0.493823	1	1	1	1	1	1	1
superpathway of 5-aminoimidazole ribonucleotide biosynthesis	5	5	0.0657244	0.0657244	1	1	1	1	1	1	1
superpathway of guanosine nucleotides de novo biosynthesis I	5	5	0.0339114	0.0339114	1	1	1	1	1	1	1
superpathway of pyrimidine nucleobases salvage	5	5	0.094426	0.094426	1	1	1	1	1	1	1
unsaturated, even numbered fatty acid &beta;-oxidation	5	5	0.213149	0.213149	1	1	0.675723	0.675723	1	1.4799	1.4799
galactose degradation I (Leloir pathway)	5	5	0.198446	0.198446	1	0.384104	0.384104	0.384104	2.60346	2.60346	2.60346
4-amino-2-methyl-5-phosphomethylpyrimidine biosynthesis (yeast)	5	4	0.225359	0.202632	0.899151	0.899151	0.766454	1	1	1.17313	0.899151
fatty acid biosynthesis initiation I	5	4	0.0445696	0.038118	0.855246	0.69612	0.69612	0.69612	1.22859	1.22859	1.22859
hydrogen production VIII	5	2	0.264261	0.210309	0.795839	0.795839	0.795839	0.0390117	1	1	20.4
1D-myo-inositol hexakisphosphate biosynthesis II (mammalian)	5	4	0.110229	0.0875022	0.793819	0.793819	0.232615	0.434215	1	3.41259	1.82817
superpathway of 1D-myo-inositol hexakisphosphate biosynthesis (plants)	5	4	0.110229	0.0875022	0.793819	0.793819	0	0.2016	1	#DIV/0!	3.9376
glutathione-mediated detoxification II	5	4	0.350126	0.273203	0.780299	0.780299	0.168007	0.453619	1	4.64444	1.72016
vitamin E biosynthesis (tocopherols)	5	4	0.49695	0.385839	0.776414	0.776414	0.688924	0.688924	1	1.127	1.127
thiamin salvage II	5	3	0.233711	0.176501	0.75521	0.449583	0.852456	0.852456	1.6798	0.885923	0.885923
UDP-N-acetyl-D-glucosamine biosynthesis I	5	4	0.0498015	0.0373015	0.749003	0.717187	0.749003	0.749003	1.04436	1	1
ubiquinol-10 biosynthesis (prokaryotic)	5	4	0.0431083	0.0321193	0.745084	0.745084	0.745084	0.745084	1	1	1
ubiquinol-7 biosynthesis (prokaryotic)	5	4	0.0431083	0.0321193	0.745084	0.745084	0.745084	0.745084	1	1	1
ubiquinol-8 biosynthesis (prokaryotic)	5	4	0.0431083	0.0321193	0.745084	0.745084	0.745084	0.745084	1	1	1
ubiquinol-9 biosynthesis (prokaryotic)	5	4	0.0431083	0.0321193	0.745084	0.745084	0.745084	0.745084	1	1	1
ornithine biosynthesis	5	4	0.0991059	0.0734649	0.741277	1	1	1	0.741277	0.741277	0.741277
NAD/NADP-NADH/NADPH mitochondrial interconversion (yeast)	5	4	0.200715	0.148083	0.737779	0.530188	0.530188	0.737779	1.39154	1.39154	1
phospholipid remodeling (phosphatidylethanolamine, yeast)	5	4	0.47406	0.34906	0.73632	0.73632	0.414354	0.625297	1	1.77703	1.17755
isoleucine biosynthesis III	5	4	0.0722832	0.051875	0.717664	0.717664	0.717664	0.717664	1	1	1
glyoxylate cycle	5	3	0.0328135	0.0216049	0.658416	1	0.376238	0.376238	0.658416	1.75	1.75
cis-vaccenate biosynthesis	5	4	0.0429083	0.0277568	0.646886	0.646886	0.646886	0.646886	1	1	1
NAD/NADP-NADH/NADPH cytosolic interconversion (yeast)	5	4	0.146071	0.093439	0.639684	0.354434	0.354434	0.639684	1.80481	1.80481	1
superpathway of ubiquinol-6 biosynthesis (eukaryotic)	5	4	0.0472771	0.02942	0.622288	0.622288	1	1	1	0.622288	0.622288
D-myo-inositol (1,4,5)-trisphosphate biosynthesis	5	3	0.128159	0.0793651	0.619271	0.756162	0.756162	0.756162	0.818966	0.818966	0.818966
superpathway of betalain biosynthesis	5	3	0.272055	0.165273	0.607498	0.493971	0.159814	0.159814	1.22983	3.80128	3.80128
tRNA processing	5	3	1	0.6	0.6	0.2	0.2	0.2	3	3	3
superpathway of carotenoid biosynthesis	5	3	0.563131	0.32702	0.580717	1	0.778027	0.580717	0.580717	0.746398	1
methionine biosynthesis I	5	3	0.0498427	0.0288665	0.579152	0.728877	0.579152	0.579152	0.794581	1	1
superpathway of thiamin diphosphate biosynthesis III (eukaryotes)	5	3	0.23128	0.131629	0.569135	0.901732	0.833701	0.833701	0.631157	0.68266	0.68266
isoleucine degradation I	5	4	0.201793	0.110884	0.549494	0.0989873	0.0871602	0.0871602	5.55115	6.30441	6.30441
phospholipases	5	4	0.435171	0.235171	0.540411	0.285084	0.164139	0.054713	1.89562	3.2924	9.87719
pyrimidine deoxyribonucleosides salvage	5	3	0.176343	0.0930092	0.527435	0.763717	0.527435	0.763717	0.690615	1	0.690615
glycogen degradation II	5	3	0.0692699	0.036467	0.526448	0.526448	0.526448	0.526448	1	1	1
D-cycloserine biosynthesis	5	3	0.69697	0.363636	0.521739	0.0434783	0.282609	0.282609	12	1.84615	1.84615
retinol biosynthesis	5	3	0.627579	0.316468	0.504268	0.276636	0.177047	0.276636	1.82286	2.84821	1.82286
mRNA capping II	5	3	0.775	0.375	0.483871	0.741935	0.483871	0.483871	0.652174	1	1
inosine-5'-phosphate biosynthesis II	5	4	0.0836409	0.0401626	0.480179	0.480179	0.480179	0.480179	1	1	1
glutathione-mediated detoxification I	5	3	0.361237	0.173203	0.479471	0.479471	0.162839	0.162839	1	2.94444	2.94444
superpathway of methylglyoxal degradation	5	2	0.424747	0.2	0.470868	0.470868	0.470868	0.470868	1	1	1
guanosine nucleotides degradation III	5	3	0.0706356	0.0328256	0.464717	0.464717	0.155573	0.155573	1	2.98713	2.98713
pyruvate fermentation to isobutanol (engineered)	5	4	0.102312	0.0467565	0.456999	0.456999	0.456999	0.456999	1	1	1
ADP-L-glycero-&beta;-D-manno-heptose biosynthesis	5	2	0.911111	0.4	0.439024	0	0.219512	0	#DIV/0!	2	#DIV/0!
superpathway of D-glucarate and D-galactarate degradation	5	2	0.123079	0.0533428	0.433403	0	0	0	#DIV/0!	#DIV/0!	#DIV/0!
mucin core 1 and core 2 O-glycosylation	5	2	0.925	0.4	0.432432	0	0.216216	0	#DIV/0!	2	#DIV/0!
2-methylbutyrate biosynthesis	5	3	0.244901	0.10136	0.413883	0.042675	0.0329297	0.0329297	9.69848	12.5687	12.5687
noradrenaline and adrenaline degradation	5	4	0.189262	0.0781508	0.412924	0.302847	0.302847	0.302847	1.36347	1.36347	1.36347
C20 prostanoid biosynthesis	5	2	1	0.4	0.4	0.6	0.2	0.2	0.666667	2	2
ubiquinol-8 biosynthesis (eukaryotic)	5	3	0.0524331	0.0204914	0.390811	0.390811	0.731381	0.731381	1	0.534346	0.534346
superpathway of guanosine nucleotides degradation (plants)	5	3	0.0848677	0.0328256	0.386785	0.386785	0.129484	0.129484	1	2.98713	2.98713
itaconate degradation	5	1	0.541439	0.2	0.369386	0.369386	0	0	1	#DIV/0!	#DIV/0!
sphingolipid biosynthesis (mammals)	5	2	0.458333	0.166667	0.363636	0.454545	0.0909091	0.0909091	0.8	4	4
superpathway of D-myo-inositol (1,4,5)-trisphosphate metabolism	5	2	0.276047	0.0970696	0.351642	0.804463	0.804463	0.804463	0.437113	0.437113	0.437113
UTP and CTP dephosphorylation I	5	4	0.307663	0.107663	0.349938	0.349938	0.0706672	0.117773	1	4.95191	2.97129
biotin biosynthesis II	5	3	0.401557	0.1337	0.332953	0.332953	0.332953	0.332953	1	1	1
superpathway of aspartate and asparagine biosynthesis; interconversion of aspartate and asparagine	5	2	0.450028	0.147688	0.328175	0.328175	0.645616	0.645616	1	0.508314	0.508314
ketogenesis	5	2	0.22729	0.0738152	0.324763	0.912007	0	0	0.356097	#DIV/0!	#DIV/0!
urea cycle	5	3	0.119982	0.0379026	0.315903	0.315903	0.315903	0.50973	1	1	0.619745
butanol and isobutanol biosynthesis (engineered)	5	2	0.488532	0.147262	0.301438	0.301438	0.301438	0.301438	1	1	1
&beta;-alanine biosynthesis II	5	2	0.166123	0.0494129	0.297447	0.214986	0.214986	0.214986	1.38356	1.38356	1.38356
L-ascorbate degradation II (bacterial, aerobic)	5	1	0.495245	0.142857	0.288458	0.288458	0.288458	0.288458	1	1	1
serotonin degradation	5	3	0.121787	0.0346726	0.284699	0.396775	0.113635	0.113635	0.717532	2.50538	2.50538
CMP-N-acetylneuraminate biosynthesis I (eukaryotes)	5	1	0.302656	0.0769231	0.25416	0	0	0	#DIV/0!	#DIV/0!	#DIV/0!
xylose degradation IV	5	1	0.0894156	0.0208333	0.232994	0.0735771	0	0.232994	3.16667	#DIV/0!	1
naringenin biosynthesis (engineered)	5	1	0.206947	0.047619	0.230102	0	0	0	#DIV/0!	#DIV/0!	#DIV/0!
flavonoid biosynthesis (in equisetum)	5	1	0.213707	0.047619	0.222824	0	0	0	#DIV/0!	#DIV/0!	#DIV/0!
superpathway of alanine biosynthesis	5	3	0.19816	0.0428571	0.216275	0.216275	0.168214	0.216275	1	1.28571	1
testosterone and androsterone degradation to androstendione	5	1	0.192982	0.0416667	0.215909	0	0	0	#DIV/0!	#DIV/0!	#DIV/0!
superpathway of nicotine biosynthesis	5	2	0.177671	0.0377486	0.212463	0.624775	0.343356	0.343356	0.340064	0.618785	0.618785
3-phenylpropanoate and 3-(3-hydroxyphenyl)propanoate degradation to 2-oxopent-4-enoate	5	1	0.277778	0.0555556	0.2	0	0	0	#DIV/0!	#DIV/0!	#DIV/0!
cinnamate and 3-hydroxycinnamate degradation to 2-oxopent-4-enoate	5	1	0.277778	0.0555556	0.2	0	0	0	#DIV/0!	#DIV/0!	#DIV/0!
polymyxin resistance	5	1	1	0.2	0.2	0	0	0	#DIV/0!	#DIV/0!	#DIV/0!
superpathway of trimethylamine degradation	5	1	0.555556	0.111111	0.2	0	0	0	#DIV/0!	#DIV/0!	#DIV/0!
superpathway phosphatidate biosynthesis (yeast)	5	3	0.497502	0.0975016	0.195982	0.597991	0.195982	0.195982	0.327735	1	1
superpathway of purine deoxyribonucleosides degradation	5	1	0.120355	0.0232558	0.193227	0.157351	0	0	1.228	#DIV/0!	#DIV/0!
thiazole biosynthesis I (E. coli)	5	2	0.176976	0.0341188	0.192788	0.596394	0.192788	0.192788	0.323256	1	1
thiazole biosynthesis II (Bacillus)	5	2	0.176976	0.0341188	0.192788	0.192788	0.192788	0.192788	1	1	1
2-methylcitrate cycle I	5	1	0.527778	0.1	0.189474	0	0.568421	0.568421	#DIV/0!	0.333333	0.333333
2-methylcitrate cycle II	5	1	0.527778	0.1	0.189474	0	0.189474	0.189474	#DIV/0!	1	1
catechol degradation I (meta-cleavage pathway)	5	1	0.0230436	0.004329	0.187861	0.110422	0	0	1.7013	#DIV/0!	#DIV/0!
superpathway of allantoin degradation in yeast	5	2	0.286019	0.0494118	0.172757	0.0699254	0.0699254	0	2.47059	2.47059	#DIV/0!
4-hydroxybenzoate biosynthesis V	5	3	0.0925469	0.0159624	0.172479	0.172479	0.172479	0.172479	1	1	1
GDP-glucose biosynthesis	5	3	0.12321	0.0181853	0.147595	0.147595	0.0948929	0.147595	1	1.55539	1
D-galacturonate degradation I	5	1	0.0927415	0.012987	0.140035	0	0	0	#DIV/0!	#DIV/0!	#DIV/0!
proline biosynthesis II (from arginine)	5	2	0.313075	0.043494	0.138925	0.193063	0.138925	0.138925	0.719585	1	1
glutamate degradation V (via hydroxyglutarate)	5	2	0.212152	0.0282696	0.133251	0	0	0	#DIV/0!	#DIV/0!	#DIV/0!
flavonoid biosynthesis	5	1	0.362665	0.047619	0.131303	0	0	0	#DIV/0!	#DIV/0!	#DIV/0!
tyrosine degradation III	5	3	0.161814	0.0182241	0.112624	0.063577	0.0762715	0.0762715	1.77146	1.47662	1.47662
pyruvate fermentation to butanol II	5	2	0.0470031	0.00484969	0.103178	0.103178	0.052402	0.052402	1	1.96897	1.96897
phosphinothricin tripeptide biosynthesis	5	1	0.374431	0.0333333	0.0890241	0.33384	0.127177	0	0.266667	0.7	#DIV/0!
polyisoprenoid biosynthesis (E. coli)	5	3	0.194781	0.016486	0.0846386	0.0846386	0.940303	0.0846386	1	0.0900121	1
GDP-glucose biosynthesis II	5	2	0.151027	0.0115186	0.0762689	0.304591	0.0332731	0.0762689	0.250397	2.29221	1
mycothiol biosynthesis	5	1	0.85	0.05	0.0588235	0.0588235	0.0588235	0.294118	1	1	0.2
methanogenesis from acetate	5	1	0.0683578	0.00393701	0.0575941	0.113217	0	0	0.508704	#DIV/0!	#DIV/0!
oxalate degradation III	5	1	0.534722	0.0222222	0.0415584	0	0	0	#DIV/0!	#DIV/0!	#DIV/0!
acetylene degradation	5	2	0.214689	0.00834229	0.0388576	0.0684204	0.0205194	0.0205194	0.567924	1.8937	1.8937
p-cymene degradation	5	1	0.121322	0.004329	0.0356821	0.0209734	0	0	1.7013	#DIV/0!	#DIV/0!
glycine betaine degradation I	5	1	0.367565	0.0126582	0.0344381	0.228767	0.0344381	0.0344381	0.150538	1	1
glucose degradation (oxidative)	5	1	0.565333	0.0188679	0.0333749	0	0	0	#DIV/0!	#DIV/0!	#DIV/0!
dTDP-3-acetamido-3,6-dideoxy-&alpha;-D-galactose biosynthesis	5	1	0.145979	0.00480769	0.0329341	0.0329341	0.0329341	0.0329341	1	1	1
caffeine degradation III (bacteria, via demethylation)	5	1	0.323135	0.00884956	0.0273865	0.248435	0	0	0.110236	#DIV/0!	#DIV/0!
caffeine degradation IV (bacteria, via demethylation and oxidation)	5	1	0.323135	0.00884956	0.0273865	0.248435	0	0	0.110236	#DIV/0!	#DIV/0!
ectoine biosynthesis	5	2	0.456949	0.0114943	0.0251544	0.0251544	0.0251544	0.0251544	1	1	1
superpathway of sulfolactate degradation	5	1	0.234123	0.00483092	0.0206341	0.0368746	0.495218	0.0206341	0.559574	0.0416667	1
grixazone biosynthesis	5	2	0.611494	0.0114943	0.018797	0.018797	0.018797	0.018797	1	1	1
dTDP-&alpha;-D-mycaminose biosynthesis	5	1	0.283689	0.00480769	0.016947	0.016947	0.016947	0.016947	1	1	1
L-1,2-propanediol degradation	5	1	0.296453	0.00440529	0.01486	0.01486	0.01486	0.01486	1	1	1
isopropanol biosynthesis	5	1	0.297603	0.00238663	0.00801952	0.00801952	0	0	1	#DIV/0!	#DIV/0!
mannitol cycle	5	1	0.321236	0.00234742	0.00730745	0.0488138	0.0488138	0.654114	0.149701	0.149701	0.0111715
benzoyl-CoA degradation I (aerobic)	5	1	0.609606	0.00246305	0.0040404	0.0040404	0.0040404	0.0040404	1	1	1
pyruvate fermentation to opines	5	0	1	0	0	0.2	0	0.2	0	#DIV/0!	0
UDP-2,3-diacetamido-2,3-dideoxy-&alpha;-D-mannuronate biosynthesis	5	0	0.208333	0	0	0	0	0.2	#DIV/0!	#DIV/0!	0
coenzyme B biosynthesis	5	0	0.31677	0	0	0	0	0.137255	#DIV/0!	#DIV/0!	0
L-rhamnose degradation II	5	0	0.445887	0	0	0.320388	0	0	0	#DIV/0!	#DIV/0!
nitrifier denitrification	5	0	0.437767	0	0	0.134372	0	0	0	#DIV/0!	#DIV/0!
creatinine degradation II	5	0	0.78254	0	0	0.0912779	0	0	0	#DIV/0!	#DIV/0!
1,4-dihydroxy-6-naphthoate biosynthesis I	5	0	0.6	0	0	0	0	0	#DIV/0!	#DIV/0!	#DIV/0!
superpathway of N-acetylglucosamine, N-acetylmannosamine and N-acetylneuraminate degradation	5	0	0.130319	0	0	0	0	0	#DIV/0!	#DIV/0!	#DIV/0!
(+)-camphor degradation	5	0	0.7	0	0	0	0	0	#DIV/0!	#DIV/0!	#DIV/0!
(4S)-carveol and (4S)-dihydrocarveol degradation	5	0	0.569444	0	0	0	0	0	#DIV/0!	#DIV/0!	#DIV/0!
2-nitrobenzoate degradation I	5	0	0.0771099	0	0	0	0	0	#DIV/0!	#DIV/0!	#DIV/0!
4-hydroxymandelate degradation	5	0	0.0465943	0	0	0	0	0	#DIV/0!	#DIV/0!	#DIV/0!
4-nitrophenol degradation I	5	0	0.618519	0	0	0	0	0	#DIV/0!	#DIV/0!	#DIV/0!
4-nitrophenol degradation II	5	0	0.568251	0	0	0	0	0	#DIV/0!	#DIV/0!	#DIV/0!
CDP-archaeol biosynthesis	5	0	0.0793651	0	0	0	0	0	#DIV/0!	#DIV/0!	#DIV/0!
arginine degradation II (AST pathway)	5	0	1	0	0	0	0	0	#DIV/0!	#DIV/0!	#DIV/0!
benzoyl-CoA degradation II (anaerobic)	5	0	0.0759064	0	0	0	0	0	#DIV/0!	#DIV/0!	#DIV/0!
butirosin biosynthesis	5	0	0.227273	0	0	0	0	0	#DIV/0!	#DIV/0!	#DIV/0!
citrate lyase activation	5	0	0.942857	0	0	0	0	0	#DIV/0!	#DIV/0!	#DIV/0!
curcuminoid biosynthesis	5	0	0.445818	0	0	0	0	0	#DIV/0!	#DIV/0!	#DIV/0!
elloramycin biosynthesis	5	0	0.425	0	0	0	0	0	#DIV/0!	#DIV/0!	#DIV/0!
germacrene biosynthesis	5	0	0.9	0	0	0	0	0	#DIV/0!	#DIV/0!	#DIV/0!
ginsenosides biosynthesis	5	0	0.694444	0	0	0	0	0	#DIV/0!	#DIV/0!	#DIV/0!
glyceollin biosynthesis I	5	0	0.177694	0	0	0	0	0	#DIV/0!	#DIV/0!	#DIV/0!
glycocholate metabolism (bacteria)	5	0	0.833333	0	0	0	0	0	#DIV/0!	#DIV/0!	#DIV/0!
histidine degradation II	5	0	0.557895	0	0	0	0	0	#DIV/0!	#DIV/0!	#DIV/0!
isoflavonoid biosynthesis I	5	0	0.343071	0	0	0	0	0	#DIV/0!	#DIV/0!	#DIV/0!
mandelate degradation I	5	0	0.0469046	0	0	0	0	0	#DIV/0!	#DIV/0!	#DIV/0!
neopentalenoketolactone and pentalenate biosynthesis	5	0	0.5	0	0	0	0	0	#DIV/0!	#DIV/0!	#DIV/0!
pentalenolactone biosynthesis	5	0	0.5	0	0	0	0	0	#DIV/0!	#DIV/0!	#DIV/0!
perillyl alcohol biosynthesis	5	0	0.56478	0	0	0	0	0	#DIV/0!	#DIV/0!	#DIV/0!
phenylpropanoids methylation (ice plant)	5	0	0.221032	0	0	0	0	0	#DIV/0!	#DIV/0!	#DIV/0!
propylene degradation	5	0	1	0	0	0	0	0	#DIV/0!	#DIV/0!	#DIV/0!
quercetin sulfate biosynthesis	5	0	0.201691	0	0	0	0	0	#DIV/0!	#DIV/0!	#DIV/0!
rhamnogalacturonan type I degradation I (fungi)	5	0	0.925	0	0	0	0	0	#DIV/0!	#DIV/0!	#DIV/0!
sinapate ester biosynthesis	5	0	1	0	0	0	0	0	#DIV/0!	#DIV/0!	#DIV/0!
soybean saponin I biosynthesis	5	0	0.694444	0	0	0	0	0	#DIV/0!	#DIV/0!	#DIV/0!
superpathway of demethylmenaquinol-6 biosynthesis II	5	0	0.338462	0	0	0	0	0	#DIV/0!	#DIV/0!	#DIV/0!
superpathway of scopolin and esculin biosynthesis	5	0	0.214693	0	0	0	0	0	#DIV/0!	#DIV/0!	#DIV/0!
undecaprenyl diphosphate-linked heptasaccharide biosynthesis	5	0	0.942857	0	0	0	0	0	#DIV/0!	#DIV/0!	#DIV/0!
vindoline and vinblastine biosynthesis	5	0	1	0	0	0	0	0	#DIV/0!	#DIV/0!	#DIV/0!
xanthan biosynthesis	5	0	0.633333	0	0	0	0	0	#DIV/0!	#DIV/0!	#DIV/0!
C4 photosynthetic carbon assimilation cycle, NADP-ME type	4	4	0.181774	0.181774	1	1	1	1	1	1	1
5-aminoimidazole ribonucleotide biosynthesis II	4	4	0.0419149	0.0419149	1	1	1	1	1	1	1
UTP and CTP de novo biosynthesis	4	4	0.0356024	0.0356024	1	1	1	1	1	1	1
adenosine ribonucleotides de novo biosynthesis	4	4	0.0351467	0.0351467	1	1	1	1	1	1	1
guanosine ribonucleotides de novo biosynthesis	4	4	0.0286758	0.0286758	1	1	1	1	1	1	1
heme biosynthesis from uroporphyrinogen-III I (aerobic)	4	4	0.0786596	0.0786596	1	1	1	1	1	1	1
isoleucine biosynthesis I (from threonine)	4	4	0.051875	0.051875	1	1	1	1	1	1	1
pentose phosphate pathway (non-oxidative branch)	4	4	0.0306583	0.0306583	1	1	1	1	1	1	1
phytol degradation	4	4	0.271904	0.271904	1	1	1	1	1	1	1
superpathway of serine and glycine biosynthesis I	4	4	0.172141	0.172141	1	1	1	1	1	1	1
valine biosynthesis	4	4	0.051875	0.051875	1	1	1	1	1	1	1
7-(3-amino-3-carboxypropyl)-wyosine biosynthesis	4	4	0.322378	0.322378	1	1	0.37961	1	1	2.63429	1
coenzyme A biosynthesis	4	4	0.111111	0.111111	1	1	1	0.75	1	1	1.33333
very long chain fatty acid biosynthesis I	4	4	0.383333	0.383333	1	0.673913	0.673913	0.673913	1.48387	1.48387	1.48387
very long chain fatty acid biosynthesis II	4	4	0.383333	0.383333	1	0.673913	0.673913	0.673913	1.48387	1.48387	1.48387
GDP-mannose biosynthesis	4	4	0.0694128	0.0694128	1	1	0.656986	0.656986	1	1.5221	1.5221
superpathway of acetyl-CoA biosynthesis	4	4	0.166382	0.166382	1	1	0.599315	0.599315	1	1.66857	1.66857
fatty acid &beta;-oxidation (peroxisome, yeast)	4	4	0.050504	0.050504	1	1	0.492297	0.492297	1	2.0313	2.0313
phosphatidylcholine acyl editing	4	4	0.243236	0.243236	1	0.543196	0.326815	0.326815	1.84096	3.05984	3.05984
1D-myo-inositol hexakisphosphate biosynthesis V (from Ins(1,3,4)P3)	4	4	0.0875022	0.0875022	1	1	0	0.253962	1	#DIV/0!	3.9376
10-trans-heptadecenoyl-CoA degradation (reductase-dependent, yeast)	4	4	0.0859177	0.0859177	1	1	0.195518	0.195518	1	5.11463	5.11463
10-cis-heptadecenoyl-CoA degradation (yeast)	4	4	0.0859177	0.0859177	1	1	0.195518	0.195518	1	5.11463	5.11463
all-trans-farnesol biosynthesis	4	4	0.127597	0.127597	1	1	1	1	1	1	1
lysine degradation II (mammalian)	4	4	0.0989129	0.0989129	1	0.163063	0	0	6.1326	#DIV/0!	#DIV/0!
pyrimidine deoxyribonucleotides dephosphorylation	4	3	0.432787	0.416393	0.962121	1	0.0757576	0.537879	0.962121	12.7	1.78873
glutamate degradation IV	4	3	0.264745	0.248352	0.938078	0.107921	0.0619216	0.0619216	8.69231	15.1495	15.1495
tryptophan degradation X (mammalian, via tryptamine)	4	3	0.188997	0.173124	0.916015	0.805784	0.805784	0.805784	1.1368	1.1368	1.1368
seleno-amino acid biosynthesis	4	3	0.0828028	0.0753401	0.909874	1	0.909874	0.909874	0.909874	1	1
thiamin formation from pyrithiamine and oxythiamine (yeast)	4	3	0.199228	0.176501	0.885923	0.527397	1	1	1.6798	0.885923	0.885923
methionine biosynthesis II	4	3	0.0519011	0.0444384	0.856213	1	0.386277	0.386277	0.856213	2.21658	2.21658
UDP-glucose biosynthesis	4	3	0.0257259	0.0207008	0.804667	0.804667	0.454475	0.454475	1	1.77054	1.77054
adenosine nucleotides degradation II	4	3	0.0545886	0.0430944	0.789439	0.363419	0.201306	0.201306	2.17225	3.92159	3.92159
zymosterol biosynthesis	4	3	0.0655878	0.0516989	0.78824	0.78824	0.61299	0.78824	1	1.28589	1
CMP-KDO biosynthesis I	4	3	0.102027	0.077027	0.754967	0	0.245033	0.245033	#DIV/0!	3.08108	3.08108
docosahexanoate biosynthesis I	4	3	0.0841062	0.0632728	0.752297	0.157811	0.752297	0.157811	4.76709	1	4.76709
phosphopantothenate biosynthesis I	4	3	0.125943	0.0936853	0.743869	1	0.743869	0.743869	0.743869	1	1
cysteine biosynthesis IV (fungi)	4	3	0.107573	0.0797949	0.741777	0.0743683	1	0.741777	9.97436	0.741777	1
pentose phosphate pathway (oxidative branch) I	4	3	0.0779899	0.0567133	0.727188	0.727188	0.727188	0.727188	1	1	1
CDP-diacylglycerol biosynthesis I	4	3	0.067872	0.0493534	0.727155	1	0.727155	0.727155	0.727155	1	1
CDP-diacylglycerol biosynthesis II	4	3	0.067872	0.0493534	0.727155	1	0.727155	0.727155	0.727155	1	1
sulfate reduction I (assimilatory)	4	3	0.0999856	0.0722078	0.722182	0.419108	0.696926	0.696926	1.72314	1.03624	1.03624
tyrosine biosynthesis I	4	3	0.031931	0.0222222	0.695946	0.447394	0.511725	0.511725	1.55556	1.36	1.36
urate biosynthesis/inosine 5'-phosphate degradation	4	3	0.0377022	0.026208	0.695131	0.695131	0.460409	0.460409	1	1.50981	1.50981
starch degradation I	4	3	0.574242	0.374242	0.651715	0.651715	0.651715	0.651715	1	1	1
selenocysteine biosynthesis II (archaea and eukaryotes)	4	3	0.679894	0.429894	0.632296	1	0.632296	0.632296	0.632296	1	1
aerobic respiration (cytochrome c) (yeast)	4	3	0.219257	0.135923	0.619928	1	1	0.619928	0.619928	0.619928	1
superpathway of phenylalanine and tyrosine biosynthesis	4	3	0.371041	0.228184	0.614983	1	0.792683	0.792683	0.614983	0.775824	0.775824
4-hydroxy-2-nonenal detoxification	4	3	0.284314	0.173203	0.609195	0.609195	0.206897	0.206897	1	2.94444	2.94444
guanosine nucleotides degradation II	4	3	0.0545647	0.0328256	0.60159	0.60159	0.201394	0.201394	1	2.98713	2.98713
aerobic respiration (cytochrome c)	4	3	0.202211	0.118878	0.58789	1	1	0.58789	0.58789	0.58789	1
UDP-N-acetyl-D-glucosamine biosynthesis II	4	3	0.0831301	0.0486473	0.585195	1	1	1	0.585195	0.585195	0.585195
dopamine degradation	4	3	0.126377	0.0737456	0.583536	0.418685	0.418685	0.418685	1.39373	1.39373	1.39373
allantoin degradation to glyoxylate II	4	2	0.190909	0.110909	0.580952	0.790476	0.104762	0	0.73494	5.54545	#DIV/0!
phosphatidate metabolism, as a signaling molecule	4	3	0.471429	0.271429	0.575758	0.575758	0.575758	0.474747	1	1	1.21277
GABA shunt	4	2	0.184388	0.105495	0.572133	0.493912	0.0889073	0.0889073	1.15837	6.43516	6.43516
dTDP-L-rhamnose biosynthesis I	4	2	0.0396773	0.0220491	0.55571	0.12117	0.12117	0.44429	4.58621	4.58621	1.25078
D-galactarate degradation I	4	2	0.096052	0.0533428	0.555353	0	0	0	#DIV/0!	#DIV/0!	#DIV/0!
nicotine degradation IV	4	2	0.319701	0.174107	0.544594	0.652453	0.544594	0.0977476	0.834686	1	5.57143
2-heptyl-3-hydroxy-4(1H)-quinolone biosynthesis	4	2	0.249427	0.134709	0.540072	0.0389241	0.0389241	0.0389241	13.875	13.875	13.875
superpathway of quinolone and alkylquinolone biosynthesis	4	2	0.249427	0.134709	0.540072	0.0389241	0.0389241	0.0389241	13.875	13.875	13.875
ubiquinol-10 biosynthesis (eukaryotic)	4	3	0.0383486	0.0204914	0.534346	0.534346	1	1	1	0.534346	0.534346
ubiquinol-6 biosynthesis from 4-hydroxybenzoate (eukaryotic)	4	3	0.0383486	0.0204914	0.534346	0.534346	1	1	1	0.534346	0.534346
ubiquinol-7 biosynthesis (eukaryotic)	4	3	0.0383486	0.0204914	0.534346	0.534346	1	1	1	0.534346	0.534346
ubiquinol-9 biosynthesis (eukaryotic)	4	3	0.0383486	0.0204914	0.534346	0.534346	1	1	1	0.534346	0.534346
NAD salvage pathway II	4	3	0.292735	0.149878	0.511992	0.511992	0.13243	0.13243	1	3.86614	3.86614
S-adenosyl-L-methionine cycle I	4	2	0.201186	0.102814	0.51104	0.548133	0.51104	0.51104	0.932328	1	1
tryptophan degradation VIII (to tryptophol)	4	2	0.618347	0.308824	0.499434	0	0	0	#DIV/0!	#DIV/0!	#DIV/0!
spermidine biosynthesis III	4	2	0.541022	0.264706	0.48927	0.0758226	0.0486409	0.0758226	6.45283	10.0588	6.45283
nitrate reduction V (assimilatory)	4	3	0.485238	0.235238	0.484789	0.0588813	0.0588813	0.0588813	8.23333	8.23333	8.23333
photosynthesis light reactions	4	2	0.0398564	0.0192378	0.482679	0.482679	0.482679	0.482679	1	1	1
ornithine de novo biosynthesis	4	2	0.153523	0.0740741	0.482494	1	0.482494	0.482494	0.482494	1	1
lysine degradation II (pipecolate pathway)	4	2	0.0893891	0.0417701	0.467284	0.180436	0	0	2.58974	#DIV/0!	#DIV/0!
nitrate reduction VI (assimilatory)	4	3	0.461429	0.211429	0.458204	0.371517	0.371517	0.371517	1.23333	1.23333	1.23333
1D-myo-inositol hexakisphosphate biosynthesis III (Spirodela polyrrhiza)	4	3	0.226489	0.101489	0.448096	0.448096	0.220761	0.363188	1	2.02978	1.23379
putrescine biosynthesis IV	4	2	0.0779617	0.0347059	0.445166	0.445166	0.256536	0.486928	1	1.73529	0.914234
pyridoxal 5'-phosphate salvage II (plants)	4	3	0.442632	0.192632	0.435196	1	0.31629	0.435196	0.435196	1.37594	1
tetrapyrrole biosynthesis II (from glycine)	4	3	0.070303	0.030303	0.431034	0.431034	0.287356	0.431034	1	1.5	1
arginine degradation VIII (arginine oxidase pathway)	4	1	0.590909	0.25	0.423077	0	0	0.423077	#DIV/0!	#DIV/0!	1
1D-myo-inositol hexakisphosphate biosynthesis IV (Dictyostelium)	4	3	0.214639	0.0896389	0.417627	0.417627	0.232949	0.232949	1	1.79278	1.79278
leucine degradation III	4	3	0.07973	0.0321109	0.402746	0.402746	0.174703	0.174703	1	2.30531	2.30531
leukotriene biosynthesis	4	2	0.808824	0.308824	0.381818	0.309091	0	0.381818	1.23529	#DIV/0!	1
allantoin degradation to glyoxylate III	4	2	0.129412	0.0494118	0.381818	0.463636	0.154545	0	0.823529	2.47059	#DIV/0!
superpathway of melatonin degradation	4	2	0.139198	0.0520833	0.374168	0.472226	0.224501	0.224501	0.79235	1.66667	1.66667
creatinine degradation I	4	1	0.68254	0.25	0.366279	0.104651	0	0	3.5	#DIV/0!	#DIV/0!
arsenate detoxification I (glutaredoxin)	4	1	0.711494	0.25	0.351373	0.702746	0.351373	0.702746	0.5	1	0.5
ppGpp biosynthesis	4	2	0.753788	0.253788	0.336683	0.668342	0.668342	0.336683	0.503759	0.503759	1
xylose degradation III	4	1	0.0814347	0.025641	0.314866	0.314866	0	0	1	#DIV/0!	#DIV/0!
taurine biosynthesis	4	1	0.795455	0.25	0.314286	0.371429	0.314286	0.314286	0.846154	1	1
purine ribonucleosides degradation	4	1	0.0774593	0.0232558	0.300233	0.211639	0	0	1.4186	#DIV/0!	#DIV/0!
vitamin E biosynthesis (tocotrienols)	4	2	0.5157	0.154589	0.299766	0.299766	0.215457	0.215457	1	1.3913	1.3913
cyclohexanol degradation	4	1	0.690909	0.2	0.289474	0	0	0	#DIV/0!	#DIV/0!	#DIV/0!
long chain fatty acid ester synthesis for microdiesel production	4	3	0.347675	0.0976749	0.280937	0.280937	0.0231956	0.228642	1	12.1117	1.22872
guanosine nucleotides degradation I	4	2	0.0718807	0.0198386	0.275993	0.275993	0.152878	0.152878	1	1.80531	1.80531
D-glucarate degradation I	4	1	0.096052	0.0263158	0.273974	0	0	0	#DIV/0!	#DIV/0!	#DIV/0!
toluene degradation I (aerobic) (via o-cresol)	4	1	0.0165501	0.004329	0.261569	0.153747	0	0	1.7013	#DIV/0!	#DIV/0!
abscisic acid biosynthesis	4	1	0.766667	0.2	0.26087	0	0.26087	0.26087	#DIV/0!	1	1
Fe(II) oxidation	4	2	0.445455	0.112121	0.251701	0.438776	0.438776	0.251701	0.573643	0.573643	1
factor 420 biosynthesis	4	1	1	0.25	0.25	0.25	0.25	0.25	1	1	1
erythromycin D biosynthesis	4	1	0.0869565	0.0217391	0.25	0	0.25	0.25	#DIV/0!	1	1
glycoaminoglycan-protein linkage region biosynthesis	4	1	0.1	0.025	0.25	0.5	0	0.25	0.5	#DIV/0!	1
L-arabinose degradation III	4	1	0.0879872	0.0217391	0.247071	0	0	0	#DIV/0!	#DIV/0!	#DIV/0!
gallate degradation II	4	1	0.0954085	0.0232558	0.24375	0.24375	0.24375	0.24375	1	1	1
fatty acid biosynthesis initiation II	4	2	0.0562627	0.012774	0.227043	0.100987	0.100987	0.100987	2.24823	2.24823	2.24823
chlorophyll a degradation I	4	1	0.660714	0.142857	0.216216	0.216216	0.216216	0.216216	1	1	1
trehalose degradation IV	4	2	0.357643	0.0731602	0.204562	0.114573	0	0.0181564	1.78543	#DIV/0!	11.2667
coenzyme M biosynthesis I	4	1	0.701681	0.142857	0.203593	0	0	0.203593	#DIV/0!	#DIV/0!	1
D-myo-inositol-5-phosphate metabolism	4	1	0.121508	0.0238095	0.19595	0.19595	0.19595	0.19595	1	1	1
glutaryl-CoA degradation	4	2	0.0254975	0.00484969	0.190203	0.190203	0.0966	0.0966	1	1.96897	1.96897
pyruvate fermentation to acetate and lactate II	4	1	0.0207015	0.00393701	0.19018	0.373852	0	0	0.508704	#DIV/0!	#DIV/0!
heme biosynthesis from uroporphyrinogen-III II (anaerobic)	4	2	0.246402	0.0464015	0.188317	0.188317	0.188317	0.188317	1	1	1
spermine and spermidine degradation I	4	1	0.597222	0.111111	0.186047	0.186047	0	0	1	#DIV/0!	#DIV/0!
superpathway of guanine and guanosine salvage	4	1	0.196143	0.0333333	0.169944	0.169944	0.169944	0.169944	1	1	1
chondroitin sulfate biosynthesis (late stages)	4	1	0.190591	0.0322581	0.169252	0.169252	0	0.174894	1	#DIV/0!	0.967742
sitosterol degradation to androstenedione	4	1	0.0325343	0.00543478	0.167048	0.494035	0.167048	0.167048	0.338129	1	1
gallate degradation I	4	1	0.146691	0.0232558	0.158537	0.158537	0.158537	0.158537	1	1	1
superpathway of ornithine degradation	4	1	0.127407	0.02	0.156977	0.156977	0.156977	0	1	1	#DIV/0!
triacylglycerol degradation	4	1	0.753968	0.111111	0.147368	0.336842	0.336842	0.336842	0.4375	0.4375	0.4375
rosmarinic acid biosynthesis II	4	1	0.261849	0.0384615	0.146884	0	0	0	#DIV/0!	#DIV/0!	#DIV/0!
sphingolipid biosynthesis (yeast)	4	1	0.285014	0.0416667	0.146192	1	0.146192	0.146192	0.146192	1	1
xyloglucan degradation II (exoglucanase)	4	1	0.875	0.125	0.142857	0.142857	0.142857	0.142857	1	1	1
mono-trans, poly-cis decaprenyl phosphate biosynthesis	4	2	0.0722745	0.00977454	0.135242	0.135242	0.135242	0.135242	1	1	1
methyl ketone biosynthesis	4	3	0.188558	0.0218912	0.116098	0.116098	0.116098	0.116098	1	1	1
phenylethanol biosynthesis	4	2	0.309106	0.0321831	0.104117	0.104117	0.0142517	0.104117	1	7.30556	1
phosphopantothenate biosynthesis II	4	1	0.238676	0.0243902	0.10219	0.10219	0.10219	0.10219	1	1	1
pyrimidine deoxyribonucleosides degradation	4	1	0.211317	0.0204082	0.0965759	0.0965759	0.0965759	0.0965759	1	1	1
Kdo transfer to lipid IVA II (Chlamydia)	4	2	0.551282	0.0512821	0.0930233	0.0930233	0	0	1	#DIV/0!	#DIV/0!
the visual cycle I (vertebrates)	4	1	0.673611	0.0625	0.0927835	0.463918	0.371134	0.0927835	0.2	0.25	1
catecholamine biosynthesis	4	1	0.415446	0.0384615	0.092579	0.601763	0	0	0.153846	#DIV/0!	#DIV/0!
enterobactin biosynthesis	4	1	0.055716	0.00510204	0.0915723	0	0	0.0915723	#DIV/0!	#DIV/0!	1
fosfomycin biosynthesis	4	1	0.374431	0.0333333	0.0890241	0	0.127177	0	#DIV/0!	0.7	#DIV/0!
4-coumarate degradation (anaerobic)	4	1	0.0925194	0.00806452	0.0871657	0.0871657	0.0871657	0.0871657	1	1	1
phenylalanine degradation III	4	2	0.125672	0.0102876	0.0818609	0.0818609	0.0350538	0.0350538	1	2.33529	2.33529
putrescine degradation III	4	2	0.405267	0.0302673	0.0746848	0.0232784	0.0232784	0.0232784	3.20833	3.20833	3.20833
p-cumate degradation	4	1	0.0588216	0.004329	0.0735955	0.0432584	0	0	1.7013	#DIV/0!	#DIV/0!
drosopterin and aurodrosopterin biosynthesis	4	2	0.351021	0.0240981	0.0686515	0.0686515	0.0316537	0.0316537	1	2.16883	2.16883
dTDP-N-acetylviosamine biosynthesis	4	1	0.0731074	0.00480769	0.065762	0.065762	0.282881	0.065762	1	0.232472	1
pyruvate fermentation to acetone	4	1	0.0378024	0.00238663	0.0631344	0.0631344	0	0	1	#DIV/0!	#DIV/0!
dTDP-N-acetylthomosamine biosynthesis	4	1	0.0762821	0.00480769	0.0630252	0.0630252	0.0630252	0.0630252	1	1	1
diploterol and cycloartenol biosynthesis	4	1	0.314469	0.0192308	0.0611532	0.0914386	0.0914386	0.0914386	0.66879	0.66879	0.66879
6-hydroxymethyl-dihydropterin diphosphate biosynthesis II (archaea)	4	2	0.425641	0.025641	0.060241	0.0301205	0.0301205	0.0301205	2	2	2
itaconate biosynthesis	4	2	0.270623	0.0159933	0.059098	0.0762053	0.0762053	0.0762053	0.77551	0.77551	0.77551
superpathway of thiosulfate metabolism (Desulfovibrio sulfodismutans)	4	1	0.228148	0.0133333	0.0584416	0.0584416	0.0584416	0.0584416	1	1	1
dTDP-3-acetamido-3,6-dideoxy-&alpha;-D-glucose biosynthesis	4	1	0.0836895	0.00480769	0.0574468	0.0574468	0.0574468	0.0574468	1	1	1
CMP-legionaminate biosynthesis I	4	1	0.190036	0.0108696	0.0571973	0.122974	0.0571973	0.0571973	0.465116	1	1
phosphopantothenate biosynthesis III	4	1	0.564516	0.0322581	0.0571429	0.114286	0.0571429	0.0571429	0.5	1	1
superpathway of sulfide oxidation (phototrophic sulfur bacteria)	4	1	0.242037	0.0133333	0.055088	0.055088	0.055088	0.055088	1	1	1
superpathway of sulfur metabolism (Desulfocapsa sulfoexigens)	4	1	0.244815	0.0133333	0.0544629	0.0544629	0.0544629	0.0544629	1	1	1
superpathway of (R,R)-butanediol biosynthesis	4	1	0.242817	0.0120482	0.0496183	0.0496183	0.0496183	0.0496183	1	1	1
dTDP-D-&beta;-fucofuranose biosynthesis	4	1	0.104853	0.00480769	0.0458515	0.0458515	0.0458515	0.0458515	1	1	1
octane oxidation	4	2	0.417498	0.0174985	0.0419127	0.520956	0.0419127	0.0419127	0.0804533	1	1
theophylline degradation	4	1	0.223135	0.00884956	0.0396601	0.359773	0	0	0.110236	#DIV/0!	#DIV/0!
(5R)-carbapenem carboxylate biosynthesis	4	1	0.777778	0.0277778	0.0357143	0.0357143	0.0357143	0	1	1	#DIV/0!
alginate degradation	4	1	0.524223	0.012987	0.0247738	0	0	0	#DIV/0!	#DIV/0!	#DIV/0!
vibriobactin biosynthesis	4	1	0.286848	0.00510204	0.0177866	0	0	0.0177866	#DIV/0!	#DIV/0!	1
2'-deoxymugineic acid phytosiderophore biosynthesis	4	1	0.711905	0.0119048	0.0167224	0.0167224	0.0167224	0.0167224	1	1	1
adenosine nucleotides degradation IV	4	1	0.530589	0.00884956	0.0166788	0.487854	0.0166788	0.487854	0.034188	1	0.034188
preQ0 biosynthesis	4	1	0.761111	0.0111111	0.0145985	0.0145985	0.0145985	0.0145985	1	1	1
dTDP-6-deoxy-&alpha;-D-allose biosynthesis	4	1	0.509615	0.00480769	0.00943396	0.00943396	0.00943396	0.00943396	1	1	1
superpathway of glycerol degradation to 1,3-propanediol	4	0	0.319048	0	0	0	0	0.522388	#DIV/0!	#DIV/0!	0
serotonin and melatonin biosynthesis	4	0	0.765873	0	0	0.65285	0	0.326425	0	#DIV/0!	0
tryptophan degradation I (via anthranilate)	4	0	0.0266667	0	0	0	0	0.25	#DIV/0!	#DIV/0!	0
cis-genanyl-CoA degradation	4	0	0.4	0	0	0.0625	0.0625	0.0625	0	0	0
D-glucosaminate degradation	4	0	0.520485	0	0	0	0.0208835	0.0208835	#DIV/0!	0	0
lysine degradation IV	4	0	0.0967971	0	0	0.215227	0	0	0	#DIV/0!	#DIV/0!
nitrate reduction I (denitrification)	4	0	0.371858	0	0	0.158188	0	0	0	#DIV/0!	#DIV/0!
nitrate reduction VII (denitrification)	4	0	0.510747	0	0	0.115172	0	0	0	#DIV/0!	#DIV/0!
1,4-dihydroxy-6-naphthoate biosynthesis II	4	0	0.3	0	0	0	0	0	#DIV/0!	#DIV/0!	#DIV/0!
benzoate biosynthesis I (CoA-dependent, &beta;-oxidative)	4	0	0.113158	0	0	0	0	0	#DIV/0!	#DIV/0!	#DIV/0!
&beta; myrcene degradation	4	0	0.833333	0	0	0	0	0	#DIV/0!	#DIV/0!	#DIV/0!
(4R)-carveol and (4R)-dihydrocarveol degradation	4	0	0.444444	0	0	0	0	0	#DIV/0!	#DIV/0!	#DIV/0!
2-amino-3-carboxymuconate semialdehyde degradation to 2-oxopentenoate	4	0	0.0649148	0	0	0	0	0	#DIV/0!	#DIV/0!	#DIV/0!
2-aminophenol degradation	4	0	0.297966	0	0	0	0	0	#DIV/0!	#DIV/0!	#DIV/0!
3-phenylpropionate degradation	4	0	0.531818	0	0	0	0	0	#DIV/0!	#DIV/0!	#DIV/0!
4-chlorobenzoate degradation	4	0	0.570975	0	0	0	0	0	#DIV/0!	#DIV/0!	#DIV/0!
4-hydroxyacetophenone degradation	4	0	0.418519	0	0	0	0	0	#DIV/0!	#DIV/0!	#DIV/0!
5-nitroanthranilate degradation	4	0	0.681818	0	0	0	0	0	#DIV/0!	#DIV/0!	#DIV/0!
D-arabinose degradation III	4	0	0.0866676	0	0	0	0	0	#DIV/0!	#DIV/0!	#DIV/0!
D-galacturonate degradation III	4	0	0.131226	0	0	0	0	0	#DIV/0!	#DIV/0!	#DIV/0!
D-glucuronate degradation I	4	0	0.607724	0	0	0	0	0	#DIV/0!	#DIV/0!	#DIV/0!
GDP-D-glycero-&alpha;-D-manno-heptose biosynthesis	4	0	0.861111	0	0	0	0	0	#DIV/0!	#DIV/0!	#DIV/0!
L-glucose degradation	4	0	0.187518	0	0	0	0	0	#DIV/0!	#DIV/0!	#DIV/0!
abietic acid biosynthesis	4	0	0.236163	0	0	0	0	0	#DIV/0!	#DIV/0!	#DIV/0!
aerobactin biosynthesis	4	0	1	0	0	0	0	0	#DIV/0!	#DIV/0!	#DIV/0!
apigenin glycosides biosynthesis	4	0	0.431667	0	0	0	0	0	#DIV/0!	#DIV/0!	#DIV/0!
arginine degradation IX (arginine:pyruvate transaminase pathway)	4	0	0.590909	0	0	0	0	0	#DIV/0!	#DIV/0!	#DIV/0!
benzoyl-CoA degradation III (anaerobic)	4	0	0.260542	0	0	0	0	0	#DIV/0!	#DIV/0!	#DIV/0!
berberine biosynthesis	4	0	0.555556	0	0	0	0	0	#DIV/0!	#DIV/0!	#DIV/0!
biphenyl degradation	4	0	0.666667	0	0	0	0	0	#DIV/0!	#DIV/0!	#DIV/0!
caffeine biosynthesis I	4	0	0.485714	0	0	0	0	0	#DIV/0!	#DIV/0!	#DIV/0!
cannabinoid biosynthesis	4	0	0.666667	0	0	0	0	0	#DIV/0!	#DIV/0!	#DIV/0!
catechol degradation to &beta;-ketoadipate	4	0	0.0467754	0	0	0	0	0	#DIV/0!	#DIV/0!	#DIV/0!
catechol degradation to 2-oxopent-4-enoate II	4	0	0.0299437	0	0	0	0	0	#DIV/0!	#DIV/0!	#DIV/0!
clavulanate biosynthesis	4	0	1	0	0	0	0	0	#DIV/0!	#DIV/0!	#DIV/0!
coumarins biosynthesis (engineered)	4	0	0.144676	0	0	0	0	0	#DIV/0!	#DIV/0!	#DIV/0!
fluoroacetate and fluorothreonine biosynthesis	4	0	0.611494	0	0	0	0	0	#DIV/0!	#DIV/0!	#DIV/0!
fucose degradation	4	0	0.273109	0	0	0	0	0	#DIV/0!	#DIV/0!	#DIV/0!
fumigaclavine biosynthesis	4	0	1	0	0	0	0	0	#DIV/0!	#DIV/0!	#DIV/0!
glutamate degradation VI (to pyruvate)	4	0	0.114564	0	0	0	0	0	#DIV/0!	#DIV/0!	#DIV/0!
histidine degradation I	4	0	0.407895	0	0	0	0	0	#DIV/0!	#DIV/0!	#DIV/0!
hyoscyamine and scopolamine biosynthesis	4	0	0.4	0	0	0	0	0	#DIV/0!	#DIV/0!	#DIV/0!
indole-3-acetyl-ester conjugate biosynthesis	4	0	0.444444	0	0	0	0	0	#DIV/0!	#DIV/0!	#DIV/0!
kaempferol triglucoside biosynthesis	4	0	0.134626	0	0	0	0	0	#DIV/0!	#DIV/0!	#DIV/0!
lactose and galactose degradation I	4	0	0.5625	0	0	0	0	0	#DIV/0!	#DIV/0!	#DIV/0!
malonate degradation II (biotin-dependent)	4	0	0.892857	0	0	0	0	0	#DIV/0!	#DIV/0!	#DIV/0!
matairesinol biosynthesis	4	0	0.611111	0	0	0	0	0	#DIV/0!	#DIV/0!	#DIV/0!
medicarpin biosynthesis	4	0	0.11794	0	0	0	0	0	#DIV/0!	#DIV/0!	#DIV/0!
methylphosphonate degradation I	4	0	0.625	0	0	0	0	0	#DIV/0!	#DIV/0!	#DIV/0!
methylphosphonate degradation II	4	0	0.625	0	0	0	0	0	#DIV/0!	#DIV/0!	#DIV/0!
neomycin biosynthesis	4	0	0.2	0	0	0	0	0	#DIV/0!	#DIV/0!	#DIV/0!
nylon-6 oligomer degradation	4	0	0.590909	0	0	0	0	0	#DIV/0!	#DIV/0!	#DIV/0!
patulin biosynthesis	4	0	0.437662	0	0	0	0	0	#DIV/0!	#DIV/0!	#DIV/0!
protocatechuate degradation II (ortho-cleavage pathway)	4	0	0.0457645	0	0	0	0	0	#DIV/0!	#DIV/0!	#DIV/0!
ribostamycin biosynthesis	4	0	0.0979592	0	0	0	0	0	#DIV/0!	#DIV/0!	#DIV/0!
salicortin biosynthesis	4	0	0.102447	0	0	0	0	0	#DIV/0!	#DIV/0!	#DIV/0!
santalene biosynthesis II	4	0	0.776923	0	0	0	0	0	#DIV/0!	#DIV/0!	#DIV/0!
sulfoglycolysis	4	0	1	0	0	0	0	0	#DIV/0!	#DIV/0!	#DIV/0!
superpathway of 4-hydroxybenzoate biosynthesis (yeast)	4	0	0.146225	0	0	0	0	0	#DIV/0!	#DIV/0!	#DIV/0!
superpathway of anthocyanin biosynthesis (from delphinidin 3-O-glucoside)	4	0	0.300251	0	0	0	0	0	#DIV/0!	#DIV/0!	#DIV/0!
superpathway of anthocyanin biosynthesis (from pelargonidin 3-O-glucoside)	4	0	0.305263	0	0	0	0	0	#DIV/0!	#DIV/0!	#DIV/0!
superpathway of ergotamine biosynthesis	4	0	0.444444	0	0	0	0	0	#DIV/0!	#DIV/0!	#DIV/0!
superpathway of gibberellin biosynthesis	4	0	0.372378	0	0	0	0	0	#DIV/0!	#DIV/0!	#DIV/0!
superpathway of indole-3-acetate conjugate biosynthesis	4	0	0.444444	0	0	0	0	0	#DIV/0!	#DIV/0!	#DIV/0!
superpathway of sulfur oxidation (Acidianus ambivalens)	4	0	0.487037	0	0	0	0	0	#DIV/0!	#DIV/0!	#DIV/0!
superpathway of tetrahydroxyxanthone biosynthesis	4	0	0.443473	0	0	0	0	0	#DIV/0!	#DIV/0!	#DIV/0!
volatile benzenoid biosynthesis I (ester formation)	4	0	0.642157	0	0	0	0	0	#DIV/0!	#DIV/0!	#DIV/0!
trans, trans-farnesyl diphosphate biosynthesis	3	3	0.016486	0.016486	1	1	1	1	1	1	1
formate reduction to 5,10-methylenetetrahydrofolate	3	3	0.0250475	0.0250475	1	1	1	1	1	1	1
2-oxoglutarate decarboxylation to succinyl-CoA	3	3	0.692308	0.692308	1	1	1	1	1	1	1
biotin biosynthesis from 8-amino-7-oxononanoate I	3	3	0.172161	0.172161	1	1	1	1	1	1	1
citrulline-nitric oxide cycle	3	3	0.0891667	0.0891667	1	1	1	1	1	1	1
folate polyglutamylation	3	3	0.356196	0.356196	1	1	1	1	1	1	1
glutathione redox reactions I	3	3	0.866667	0.866667	1	1	1	1	1	1	1
homoserine biosynthesis	3	3	0.0201149	0.0201149	1	1	1	1	1	1	1
mRNA capping I	3	3	0.375	0.375	1	1	1	1	1	1	1
nitrate reduction II (assimilatory)	3	3	0.504762	0.504762	1	1	1	1	1	1	1
pentose phosphate pathway (oxidative branch) II	3	3	0.0567133	0.0567133	1	1	1	1	1	1	1
proline biosynthesis I	3	3	0.106332	0.106332	1	1	1	1	1	1	1
pyruvate decarboxylation to acetyl CoA	3	3	0.0997151	0.0997151	1	1	1	1	1	1	1
serine biosynthesis	3	3	0.159483	0.159483	1	1	1	1	1	1	1
ubiquinol-6 biosynthesis from 4-aminobenzoate (eukaryotic)	3	3	0.0221736	0.0221736	1	1	1	1	1	1	1
7-dehydroporiferasterol biosynthesis	3	3	0.0930403	0.0930403	1	0.744094	1	1	1.34392	1	1
trehalose degradation II (trehalase)	3	3	0.0672131	0.0672131	1	1	0.903389	1	1	1.10694	1
chlorophyll cycle	3	3	0.7	0.7	1	1	0.714286	1	1	1.4	1
hydroxylated fatty acid biosynthesis (plants)	3	3	0.195833	0.195833	1	1	0.680851	1	1	1.46875	1
phenylalanine biosynthesis (cytosolic, plants)	3	3	0.0487603	0.0487603	1	0.761529	0.879362	0.879362	1.31315	1.13719	1.13719
3-methylbutanol biosynthesis	3	3	0.0995102	0.0995102	1	1	0.817287	0.817287	1	1.22356	1.22356
inositol pyrophosphates biosynthesis	3	3	0.0933048	0.0933048	1	1	0.793893	0.793893	1	1.25962	1.25962
phenylalanine biosynthesis I	3	3	0.0259136	0.0259136	1	0.551282	0.773002	0.773002	1.81395	1.29366	1.29366
plastoquinol-9 biosynthesis I	3	3	0.185839	0.185839	1	1	0.766044	0.766044	1	1.30541	1.30541
phospholipid remodeling (phosphatidylcholine, yeast)	3	3	0.22406	0.22406	1	1	0.765101	0.765101	1	1.30702	1.30702
D-myo-inositol (3,4,5,6)-tetrakisphosphate biosynthesis	3	3	0.0748885	0.0748885	1	1	0	0.727486	1	#DIV/0!	1.3746
NAD biosynthesis from 2-amino-3-carboxymuconate semialdehyde	3	3	0.0415198	0.0415198	1	1	0.674528	0.674528	1	1.48252	1.48252
phenylalanine biosynthesis II	3	3	0.228184	0.228184	1	1	0.66289	0.66289	1	1.50855	1.50855
6-hydroxymethyl-dihydropterin diphosphate biosynthesis I	3	3	0.0367521	0.0367521	1	0.651163	0.651163	0.651163	1.53571	1.53571	1.53571
fatty acid beta-oxidation V (unsaturated, odd number, di-isomerase-dependent)	3	3	0.107473	0.107473	1	1	0.595451	0.595451	1	1.6794	1.6794
glycine biosynthesis II	3	3	0.358974	0.358974	1	1	1	0.535714	1	1	1.86667
glycine cleavage	3	3	0.358974	0.358974	1	1	1	0.535714	1	1	1.86667
alanine degradation II (to D-lactate)	3	3	0.0443139	0.0443139	1	0.214917	0	0.519867	4.65296	#DIV/0!	1.92357
biotin-carboxyl carrier protein assembly	3	3	0.673423	0.673423	1	1	1	0.505017	1	1	1.98013
superpathway of ammonia assimilation (plants)	3	3	0.161905	0.161905	1	0.485294	0.485294	0.485294	2.06061	2.06061	2.06061
9-cis, 11-trans-octadecadienoyl-CoA degradation (isomerase-dependent, yeast)	3	3	0.0424394	0.0424394	1	1	0.395821	0.395821	1	2.5264	2.5264
D-myo-inositol (1,4,5,6)-tetrakisphosphate biosynthesis	3	3	0.0682714	0.0682714	1	1	0	0.325498	1	#DIV/0!	3.07221
choline-O-sulfate degradation	3	3	0.559524	0.559524	1	0.148936	0.148936	0.148936	6.71429	6.71429	6.71429
2-oxoisovalerate decarboxylation to isobutanoyl-CoA	3	3	0.692308	0.692308	1	1	0.037037	0.037037	1	27	27
ethylene biosynthesis I (plants)	3	3	0.422161	0.422161	1	0.210412	0.210412	0.0281996	4.75258	4.75258	35.4615
cellulose degradation II (fungi)	3	3	0.72549	0.72549	1	0.540541	0.0810811	0	1.85	12.3333	#DIV/0!
urate degradation to allantoin I	3	3	0.111429	0.111429	1	0.679487	0	0	1.4717	#DIV/0!	#DIV/0!
ethylene biosynthesis III (microbes)	3	2	0.44697	0.416667	0.932203	0.932203	0.372881	0.372881	1	2.5	2.5
S-adenosyl-L-methionine cycle II	3	2	0.0564045	0.0489418	0.867693	1	0.867693	0.867693	0.867693	1	1
glutamate degradation IX (via 4-aminobutyrate)	3	2	0.108468	0.0920746	0.848864	0.139686	0.290823	0.290823	6.07692	2.91884	2.91884
sulfate reduction II (assimilatory)	3	2	0.409167	0.346667	0.847251	1	1	1	0.847251	0.847251	0.847251
adenine and adenosine salvage III	3	2	0.0680834	0.0565891	0.831174	0.489596	0.489596	0.489596	1.69767	1.69767	1.69767
sphingolipid recycling and degradation (yeast)	3	2	0.377778	0.311111	0.823529	1	0.705882	0.705882	0.823529	1.16667	1.16667
plastoquinol-9 biosynthesis II	3	2	0.0617136	0.0507246	0.821935	0.821935	0.117419	0.117419	1	7	7
mannitol degradation II	3	2	0.436667	0.353333	0.80916	0.80916	0.80916	0.0458015	1	1	17.6667
ethylene glycol biosynthesis	3	1	0.185993	0.142857	0.76808	0.76808	0.76808	0.76808	1	1	1
monoacylglycerol metabolism (yeast)	3	2	0.57619	0.433333	0.752066	0.826446	0.247934	0.247934	0.91	3.03333	3.03333
superoxide radicals degradation	3	2	0.444444	0.333333	0.75	1	0.375	0.375	0.75	2	2
fatty acid biosynthesis (plant mitochondria)	3	2	0.0246549	0.0182033	0.738324	0.450665	0.450665	0.450665	1.6383	1.6383	1.6383
arachidonate biosynthesis	3	2	0.0788978	0.0580645	0.735945	0.102215	0.735945	0.102215	7.2	1	7.2
glycerol and glycerophosphodiester degradation	3	2	0.411111	0.3	0.72973	1	0.756757	1	0.72973	0.964286	0.72973
superpathway of 4-aminobutyrate degradation	3	2	0.0601164	0.0437229	0.727305	0.727305	0.524731	0.524731	1	1.38605	1.38605
N-acetylglucosamine degradation II	3	1	0.137544	0.1	0.727041	0	0	0.727041	#DIV/0!	#DIV/0!	1
2-oxobutanoate degradation I	3	2	0.0226618	0.0158125	0.69776	0	0	0	#DIV/0!	#DIV/0!	#DIV/0!
propionyl CoA degradation	3	2	0.0226618	0.0158125	0.69776	0	0	0	#DIV/0!	#DIV/0!	#DIV/0!
thyroid hormone metabolism II (via conjugation and/or degradation)	3	1	0.287114	0.2	0.696587	0.120101	0	0	5.8	#DIV/0!	#DIV/0!
formaldehyde oxidation II (glutathione-dependent)	3	2	0.214286	0.142857	0.666667	0.666667	0.666667	0.333333	1	1	2
5-deoxystrigol biosynthesis	3	2	1	0.666667	0.666667	0.666667	0.333333	0.333333	1	2	2
UDP-&alpha;-D-glucuronate biosynthesis (from myo-inositol)	3	2	1	0.666667	0.666667	0.666667	0.333333	0.333333	1	2	2
queuosine biosynthesis	3	2	1	0.666667	0.666667	0.333333	0.333333	0.333333	2	2	2
CMP-KDO biosynthesis II (from D-arabinose 5-phosphate)	3	2	0.075	0.05	0.666667	0	0.333333	0.333333	#DIV/0!	2	2
thymine degradation	3	2	0.25	0.166667	0.666667	0.666667	0	0	1	#DIV/0!	#DIV/0!
uracil degradation I (reductive)	3	2	0.25	0.166667	0.666667	0.666667	0	0	1	#DIV/0!	#DIV/0!
fatty acid biosynthesis initiation III	3	2	0.0192256	0.012774	0.664426	0.295534	0.295534	0.295534	2.24823	2.24823	2.24823
1D-myo-inositol hexakisphosphate biosynthesis I (from Ins(1,4,5)P3)	3	2	0.0675991	0.0448718	0.663793	0.663793	0	0	1	#DIV/0!	#DIV/0!
leucopelargonidin and leucocyanidin biosynthesis	3	1	0.257738	0.166667	0.646651	0	0	0	#DIV/0!	#DIV/0!	#DIV/0!
leucine biosynthesis	3	2	0.134066	0.0864469	0.644809	0.644809	0.644809	0.644809	1	1	1
juvenile hormone III biosynthesis II	3	2	0.187212	0.120545	0.643897	0.0503919	0.0503919	0.0503919	12.7778	12.7778	12.7778
CDP-diacylglycerol biosynthesis III	3	2	0.0517429	0.0332244	0.642105	1	0.642105	0.642105	0.642105	1	1
cysteine biosynthesis III (mammalian)	3	2	0.0767196	0.0489418	0.637931	0.637931	1	0.637931	1	0.637931	1
4-chlorocatechol degradation	3	1	0.199074	0.125	0.627907	0	0	0	#DIV/0!	#DIV/0!	#DIV/0!
phosphatidylethanolamine biosynthesis II	3	2	0.111111	0.0694444	0.625	0.625	0.75	0.625	1	0.833333	1
nicotine biosynthesis	3	2	0.0610044	0.0377486	0.618785	1	1	1	0.618785	0.618785	0.618785
allantoin degradation to glyoxylate I	3	2	0.0806618	0.0494118	0.61258	0.247949	0.247949	0	2.47059	2.47059	#DIV/0!
lychnose and isolychnose biosynthesis	3	2	0.342857	0.2	0.583333	0.291667	0.291667	0.291667	2	2	2
stellariose and mediose biosynthesis	3	2	0.342857	0.2	0.583333	0.291667	0.291667	0.291667	2	2	2
6-gingerol analog biosynthesis	3	2	0.0335127	0.0194282	0.579726	0.579726	0.579726	0.579726	1	1	1
thiamin diphosphate biosynthesis III (Staphylococcus)	3	2	0.170091	0.0931677	0.547753	1	1	1	0.547753	0.547753	0.547753
thiamin diphosphate biosynthesis IV (eukaryotes)	3	2	0.170091	0.0931677	0.547753	1	1	1	0.547753	0.547753	0.547753
glycogen biosynthesis II (from UDP-D-Glucose)	3	2	0.719298	0.385965	0.536585	0.0731707	0.0731707	0.0731707	7.33333	7.33333	7.33333
choline biosynthesis III	3	1	0.088966	0.047619	0.53525	0.755647	0.755647	0	0.708333	0.708333	#DIV/0!
sucrose biosynthesis III	3	2	0.0856808	0.0440141	0.513699	1	0.513699	0.513699	0.513699	1	1
threonine degradation IV	3	1	0.0977826	0.047619	0.486989	0.0260223	0.486989	0.486989	18.7143	1	1
UDP-N,N'-diacetylbacillosamine biosynthesis	3	1	0.701149	0.333333	0.47541	0	0	0	#DIV/0!	#DIV/0!	#DIV/0!
adenosine deoxyribonucleotides de novo biosynthesis II	3	2	0.0191245	0.00902348	0.471829	1	0.471829	0.471829	0.471829	1	1
guanosine deoxyribonucleotides de novo biosynthesis II	3	2	0.0191245	0.00902348	0.471829	1	0.471829	0.471829	0.471829	1	1
(R)-cysteate degradation	3	2	0.314355	0.147688	0.469813	0.0153677	0.0153677	0.469813	30.5714	30.5714	1
methylglyoxal degradation VI	3	1	0.710145	0.333333	0.469388	0.469388	0.469388	0	1	1	#DIV/0!
guanine and guanosine salvage	3	1	0.0711434	0.0333333	0.468537	0.468537	0.468537	0.468537	1	1	1
phosphatidylcholine resynthesis via glycerophosphocholine	3	1	0.269608	0.125	0.463636	0.536364	0.536364	0.463636	0.864407	0.864407	1
arginine degradation VI (arginase 2 pathway)	3	1	0.072463	0.0322581	0.445166	0.679067	0.445166	0.766099	0.655556	1	0.581081
methionine salvage II (mammalian)	3	2	0.0717432	0.0317432	0.442456	0.442456	0.10249	0.10249	1	4.31707	4.31707
D-myo-inositol (1,4,5)-trisphosphate degradation	3	2	0.22207	0.0970696	0.437113	1	1	1	0.437113	0.437113	0.437113
biotin biosynthesis from 8-amino-7-oxononanoate II	3	2	0.220238	0.0952381	0.432432	0.432432	0.432432	0.432432	1	1	1
ubiquinol-6 bypass biosynthesis (eukaryotic)	3	2	0.0311022	0.013245	0.425856	0.425856	1	1	1	0.425856	0.425856
pyruvate fermentation to ethanol III	3	1	0.0107377	0.00440529	0.410264	0.647235	0.410264	0.410264	0.633871	1	1
L-N&delta;-acetylornithine biosynthesis	3	1	0.0679827	0.0277778	0.4086	0.657916	0.4086	0.342084	0.621053	1	1.19444
2-oxopentenoate degradation	3	1	0.0112025	0.004329	0.386431	0.227139	0	0	1.7013	#DIV/0!	#DIV/0!
toluene degradation II (aerobic) (via 4-methylcatechol)	3	1	0.0112025	0.004329	0.386431	0.227139	0	0	1.7013	#DIV/0!	#DIV/0!
D-galactarate degradation II	3	1	0.0719433	0.027027	0.375671	0	0	0	#DIV/0!	#DIV/0!	#DIV/0!
stachyose biosynthesis	3	2	0.533333	0.2	0.375	0.1875	0.1875	0.1875	2	2	2
all-trans lycopene cleavage	3	1	0.444444	0.166667	0.375	0.375	0	0	1	#DIV/0!	#DIV/0!
tetrahydrofolate biosynthesis	3	1	0.037073	0.0138889	0.374636	0.374636	0.374636	0.374636	1	1	1
tyrosine biosynthesis II	3	2	0.228184	0.0853264	0.373938	1	0.66289	0.66289	0.373938	0.564103	0.564103
2-aminoethylphosphonate degradation I	3	1	0.535878	0.2	0.373219	0.00474834	0	0	78.6	#DIV/0!	#DIV/0!
galactose degradation III	3	2	0.158983	0.0589827	0.371001	0.371001	0.371001	0.371001	1	1	1
ethanol degradation II	3	2	0.0388392	0.0138392	0.356321	1	1	1	0.356321	0.356321	0.356321
selenocysteine biosynthesis I (bacteria)	3	2	0.513228	0.179894	0.350515	0.350515	0.350515	0.350515	1	1	1
chlorophyll a degradation II	3	1	0.410714	0.142857	0.347826	0.347826	0.347826	0.347826	1	1	1
salidroside biosynthesis	3	2	0.0728577	0.0252386	0.34641	0.714054	0.0604643	0.0604643	0.485131	5.72917	5.72917
pyruvate fermentation to acetate I	3	1	0.0115272	0.00393701	0.341542	0.671396	0	0	0.508704	#DIV/0!	#DIV/0!
pyruvate fermentation to acetate VII	3	1	0.0115272	0.00393701	0.341542	0.671396	0	0	0.508704	#DIV/0!	#DIV/0!
phosphatidylcholine biosynthesis III	3	1	0.0751748	0.025641	0.341085	0	0	0	#DIV/0!	#DIV/0!	#DIV/0!
glycolipid biosynthesis	3	1	1	0.333333	0.333333	0.666667	0.666667	0.666667	0.5	0.5	0.5
tRNA splicing	3	1	0.6	0.2	0.333333	0.333333	0.333333	0.666667	1	1	0.5
neurosporaxanthin biosynthesis	3	1	0.6	0.2	0.333333	0.333333	0.333333	0.333333	1	1	1
sphingomyelin metabolism	3	1	0.375	0.125	0.333333	0.333333	0	0	1	#DIV/0!	#DIV/0!
deacetylcephalosporin C biosynthesis	3	1	0.272727	0.0909091	0.333333	0	0	0	#DIV/0!	#DIV/0!	#DIV/0!
D-myo-inositol (1,3,4)-trisphosphate biosynthesis	3	1	0.0796183	0.025641	0.322049	0.322049	0.322049	0.322049	1	1	1
L-arabinose degradation II	3	1	0.0758075	0.0243902	0.321739	0	0	0.321739	#DIV/0!	#DIV/0!	1
superpathway of acrylonitrile degradation	3	2	0.355556	0.105556	0.296875	0	0.140625	0	#DIV/0!	2.11111	#DIV/0!
5,6-dimethylbenzimidazole biosynthesis	3	1	0.0433374	0.0126582	0.292086	0.292086	0.292086	0.292086	1	1	1
vancomycin resistance II	3	1	0.7	0.2	0.285714	0.285714	0	0.285714	1	#DIV/0!	1
CMP phosphorylation	3	2	0.0477046	0.0132218	0.277161	0.277161	0.277161	0.277161	1	1	1
methanol oxidation to formaldehyde IV	3	1	0.611111	0.166667	0.272727	0.454545	0	0	0.6	#DIV/0!	#DIV/0!
dehydrophos biosynthesis	3	1	0.124431	0.0333333	0.267887	0	0.382696	0	#DIV/0!	0.7	#DIV/0!
melatonin degradation I	3	1	0.118364	0.03125	0.264015	0.555343	0.264015	0.264015	0.47541	1	1
phenylalanine degradation V	3	1	0.642857	0.166667	0.259259	0.481481	0.259259	0.259259	0.538462	1	1
ammonia oxidation IV (autotrophic ammonia oxidizers)	3	1	0.257576	0.0666667	0.258824	0.258824	0.258824	0.258824	1	1	1
glycolate and glyoxylate degradation I	3	1	0.206041	0.0526316	0.255443	0.255443	0.255443	0.255443	1	1	1
acetone degradation III (to propane-1,2-diol)	3	1	0.122679	0.03125	0.254731	0.254731	0.254731	0.254731	1	1	1
acetone degradation I (to methylglyoxal)	3	1	0.122679	0.03125	0.254731	0.254731	0.254731	0.254731	1	1	1
pyruvate fermentation to acetate and lactate I	3	1	0.0169136	0.00393701	0.232772	0.457578	0	0	0.508704	#DIV/0!	#DIV/0!
L-carnitine biosynthesis	3	1	0.866667	0.2	0.230769	0	0	0	#DIV/0!	#DIV/0!	#DIV/0!
pyruvate fermentation to ethanol I	3	1	0.0191449	0.00440529	0.230102	1	0.867091	0.867091	0.230102	0.265372	0.265372
pyruvate fermentation to acetate and alanine	3	1	0.0418831	0.00952381	0.22739	0.22739	0	0.22739	1	#DIV/0!	1
fatty acid &alpha;-oxidation II	3	2	0.0799985	0.0174985	0.218735	0.218735	0.218735	0.218735	1	1	1
fatty acid &alpha;-oxidation III	3	2	0.0799985	0.0174985	0.218735	0.218735	0.218735	0.218735	1	1	1
dTDP-&beta;-L-noviose biosynthesis	3	1	0.0224359	0.00480769	0.214286	0.214286	0.214286	0.785714	1	1	0.272727
choline biosynthesis I	3	1	0.130342	0.0277778	0.213115	0.213115	0	0.213115	1	#DIV/0!	1
tyrosine biosynthesis III	3	2	0.41866	0.0853264	0.203809	0.203809	0.0200721	0.0200721	1	10.1538	10.1538
isoleucine degradation II	3	2	0.0694847	0.0139291	0.200463	0.200463	0.200463	0.200463	1	1	1
valine degradation II	3	2	0.0694847	0.0139291	0.200463	0.200463	0.200463	0.200463	1	1	1
allantoin degradation to ureidoglycolate II (ammonia producing)	3	1	0.1	0.02	0.2	0.6	0.2	0	0.333333	1	#DIV/0!
pyruvate fermentation to acetate IV	3	1	0.0199344	0.00393701	0.197498	1	0.611762	0.611762	0.197498	0.322835	0.322835
cuticular wax biosynthesis	3	1	0.362338	0.0714286	0.197133	0.197133	0	0.197133	1	#DIV/0!	1
dermatan sulfate biosynthesis (late stages)	3	1	0.165591	0.0322581	0.194805	0.194805	0	0	1	#DIV/0!	#DIV/0!
adenine and adenosine salvage IV	3	2	0.412121	0.0787879	0.191176	1	0.191176	0.191176	0.191176	1	1
GDP-6-deoxy-D-talose biosynthesis	3	1	0.149249	0.027027	0.181087	0	0.181087	0.181087	#DIV/0!	1	1
GDP-D-rhamnose biosynthesis	3	1	0.149249	0.027027	0.181087	0	0.181087	0.181087	#DIV/0!	1	1
adenine and adenosine salvage II	3	2	0.607955	0.107955	0.17757	0.17757	0.17757	0.17757	1	1	1
urate degradation to allantoin II	3	2	0.404762	0.0714286	0.176471	0.911765	0	0	0.193548	#DIV/0!	#DIV/0!
(R)- and (S)-3-hydroxybutyrate biosynthesis	3	2	0.0281055	0.00484969	0.172553	0.172553	0.087636	0.087636	1	1.96897	1.96897
pyrimidine ribonucleosides degradation	3	1	0.120408	0.0204082	0.169492	0.169492	0.169492	0.169492	1	1	1
spermidine biosynthesis II	3	2	0.0703178	0.0114943	0.163462	0.163462	0.163462	0.163462	1	1	1
tryptophan degradation VII (via indole-3-pyruvate)	3	1	0.368347	0.0588235	0.159696	0.452471	0	0	0.352941	#DIV/0!	#DIV/0!
pyruvate fermentation to acetate VI	3	1	0.0287832	0.00458716	0.159369	0.159369	0.159369	0.159369	1	1	1
quinate degradation I	3	1	0.0309155	0.00490196	0.15856	0.15856	0.15856	0.15856	1	1	1
adenine and adenosine salvage V	3	1	0.15975	0.0232558	0.145576	0	0	0	#DIV/0!	#DIV/0!	#DIV/0!
phycoerythrobilin biosynthesis	3	1	0.777778	0.111111	0.142857	0.142857	0.571429	0.571429	1	0.25	0.25
2,3-dihydroxybenzoate biosynthesis	3	1	0.0368481	0.00510204	0.138462	0	0	0.138462	#DIV/0!	#DIV/0!	1
bacillibactin biosynthesis	3	1	0.0368481	0.00510204	0.138462	0	0	0.138462	#DIV/0!	#DIV/0!	1
lipoate biosynthesis and incorporation III (Bacillus)	3	1	0.490909	0.0666667	0.135802	0.320988	0.320988	0.320988	0.423077	0.423077	0.423077
phytate degradation I	3	1	0.571429	0.0714286	0.125	0.125	0.125	0.125	1	1	1
rosmarinic acid biosynthesis I	3	2	0.113819	0.0138189	0.121411	0.0516817	0.0697293	0.0697293	2.34921	1.74118	1.74118
superpathway of acetate utilization and formation	3	1	0.0327393	0.00393701	0.120253	1	0.763609	0.763609	0.120253	0.15748	0.15748
galactose degradation IV	3	1	0.20439	0.0243902	0.119332	0.0652347	0.0652347	0.184566	1.82927	1.82927	0.646552
sulfate reduction IV (dissimilatory)	3	1	0.117037	0.0133333	0.113924	0.113924	0.113924	0.113924	1	1	1
sucrose degradation VII (sucrose 3-dehydrogenase)	3	1	0.155575	0.0172414	0.110824	0.196528	0.196528	0.196528	0.56391	0.56391	0.56391
arginine degradation X (arginine monooxygenase pathway)	3	1	0.474242	0.05	0.105431	0	0.105431	0	#DIV/0!	1	#DIV/0!
coumarin biosynthesis (via 2-coumarate)	3	1	0.558824	0.0588235	0.105263	0.105263	0.105263	0	1	1	#DIV/0!
arginine degradation V (arginine deiminase pathway)	3	1	0.107346	0.011236	0.104671	0.104671	0.104671	0.104671	1	1	1
tryptophan degradation VI (via tryptamine)	3	1	0.203373	0.0208333	0.102439	0.819512	0	0	0.125	#DIV/0!	#DIV/0!
phenylalanine degradation II (anaerobic)	3	1	0.0651772	0.00588235	0.0902517	0.0902517	0	0	1	#DIV/0!	#DIV/0!
arginine degradation IV (arginine decarboxylase/agmatine deiminase pathway)	3	1	0.168552	0.0147059	0.0872483	1	0	0.0872483	0.0872483	#DIV/0!	1
putrescine biosynthesis II	3	1	0.168552	0.0147059	0.0872483	1	0	0.0872483	0.0872483	#DIV/0!	1
4-hydroxy-2(1H)-quinolone biosynthesis	3	1	0.124427	0.00970874	0.0780274	0.0780274	0.0780274	0.0780274	1	1	1
trehalose biosynthesis V	3	1	0.719298	0.0526316	0.0731707	0.0731707	0.0731707	0.0731707	1	1	1
di-myo-inositol phosphate biosynthesis	3	1	0.716667	0.05	0.0697674	0.0697674	0.0697674	0.0697674	1	1	1
alginate biosynthesis I	3	1	0.357143	0.0238095	0.0666667	0.0666667	0	0	1	#DIV/0!	#DIV/0!
alginate biosynthesis II	3	1	0.357143	0.0238095	0.0666667	0.0666667	0	0	1	#DIV/0!	#DIV/0!
ethanol degradation IV	3	1	0.145545	0.00943396	0.0648181	1	0.236586	0.236586	0.0648181	0.273973	0.273973
salinosporamide A biosynthesis	3	1	0.144898	0.00840336	0.0579952	0.0579952	0.0579952	0.0579952	1	1	1
alanine biosynthesis I	3	1	0.164827	0.00952381	0.0577807	0.0577807	0.0577807	0.0577807	1	1	1
ethylene biosynthesis IV	3	1	0.389093	0.0212766	0.0546826	0	0	0	#DIV/0!	#DIV/0!	#DIV/0!
4-hydroxyproline degradation	3	1	0.527778	0.0277778	0.0526316	0.0526316	0.526316	0.473684	1	0.1	0.111111
sorbitol biosynthesis II	3	1	0.42363	0.0188679	0.0445387	0.168611	0	0.168611	0.264151	#DIV/0!	0.264151
mannitol biosynthesis	3	1	0.464444	0.02	0.0430622	0.0430622	0.0430622	0.0430622	1	1	1
tyrosine degradation II	3	2	0.347152	0.0138189	0.0398063	0.0169446	0.0228618	0.0228618	2.34921	1.74118	1.74118
sulfate reduction III (assimilatory)	3	1	0.374444	0.0133333	0.0356083	0.0356083	0.109792	0.109792	1	0.324324	0.324324
sulfate reduction V (dissimilatory)	3	1	0.383704	0.0133333	0.034749	0.034749	0.034749	0.034749	1	1	1
acridone alkaloid biosynthesis	3	1	0.350618	0.00970874	0.0276904	0.0276904	0.0276904	0.0276904	1	1	1
tetrahydrobiopterin biosynthesis I	3	1	0.421368	0.0111111	0.0263692	0.0263692	0.0263692	0.0263692	1	1	1
tetrahydrobiopterin biosynthesis II	3	1	0.421368	0.0111111	0.0263692	0.0263692	0.0263692	0.0263692	1	1	1
tetrahydrobiopterin biosynthesis III	3	1	0.421368	0.0111111	0.0263692	0.0263692	0.0263692	0.0263692	1	1	1
vancomycin resistance I	3	1	0.513514	0.0135135	0.0263158	0	0	0.0263158	#DIV/0!	#DIV/0!	1
histamine degradation	3	1	0.392767	0.00943396	0.0240192	0.151321	0.0240192	0.0240192	0.15873	1	1
trehalose degradation I (low osmolarity)	3	1	0.37431	0.00649351	0.017348	0.109472	0	0.017348	0.15847	#DIV/0!	1
plaunotol biosynthesis	3	1	0.677193	0.0105263	0.015544	0.015544	0.015544	0.015544	1	1	1
quinate degradation II	3	1	0.350735	0.00490196	0.0139762	0.0139762	0.0139762	0.0139762	1	1	1
superpathway of linalool biosynthesis	3	1	0.405208	0.00520833	0.0128535	0.0128535	0.0128535	0.0128535	1	1	1
coenzyme M biosynthesis II	3	1	0.396988	0.00483092	0.0121689	0.0121689	0.0121689	0.0121689	1	1	1
ketolysis	3	1	0.218296	0.00238663	0.010933	0.583551	0	0	0.0187354	#DIV/0!	#DIV/0!
sorbitol biosynthesis I	3	1	0.669014	0.00234742	0.00350877	0.00350877	0.00350877	0.00350877	1	1	1
chondroitin and dermatan biosynthesis	3	0	0.113333	0	0	0	0	0.647059	#DIV/0!	#DIV/0!	0
L-arabinose degradation I	3	0	0.0740541	0	0	0.364964	0.364964	0.364964	0	0	0
3-dehydroquinate biosynthesis II (archaea)	3	0	0.25	0	0	0.333333	0.333333	0.333333	0	0	0
L-idonate degradation	3	0	0.271429	0	0	0.263158	0	0.263158	0	#DIV/0!	0
Entner-Doudoroff pathway I	3	0	0.0704849	0	0	0	0.154211	0.154211	#DIV/0!	0	0
arginine degradation I (arginase pathway)	3	0	0.165205	0	0	0.102595	0	0.140769	0	#DIV/0!	0
phosphatidylcholine biosynthesis I	3	0	0.072597	0	0	0.270092	0.70055	0	0	0	#DIV/0!
sulfolactate degradation I	3	0	0.833333	0	0	0.4	0.4	0	0	0	#DIV/0!
dehydro-D-arabinono-1,4-lactone biosynthesis	3	0	1	0	0	0	0.333333	0	#DIV/0!	0	#DIV/0!
phosphatidylcholine biosynthesis II	3	0	0.0605777	0	0	0.323681	0.323681	0	0	0	#DIV/0!
chlorosalicylate degradation	3	0	0.0904675	0	0	0	0.181208	0	#DIV/0!	0	#DIV/0!
lysine degradation X	3	0	0.0557343	0	0	0.373798	0	0	0	#DIV/0!	#DIV/0!
2'-deoxy-&alpha;-D-ribose 1-phosphate degradation	3	0	0.0856046	0	0	0.221226	0	0	0	#DIV/0!	#DIV/0!
sulfolactate degradation II	3	0	0.118181	0	0	0.0321733	0	0	0	#DIV/0!	#DIV/0!
2,2'-dihydroxybiphenyl degradation	3	0	0.391667	0	0	0	0	0	#DIV/0!	#DIV/0!	#DIV/0!
2,3-dihydroxybenzoate degradation	3	0	0.215072	0	0	0	0	0	#DIV/0!	#DIV/0!	#DIV/0!
2,4,5-trichlorophenoxyacetate degradation	3	0	0.168251	0	0	0	0	0	#DIV/0!	#DIV/0!	#DIV/0!
4,4'-diapolycopenedioate biosynthesis	3	0	0.376923	0	0	0	0	0	#DIV/0!	#DIV/0!	#DIV/0!
CDP-4-dehydro-3,6-dideoxy-D-glucose biosynthesis	3	0	0.267677	0	0	0	0	0	#DIV/0!	#DIV/0!	#DIV/0!
L-ascorbate degradation I (bacterial, anaerobic)	3	0	0.152388	0	0	0	0	0	#DIV/0!	#DIV/0!	#DIV/0!
benzoate biosynthesis II (CoA-independent, non-&beta;-oxidative)	3	0	0.0416397	0	0	0	0	0	#DIV/0!	#DIV/0!	#DIV/0!
benzoate biosynthesis III (CoA-dependent, non-&beta;-oxidative)	3	0	0.0416397	0	0	0	0	0	#DIV/0!	#DIV/0!	#DIV/0!
phenylpropanoid biosynthesis, initial reactions	3	0	0.078582	0	0	0	0	0	#DIV/0!	#DIV/0!	#DIV/0!
spirilloxanthin and 2,2'-diketo-spirilloxanthin biosynthesis	3	0	0.461111	0	0	0	0	0	#DIV/0!	#DIV/0!	#DIV/0!
(-)-camphor degradation	3	0	0.3	0	0	0	0	0	#DIV/0!	#DIV/0!	#DIV/0!
(4R)-carvone biosynthesis	3	0	0.478333	0	0	0	0	0	#DIV/0!	#DIV/0!	#DIV/0!
(4S)-carvone biosynthesis	3	0	0.791667	0	0	0	0	0	#DIV/0!	#DIV/0!	#DIV/0!
2-hydroxybiphenyl degradation	3	0	0.291667	0	0	0	0	0	#DIV/0!	#DIV/0!	#DIV/0!
3-methylquinoline degradation	3	0	0.6	0	0	0	0	0	#DIV/0!	#DIV/0!	#DIV/0!
4-amino-3-hydroxybenzoate degradation	3	0	0.0245961	0	0	0	0	0	#DIV/0!	#DIV/0!	#DIV/0!
4-hydroxybenzoate biosynthesis I (eukaryotes)	3	0	0.13214	0	0	0	0	0	#DIV/0!	#DIV/0!	#DIV/0!
4-hydroxyproline degradation II	3	0	0.512658	0	0	0	0	0	#DIV/0!	#DIV/0!	#DIV/0!
4-toluenesulfonate degradation I	3	0	0.75	0	0	0	0	0	#DIV/0!	#DIV/0!	#DIV/0!
m-cresol degradation	3	0	0.375758	0	0	0	0	0	#DIV/0!	#DIV/0!	#DIV/0!
N-acetyl-D-galactosamine degradation	3	0	0.0800439	0	0	0	0	0	#DIV/0!	#DIV/0!	#DIV/0!
N-acetylneuraminate and N-acetylmannosamine degradation	3	0	0.092775	0	0	0	0	0	#DIV/0!	#DIV/0!	#DIV/0!
CMP-N-acetylneuraminate biosynthesis II (bacteria)	3	0	0.215909	0	0	0	0	0	#DIV/0!	#DIV/0!	#DIV/0!
CMP-legionaminate biosynthesis II	3	0	0.5	0	0	0	0	0	#DIV/0!	#DIV/0!	#DIV/0!
D-galactosamine and N-acetyl-D-galactosamine degradation	3	0	0.0800439	0	0	0	0	0	#DIV/0!	#DIV/0!	#DIV/0!
D-glucarate degradation II	3	0	0.0719433	0	0	0	0	0	#DIV/0!	#DIV/0!	#DIV/0!
L-lyxose degradation	3	0	0.0675924	0	0	0	0	0	#DIV/0!	#DIV/0!	#DIV/0!
L-rhamnose degradation I	3	0	0.214286	0	0	0	0	0	#DIV/0!	#DIV/0!	#DIV/0!
L-rhamnose degradation III	3	0	0.272727	0	0	0	0	0	#DIV/0!	#DIV/0!	#DIV/0!
Lipid A-core biosynthesis	3	0	0.111111	0	0	0	0	0	#DIV/0!	#DIV/0!	#DIV/0!
Rapoport-Luebering glycolytic shunt	3	0	1	0	0	0	0	0	#DIV/0!	#DIV/0!	#DIV/0!
acetan biosynthesis	3	0	0.3	0	0	0	0	0	#DIV/0!	#DIV/0!	#DIV/0!
acylated cyanidin galactoside biosynthesis	3	0	0.75	0	0	0	0	0	#DIV/0!	#DIV/0!	#DIV/0!
aflatoxins B2 and G2 biosynthesis	3	0	0.166667	0	0	0	0	0	#DIV/0!	#DIV/0!	#DIV/0!
alkane biosynthesis I	3	0	0.424242	0	0	0	0	0	#DIV/0!	#DIV/0!	#DIV/0!
amygdalin and prunasin degradation	3	0	0.866667	0	0	0	0	0	#DIV/0!	#DIV/0!	#DIV/0!
arsenate detoxification III (mycothiol)	3	0	0.916667	0	0	0	0	0	#DIV/0!	#DIV/0!	#DIV/0!
atrazine degradation I (aerobic)	3	0	0.322222	0	0	0	0	0	#DIV/0!	#DIV/0!	#DIV/0!
bergamotene biosynthesis II	3	0	1	0	0	0	0	0	#DIV/0!	#DIV/0!	#DIV/0!
botryococcenes and methylated squalene biosynthesis	3	0	0.74359	0	0	0	0	0	#DIV/0!	#DIV/0!	#DIV/0!
caffeine biosynthesis II (via paraxanthine)	3	0	0.342857	0	0	0	0	0	#DIV/0!	#DIV/0!	#DIV/0!
camptothecin biosynthesis	3	0	0.149206	0	0	0	0	0	#DIV/0!	#DIV/0!	#DIV/0!
capsaicin biosynthesis	3	0	0.309524	0	0	0	0	0	#DIV/0!	#DIV/0!	#DIV/0!
carbazole degradation	3	0	0.766667	0	0	0	0	0	#DIV/0!	#DIV/0!	#DIV/0!
chanoclavine I aldehyde biosynthesis	3	0	0.333333	0	0	0	0	0	#DIV/0!	#DIV/0!	#DIV/0!
chitin degradation I (archaea)	3	0	0.291429	0	0	0	0	0	#DIV/0!	#DIV/0!	#DIV/0!
chlorogenic acid biosynthesis I	3	0	0.129073	0	0	0	0	0	#DIV/0!	#DIV/0!	#DIV/0!
costunolide biosynthesis	3	0	0.6	0	0	0	0	0	#DIV/0!	#DIV/0!	#DIV/0!
cyanide detoxification I	3	0	0.916667	0	0	0	0	0	#DIV/0!	#DIV/0!	#DIV/0!
cyanophycin metabolism	3	0	1	0	0	0	0	0	#DIV/0!	#DIV/0!	#DIV/0!
cyanurate degradation	3	0	0.284722	0	0	0	0	0	#DIV/0!	#DIV/0!	#DIV/0!
echinatin biosynthesis	3	0	0.705128	0	0	0	0	0	#DIV/0!	#DIV/0!	#DIV/0!
ethylbenzene degradation (anaerobic)	3	0	1	0	0	0	0	0	#DIV/0!	#DIV/0!	#DIV/0!
ethylene biosynthesis II (microbes)	3	0	0.492816	0	0	0	0	0	#DIV/0!	#DIV/0!	#DIV/0!
eudesmol biosynthesis	3	0	1	0	0	0	0	0	#DIV/0!	#DIV/0!	#DIV/0!
eugenol and isoeugenol biosynthesis	3	0	0.75	0	0	0	0	0	#DIV/0!	#DIV/0!	#DIV/0!
fenchol biosynthesis II	3	0	0.249412	0	0	0	0	0	#DIV/0!	#DIV/0!	#DIV/0!
ferulate degradation	3	0	0.357143	0	0	0	0	0	#DIV/0!	#DIV/0!	#DIV/0!
flavonol biosynthesis	3	0	0.103438	0	0	0	0	0	#DIV/0!	#DIV/0!	#DIV/0!
formononetin biosynthesis	3	0	0.0885644	0	0	0	0	0	#DIV/0!	#DIV/0!	#DIV/0!
fructan biosynthesis	3	0	0.75	0	0	0	0	0	#DIV/0!	#DIV/0!	#DIV/0!
gentiodelphin biosynthesis	3	0	0.247619	0	0	0	0	0	#DIV/0!	#DIV/0!	#DIV/0!
gentisate degradation I	3	0	0.281818	0	0	0	0	0	#DIV/0!	#DIV/0!	#DIV/0!
glycolate and glyoxylate degradation III	3	0	0.729167	0	0	0	0	0	#DIV/0!	#DIV/0!	#DIV/0!
hemoglobin degradation	3	0	1	0	0	0	0	0	#DIV/0!	#DIV/0!	#DIV/0!
heptadecane biosynthesis	3	0	0.424242	0	0	0	0	0	#DIV/0!	#DIV/0!	#DIV/0!
histidine degradation VI	3	0	0.157895	0	0	0	0	0	#DIV/0!	#DIV/0!	#DIV/0!
hopanoid biosynthesis (bacteria)	3	0	0.619048	0	0	0	0	0	#DIV/0!	#DIV/0!	#DIV/0!
hyperxanthone E biosynthesis	3	0	0.126013	0	0	0	0	0	#DIV/0!	#DIV/0!	#DIV/0!
kaempferol glycoside biosynthesis (Arabidopsis)	3	0	0.0769487	0	0	0	0	0	#DIV/0!	#DIV/0!	#DIV/0!
kanosamine biosynthesis II	3	0	1	0	0	0	0	0	#DIV/0!	#DIV/0!	#DIV/0!
kauralexin biosynthesis	3	0	0.289044	0	0	0	0	0	#DIV/0!	#DIV/0!	#DIV/0!
limonene degradation I (D-limonene)	3	0	0.5	0	0	0	0	0	#DIV/0!	#DIV/0!	#DIV/0!
limonene degradation II (L-limonene)	3	0	0.5	0	0	0	0	0	#DIV/0!	#DIV/0!	#DIV/0!
luteolin triglucuronide biosynthesis	3	0	1	0	0	0	0	0	#DIV/0!	#DIV/0!	#DIV/0!
methylamine degradation II	3	0	0.333333	0	0	0	0	0	#DIV/0!	#DIV/0!	#DIV/0!
methylglyoxal degradation V	3	0	0.44697	0	0	0	0	0	#DIV/0!	#DIV/0!	#DIV/0!
mucin core 3 and core 4 O-glycosylation	3	0	0.791667	0	0	0	0	0	#DIV/0!	#DIV/0!	#DIV/0!
nicotinate degradation II	3	0	0.107143	0	0	0	0	0	#DIV/0!	#DIV/0!	#DIV/0!
nicotine degradation V	3	0	0.216667	0	0	0	0	0	#DIV/0!	#DIV/0!	#DIV/0!
noscapine biosynthesis	3	0	0.5	0	0	0	0	0	#DIV/0!	#DIV/0!	#DIV/0!
orthanilate degradation	3	0	0.265072	0	0	0	0	0	#DIV/0!	#DIV/0!	#DIV/0!
oryzalexin D and E biosynthesis	3	0	0.75	0	0	0	0	0	#DIV/0!	#DIV/0!	#DIV/0!
oxalate degradation II	3	0	0.583333	0	0	0	0	0	#DIV/0!	#DIV/0!	#DIV/0!
pectin degradation III	3	0	0.37963	0	0	0	0	0	#DIV/0!	#DIV/0!	#DIV/0!
pentagalloylglucose biosynthesis	3	0	0.313131	0	0	0	0	0	#DIV/0!	#DIV/0!	#DIV/0!
peptidoglycan cross-bridge biosynthesis I (S. aureus)	3	0	0.161111	0	0	0	0	0	#DIV/0!	#DIV/0!	#DIV/0!
phaselate biosynthesis	3	0	0.119348	0	0	0	0	0	#DIV/0!	#DIV/0!	#DIV/0!
polymethylated quercetin biosynthesis	3	0	0.128268	0	0	0	0	0	#DIV/0!	#DIV/0!	#DIV/0!
porphyran degradation	3	0	0.733333	0	0	0	0	0	#DIV/0!	#DIV/0!	#DIV/0!
protocatechuate degradation III (para-cleavage pathway)	3	0	0.0245961	0	0	0	0	0	#DIV/0!	#DIV/0!	#DIV/0!
putrescine degradation IV	3	0	0.566667	0	0	0	0	0	#DIV/0!	#DIV/0!	#DIV/0!
pyruvate fermentation to propionate II (acrylate pathway)	3	0	0.195489	0	0	0	0	0	#DIV/0!	#DIV/0!	#DIV/0!
quercetin glycoside biosynthesis (Arabidopsis)	3	0	0.0769487	0	0	0	0	0	#DIV/0!	#DIV/0!	#DIV/0!
quercetin triglucoside biosynthesis	3	0	0.089171	0	0	0	0	0	#DIV/0!	#DIV/0!	#DIV/0!
rhamnogalacturonan type I degradation II (bacteria)	3	0	0.791667	0	0	0	0	0	#DIV/0!	#DIV/0!	#DIV/0!
rutin biosynthesis	3	0	0.0958987	0	0	0	0	0	#DIV/0!	#DIV/0!	#DIV/0!
salicin biosynthesis	3	0	0.274393	0	0	0	0	0	#DIV/0!	#DIV/0!	#DIV/0!
sophoraflavanone G biosynthesis	3	0	1	0	0	0	0	0	#DIV/0!	#DIV/0!	#DIV/0!
spheroidene and spheroidenone biosynthesis	3	0	0.411111	0	0	0	0	0	#DIV/0!	#DIV/0!	#DIV/0!
superpathway of anthocyanin biosynthesis (from cyanidin and cyanidin 3-O-glucoside)	3	0	0.155806	0	0	0	0	0	#DIV/0!	#DIV/0!	#DIV/0!
superpathway of dimethylsulfone degradation	3	0	0.65	0	0	0	0	0	#DIV/0!	#DIV/0!	#DIV/0!
superpathway of hydrolyzable tannin biosynthesis	3	0	0.313131	0	0	0	0	0	#DIV/0!	#DIV/0!	#DIV/0!
superpathway polymethylated quercetin/quercetagetin glucoside biosynthesis (Chrysosplenium)	3	0	0.21908	0	0	0	0	0	#DIV/0!	#DIV/0!	#DIV/0!
syringetin biosynthesis	3	0	0.0913165	0	0	0	0	0	#DIV/0!	#DIV/0!	#DIV/0!
tetrahydromethanopterin biosynthesis	3	0	0.75	0	0	0	0	0	#DIV/0!	#DIV/0!	#DIV/0!
theobromine biosynthesis I	3	0	0.342857	0	0	0	0	0	#DIV/0!	#DIV/0!	#DIV/0!
toluene degradation to 2-oxopent-4-enoate (via toluene-cis-diol)	3	0	0.0323796	0	0	0	0	0	#DIV/0!	#DIV/0!	#DIV/0!
toluene degradation to benzoyl-CoA (anaerobic)	3	0	0.0857143	0	0	0	0	0	#DIV/0!	#DIV/0!	#DIV/0!
toluene degradation to protocatechuate (via p-cresol)	3	0	0.0427363	0	0	0	0	0	#DIV/0!	#DIV/0!	#DIV/0!
uracil degradation II (oxidative)	3	0	1	0	0	0	0	0	#DIV/0!	#DIV/0!	#DIV/0!
versicolorin B biosynthesis	3	0	0.1875	0	0	0	0	0	#DIV/0!	#DIV/0!	#DIV/0!
zerumbone biosynthesis	3	0	0.833333	0	0	0	0	0	#DIV/0!	#DIV/0!	#DIV/0!
oleate &beta;-oxidation (isomerase-dependent, yeast)	2	2	0.0639952	0.0639952	1	1	1	1	1	1	1
tetrahydrofolate salvage from 5,10-methenyltetrahydrofolate	2	2	0.0303885	0.0303885	1	1	1	1	1	1	1
3-dehydroquinate biosynthesis I	2	2	0.0173913	0.0173913	1	1	1	1	1	1	1
4-methyl-5(&beta;-hydroxyethyl)thiazole salvage (yeast)	2	2	0.105072	0.105072	1	1	1	1	1	1	1
S-methyl-5-thio-&alpha;-D-ribose 1-phosphate degradation II	2	2	0.0690476	0.0690476	1	0.517241	1	1	1.93333	1	1
myo-inositol biosynthesis	2	2	0.121429	0.121429	1	1	1	1	1	1	1
CO2 fixation into oxaloacetate (anapleurotic)	2	2	0.0205538	0.0205538	1	1	1	1	1	1	1
NAD phosphorylation and dephosphorylation I	2	2	0.117816	0.117816	1	1	0.292683	1	1	3.41667	1
NAD phosphorylation and dephosphorylation II	2	2	0.117816	0.117816	1	1	0.292683	1	1	3.41667	1
UDP-D-xylose biosynthesis	2	2	0.133333	0.133333	1	1	1	1	1	1	1
UTP and CTP dephosphorylation II	2	2	0.510753	0.510753	1	1	1	1	1	1	1
adenosine deoxyribonucleotides de novo biosynthesis	2	2	0.00902348	0.00902348	1	1	1	1	1	1	1
aerobic respiration (alternative oxidase pathway)	2	2	0.0522113	0.0522113	1	1	1	1	1	1	1
ammonia assimilation cycle II	2	2	0.0785714	0.0785714	1	1	1	1	1	1	1
aspartate degradation II	2	2	0.00791734	0.00791734	1	1	1	1	1	1	1
canavanine biosynthesis	2	2	0.0266667	0.0266667	1	1	1	1	1	1	1
cysteine biosynthesis I	2	2	0.0673401	0.0673401	1	1	1	1	1	1	1
docosahexanoate biosynthesis II	2	2	0.0132728	0.0132728	1	1	1	1	1	1	1
flavin biosynthesis IV (mammalian)	2	2	0.0496953	0.0496953	1	1	1	1	1	1	1
glutathione biosynthesis	2	2	0.208333	0.208333	1	1	1	1	1	1	1
guanosine deoxyribonucleotides de novo biosynthesis I	2	2	0.00902348	0.00902348	1	1	1	1	1	1	1
homocysteine biosynthesis	2	2	0.0717949	0.0717949	1	0	1	1	#DIV/0!	1	1
lutein biosynthesis	2	2	0.20202	0.20202	1	1	1	1	1	1	1
menaquinol-10 biosynthesis	2	2	0.0128137	0.0128137	1	1	1	1	1	1	1
menaquinol-11 biosynthesis	2	2	0.0128137	0.0128137	1	1	1	1	1	1	1
menaquinol-12 biosynthesis	2	2	0.0128137	0.0128137	1	1	1	1	1	1	1
menaquinol-13 biosynthesis	2	2	0.0128137	0.0128137	1	1	1	1	1	1	1
menaquinol-7 biosynthesis	2	2	0.0128137	0.0128137	1	1	1	1	1	1	1
methionine degradation I (to homocysteine)	2	2	0.0489418	0.0489418	1	1	1	1	1	1	1
methylglyoxal degradation I	2	2	0.2	0.2	1	1	1	1	1	1	1
methylwyosine biosynthesis	2	2	0.122378	0.122378	1	1	1	1	1	1	1
oleate biosynthesis I (plants)	2	2	0.0812325	0.0812325	1	1	1	1	1	1	1
pentose phosphate pathway (partial)	2	2	0.0109555	0.0109555	1	1	1	1	1	1	1
petroselinate biosynthesis	2	2	0.0150123	0.0150123	1	1	1	1	1	1	1
phycocyanobilin biosynthesis	2	2	0.611111	0.611111	1	1	1	1	1	1	1
pyridoxal 5'-phosphate salvage I	2	2	0.0926316	0.0926316	1	1	0.431818	1	1	2.31579	1
pyrimidine ribonucleosides salvage I	2	2	0.111317	0.111317	1	1	1	1	1	1	1
pyrimidine ribonucleosides salvage II	2	2	0.0973312	0.0973312	1	1	1	1	1	1	1
serine racemization	2	2	0.533333	0.533333	1	1	0	1	1	#DIV/0!	1
siroheme biosynthesis	2	2	0.523256	0.523256	1	1	1	1	1	1	1
sulfate activation for sulfonation	2	2	0.0419048	0.0419048	1	1	1	1	1	1	1
threonine biosynthesis from homoserine	2	2	0.0250352	0.0250352	1	1	1	1	1	1	1
trehalose biosynthesis I	2	2	0.065873	0.065873	1	1	1	1	1	1	1
trehalose degradation VI (periplasmic)	2	2	0.0607196	0.0607196	1	1	1	1	1	1	1
tryptophan degradation V (side chain pathway)	2	2	0.129405	0.129405	1	0.0340426	0.0340426	1	29.375	29.375	1
wax esters biosynthesis II	2	2	0.0794931	0.0794931	1	1	0.101449	1	1	9.85714	1
phosphatidylcholine biosynthesis V	2	2	0.525641	0.525641	1	0.95122	0	0.95122	1.05128	#DIV/0!	1.05128
indole-3-acetate biosynthesis III (bacteria)	2	2	0.55	0.55	1	0	0.0909091	0.909091	#DIV/0!	11	1.1
alkylnitronates degradation	2	2	0.666667	0.666667	1	0	0.75	0.75	#DIV/0!	1.33333	1.33333
4-hydroxyphenylpyruvate biosynthesis	2	2	0.0138189	0.0138189	1	0.425676	0.574324	0.574324	2.34921	1.74118	1.74118
cardiolipin biosynthesis I	2	2	0.0408163	0.0408163	1	0.5	0	0.5	2	#DIV/0!	2
cardiolipin biosynthesis II	2	2	0.0408163	0.0408163	1	0.5	0	0.5	2	#DIV/0!	2
cardiolipin biosynthesis III	2	2	0.0408163	0.0408163	1	0.5	0	0.5	2	#DIV/0!	2
cellulose and hemicellulose degradation (cellulolosome)	2	2	0.666667	0.666667	1	0	0	0.5	#DIV/0!	#DIV/0!	2
phosphatidylethanolamine biosynthesis I	2	2	0.0625	0.0625	1	0.5	0.5	0.5	2	2	2
xylose degradation I	2	2	0.0364118	0.0364118	1	0.481818	0	0.481818	2.07547	#DIV/0!	2.07547
choline degradation I	2	2	0.22619	0.22619	1	0.368421	0.368421	0.368421	2.71429	2.71429	2.71429
glycine betaine biosynthesis I (Gram-negative bacteria)	2	2	0.22619	0.22619	1	0.368421	0.368421	0.368421	2.71429	2.71429	2.71429
aldoxime degradation	2	2	0.0849673	0.0849673	1	0.346154	0	0.346154	2.88889	#DIV/0!	2.88889
L-1-phosphatidyl-inositol biosynthesis (Mycobacteria)	2	2	0.161111	0.161111	1	0.310345	0.310345	0.310345	3.22222	3.22222	3.22222
ammonia assimilation cycle I	2	2	0.111905	0.111905	1	0.255319	0.255319	0.255319	3.91667	3.91667	3.91667
phospholipid remodeling (phosphatidate, yeast)	2	2	0.0673375	0.0673375	1	1	0.218391	0.218391	1	4.57895	4.57895
acetaldehyde biosynthesis I	2	2	0.0225871	0.0225871	1	1	0.195035	0.195035	1	5.12727	5.12727
pyruvate fermentation to ethanol II	2	2	0.0225871	0.0225871	1	1	0.195035	0.195035	1	5.12727	5.12727
10-trans-heptadecenoyl-CoA degradation (MFE-dependent, yeast)	2	2	0.0310758	0.0310758	1	1	0.174888	0.174888	1	5.71795	5.71795
chitin degradation II	2	2	0.583333	0.583333	1	1	0	0.142857	1	#DIV/0!	7
&gamma;-linolenate biosynthesis II (animals)	2	2	0.0580645	0.0580645	1	0.138889	1	0.138889	7.2	1	7.2
linoleate biosynthesis I (plants)	2	2	0.258065	0.258065	1	0.03125	1	0.03125	32	1	32
linoleate biosynthesis II (animals)	2	2	0.258065	0.258065	1	0.03125	1	0.03125	32	1	32
cyanate degradation	2	2	0.514706	0.514706	1	0.0285714	0.0285714	0.0285714	35	35	35
4-aminobutyrate degradation IV	2	2	0.171429	0.171429	1	0.166667	0	0	6	#DIV/0!	#DIV/0!
KDO transfer to lipid IVA I	2	2	0.0512821	0.0512821	1	1	0	0	1	#DIV/0!	#DIV/0!
NAD biosynthesis III	2	2	0.611111	0.611111	1	1	0	0	1	#DIV/0!	#DIV/0!
acrylonitrile degradation I	2	2	0.105556	0.105556	1	0	0.473684	0	#DIV/0!	2.11111	#DIV/0!
conversion of succinate to propionate	2	2	0.341146	0.341146	1	0	0	0	#DIV/0!	#DIV/0!	#DIV/0!
factor 420 polyglutamylation	2	2	1	1	1	0	0	0	#DIV/0!	#DIV/0!	#DIV/0!
indole-3-acetate biosynthesis IV (bacteria)	2	2	0.105556	0.105556	1	0	0.473684	0	#DIV/0!	2.11111	#DIV/0!
luteolin triglucuronide degradation	2	1	0.1875	0.166667	0.888889	0	0	0	#DIV/0!	#DIV/0!	#DIV/0!
acrylate degradation	2	1	0.376812	0.333333	0.884615	0	0	0	#DIV/0!	#DIV/0!	#DIV/0!
&gamma;-hexachlorocyclohexane degradation	2	1	0.143519	0.125	0.870968	0	0	0	#DIV/0!	#DIV/0!	#DIV/0!
3-chlorocatechol degradation I (ortho)	2	1	0.143519	0.125	0.870968	0	0	0	#DIV/0!	#DIV/0!	#DIV/0!
3-chlorocatechol degradation II (ortho)	2	1	0.143519	0.125	0.870968	0	0	0	#DIV/0!	#DIV/0!	#DIV/0!
leucodelphinidin biosynthesis	2	1	0.195238	0.166667	0.853659	0	0	0	#DIV/0!	#DIV/0!	#DIV/0!
homogalacturonan degradation	2	1	0.611111	0.5	0.818182	0	0	0	#DIV/0!	#DIV/0!	#DIV/0!
asparagine degradation I	2	1	0.17734	0.142857	0.805556	0.805556	0.805556	0.805556	1	1	1
adenine and adenosine salvage I	2	1	0.0569488	0.0454545	0.798165	0.798165	0.798165	0.798165	1	1	1
xanthohumol biosynthesis	2	1	0.0617036	0.047619	0.771739	0	0	0	#DIV/0!	#DIV/0!	#DIV/0!
hydroxymethylpyrimidine salvage	2	1	0.0941558	0.0714286	0.758621	0	1	1	#DIV/0!	0.758621	0.758621
arginine degradation VII (arginase 3 pathway)	2	1	0.0946844	0.0714286	0.754386	0	0	1	#DIV/0!	#DIV/0!	0.754386
betaxanthin biosynthesis	2	1	0.0593513	0.0434783	0.732558	0.732558	0.732558	0.732558	1	1	1
superpathway of asparagine biosynthesis	2	1	0.458333	0.333333	0.727273	0.727273	0.727273	0.727273	1	1	1
spermine and spermidine degradation II	2	1	0.7	0.5	0.714286	0	0	0	#DIV/0!	#DIV/0!	#DIV/0!
purine deoxyribonucleosides degradation	2	1	0.0347501	0.0232558	0.669231	0	0	0	#DIV/0!	#DIV/0!	#DIV/0!
proline biosynthesis III	2	1	0.0492072	0.0322581	0.655556	1	0.655556	0.655556	0.655556	1	1
glycerol degradation I	2	1	0.311111	0.2	0.642857	1	1	1	0.642857	0.642857	0.642857
4-aminobutyrate degradation	2	1	0.0449649	0.0285714	0.635417	0.635417	0.364583	0.364583	1	1.74286	1.74286
ethanol degradation I	2	1	0.00694982	0.00440529	0.633871	1	0.633871	0.633871	0.633871	1	1
allopregnanolone biosynthesis	2	1	0.0717703	0.0454545	0.633333	0.633333	0.633333	0.633333	1	1	1
4-amino-2-methyl-5-diphosphomethylpyrimidine biosynthesis	2	1	0.0611888	0.0384615	0.628571	0.628571	0.371429	0.371429	1	1.69231	1.69231
guanine and guanosine salvage II	2	1	0.0550725	0.0333333	0.605263	0.605263	0.605263	0.605263	1	1	1
L-cysteine degradation III	2	1	0.833333	0.5	0.6	0	0.6	0.6	#DIV/0!	1	1
baicalein degradation (hydrogen peroxide detoxification)	2	1	0.277778	0.166667	0.6	0	0	0	#DIV/0!	#DIV/0!	#DIV/0!
muropeptide degradation	2	1	0.188034	0.111111	0.590909	0.590909	0	0	1	#DIV/0!	#DIV/0!
phenylethylamine degradation I	2	1	0.0486111	0.0277778	0.571429	0.571429	0	0.571429	1	#DIV/0!	1
phosphatidylcholine biosynthesis IV	2	1	0.0448718	0.025641	0.571429	0	0	0	#DIV/0!	#DIV/0!	#DIV/0!
glutamine degradation I	2	1	0.0799373	0.0454545	0.568627	0	0	0	#DIV/0!	#DIV/0!	#DIV/0!
lysine degradation III	2	1	0.0478604	0.027027	0.564706	0.435294	0	0	1.2973	#DIV/0!	#DIV/0!
UDP-N-acetyl-&alpha;-D-mannosaminouronate biosynthesis	2	1	0.0603604	0.0333333	0.552239	0	0	0	#DIV/0!	#DIV/0!	#DIV/0!
threonine degradation II	2	1	0.10101	0.0555556	0.55	0.45	0	0	1.22222	#DIV/0!	#DIV/0!
spermidine biosynthesis I	2	1	0.0575658	0.03125	0.542857	1	1	1	0.542857	0.542857	0.542857
phenylalanine degradation I (aerobic)	2	1	0.309524	0.166667	0.538462	1	0.538462	0.538462	0.538462	1	1
acetate formation from acetyl-CoA I	2	1	0.00773929	0.00393701	0.508704	1	0	0	0.508704	#DIV/0!	#DIV/0!
pyruvate fermentation to acetate II	2	1	0.00773929	0.00393701	0.508704	1	0	0	0.508704	#DIV/0!	#DIV/0!
dTDP-D-olivose, dTDP-D-oliose and dTDP-D-mycarose biosynthesis	2	1	0.00961538	0.00480769	0.5	0.5	0.5	0.5	1	1	1
4-aminobenzoate biosynthesis	2	1	0.0273973	0.0136986	0.5	0.5	0	0.5	1	#DIV/0!	1
trans-lycopene biosynthesis II (plants)	2	1	0.25	0.125	0.5	1	0.5	0.5	0.5	1	1
NADH repair	2	1	1	0.5	0.5	0.5	0.5	0.5	1	1	1
asparagine biosynthesis III (tRNA-dependent)	2	1	0.666667	0.333333	0.5	0.5	0.5	0.5	1	1	1
autoinducer AI-2 biosynthesis I	2	1	0.181818	0.0909091	0.5	0.5	0.5	0.5	1	1	1
autoinducer AI-2 biosynthesis II (Vibrio)	2	1	0.181818	0.0909091	0.5	0.5	0.5	0.5	1	1	1
candicidin biosynthesis	2	1	0.0273973	0.0136986	0.5	0.5	0	0.5	1	#DIV/0!	1
ceramide de novo biosynthesis	2	1	0.0833333	0.0416667	0.5	1	0.5	0.5	0.5	1	1
dTDP-&beta;-L-4-epi-vancosamine biosynthesis	2	1	0.00961538	0.00480769	0.5	0.5	0.5	0.5	1	1	1
dTDP-D-forosamine biosynthesis	2	1	0.00961538	0.00480769	0.5	0.5	0.5	0.5	1	1	1
dTDP-L-megosamine biosynthesis	2	1	0.00961538	0.00480769	0.5	0.5	0.5	0.5	1	1	1
dTDP-L-mycarose biosynthesis	2	1	0.00961538	0.00480769	0.5	0.5	0.5	0.5	1	1	1
dTDP-L-olivose biosynthesis	2	1	0.00961538	0.00480769	0.5	0.5	0.5	0.5	1	1	1
dTDP-L-rhamnose biosynthesis II	2	1	0.00961538	0.00480769	0.5	0.5	0.5	0.5	1	1	1
dolichol and dolichyl phosphate biosynthesis	2	1	1	0.5	0.5	0	0	0.5	#DIV/0!	#DIV/0!	1
glycine biosynthesis IV	2	1	0.0952381	0.047619	0.5	0	0.5	0.5	#DIV/0!	1	1
lactose degradation II	2	1	0.25	0.125	0.5	0.5	0.5	0.5	1	1	1
mycinamicin biosynthesis	2	1	0.4	0.2	0.5	0.5	0	0.5	1	#DIV/0!	1
superpathway of dTDP-glucose-derived antibiotic building blocks biosynthesis	2	1	0.00961538	0.00480769	0.5	0.5	0.5	0.5	1	1	1
thiamin triphosphate metabolism	2	1	1	0.5	0.5	0	0	0.5	#DIV/0!	#DIV/0!	1
&beta;-alanine biosynthesis IV	2	1	0.222222	0.111111	0.5	0.5	0	0	1	#DIV/0!	#DIV/0!
&gamma;-butyrobetaine degradation	2	1	0.4	0.2	0.5	0	0	0	#DIV/0!	#DIV/0!	#DIV/0!
UDP-L-arabinose biosynthesis II (from L-arabinose)	2	1	1	0.5	0.5	0.5	0	0	1	#DIV/0!	#DIV/0!
farnesene biosynthesis	2	1	0.666667	0.333333	0.5	0	0	0	#DIV/0!	#DIV/0!	#DIV/0!
indole-3-acetate biosynthesis I	2	1	0.2	0.1	0.5	0	0	0	#DIV/0!	#DIV/0!	#DIV/0!
mitochondrial L-carnitine shuttle	2	1	1	0.5	0.5	0	0	0	#DIV/0!	#DIV/0!	#DIV/0!
phenylmercury acetate degradation	2	1	1	0.5	0.5	0	0	0	#DIV/0!	#DIV/0!	#DIV/0!
protein O-[N-acetyl]-glucosylation	2	1	1	0.5	0.5	0.5	0	0	1	#DIV/0!	#DIV/0!
retinoate biosynthesis I	2	1	1	0.5	0.5	0	0	0	#DIV/0!	#DIV/0!	#DIV/0!
spermine and spermidine degradation III	2	1	0.222222	0.111111	0.5	0.5	0	0	1	#DIV/0!	#DIV/0!
starch degradation IV	2	1	0.222222	0.111111	0.5	0.5	0.5	0	1	1	#DIV/0!
sterol:steryl ester interconversion (yeast)	2	1	1	0.5	0.5	0.5	0	0	1	#DIV/0!	#DIV/0!
superpathway of dimethylsulfoniopropionate degradation	2	1	0.333333	0.166667	0.5	0	0	0	#DIV/0!	#DIV/0!	#DIV/0!
trimethylamine degradation	2	1	0.222222	0.111111	0.5	0	0	0	#DIV/0!	#DIV/0!	#DIV/0!
methionine biosynthesis III	2	1	0.0148156	0.00735294	0.496296	1	0.496296	0.496296	0.496296	1	1
4-aminobutyrate degradation II	2	1	0.031545	0.0151515	0.480315	0.480315	1	1	1	0.480315	0.480315
nicotine degradation III	2	1	0.0657328	0.03125	0.47541	1	0.47541	0.47541	0.47541	1	1
glycerophosphodiester degradation	2	1	0.211111	0.1	0.473684	1	0.526316	1	0.473684	0.9	0.473684
NAD salvage pathway III	2	1	0.253968	0.111111	0.4375	0.4375	0	0	1	#DIV/0!	#DIV/0!
2-aminoethylphosphonate biosynthesis	2	1	0.0768116	0.0333333	0.433962	0	0	0	#DIV/0!	#DIV/0!	#DIV/0!
lipoate salvage II	2	1	0.583333	0.25	0.428571	0	0	0	#DIV/0!	#DIV/0!	#DIV/0!
arginine degradation III (arginine decarboxylase/agmatinase pathway)	2	1	0.0347059	0.0147059	0.423729	0.423729	0	0.423729	1	#DIV/0!	1
putrescine biosynthesis I	2	1	0.0347059	0.0147059	0.423729	0.423729	0	0.423729	1	#DIV/0!	1
lipoate biosynthesis and incorporation (glycine cleavage system, yeast)	2	1	0.157576	0.0666667	0.423077	1	1	1	0.423077	0.423077	0.423077
superpathway of lipoate biosynthesis and incorporation (PDH, KGDH, GCV, yeast)	2	1	0.157576	0.0666667	0.423077	1	1	1	0.423077	0.423077	0.423077
lipoate biosynthesis and incorporation I	2	1	0.157576	0.0666667	0.423077	1	1	1	0.423077	0.423077	0.423077
GDP-L-fucose biosynthesis I (from GDP-D-mannose)	2	1	0.0654886	0.027027	0.412698	0	1	1	#DIV/0!	0.412698	0.412698
avenacin biosynthesis, initial reactions	2	1	0.0470085	0.0192308	0.409091	0.409091	0.409091	0.409091	1	1	1
allantoin degradation to ureidoglycolate I (urea producing)	2	1	0.05125	0.02	0.390244	0.390244	0.390244	0	1	1	#DIV/0!
D-arabitol degradation	2	1	0.0453216	0.0175439	0.387097	0.387097	0	0.387097	1	#DIV/0!	1
xylitol degradation	2	1	0.0453216	0.0175439	0.387097	0.387097	0	0.387097	1	#DIV/0!	1
thiamin diphosphate biosynthesis I (E. coli)	2	1	0.0562219	0.0217391	0.386667	0.386667	0.386667	0.386667	1	1	1
thiamin diphosphate biosynthesis II (Bacillus)	2	1	0.0562219	0.0217391	0.386667	0.386667	0.386667	0.386667	1	1	1
1,2-dichloroethane degradation	2	1	0.325	0.125	0.384615	0	0	0	#DIV/0!	#DIV/0!	#DIV/0!
threonine degradation III (to methylglyoxal)	2	1	0.0732323	0.0277778	0.37931	1	0	0.37931	0.37931	#DIV/0!	1
ascorbate recycling (cytosolic)	2	1	0.533333	0.2	0.375	1	0.625	1	0.375	0.6	0.375
glycerol-3-phosphate shuttle	2	1	0.177778	0.0666667	0.375	1	1	1	0.375	0.375	0.375
superpathway of menaquinol-8 biosynthesis II	2	1	0.0185245	0.00689655	0.372294	0.372294	0.372294	0.372294	1	1	1
linamarin degradation	2	1	0.169935	0.0588235	0.346154	0.346154	0.346154	0	1	1	#DIV/0!
linustatin bioactivation	2	1	0.169935	0.0588235	0.346154	0.346154	0.346154	0	1	1	#DIV/0!
lotaustralin degradation	2	1	0.169935	0.0588235	0.346154	0.346154	0.346154	0	1	1	#DIV/0!
neolinustatin bioactivation	2	1	0.169935	0.0588235	0.346154	0.346154	0.346154	0	1	1	#DIV/0!
ergosterol biosynthesis I	2	1	0.0692641	0.0238095	0.34375	0	0.34375	0.34375	#DIV/0!	1	1
S-methylmethionine cycle	2	1	0.0720093	0.0243902	0.33871	0.33871	0	0	1	#DIV/0!	#DIV/0!
betalamic acid biosynthesis	2	1	0.129371	0.0384615	0.297297	0.702703	0	0	0.423077	#DIV/0!	#DIV/0!
GDP-L-colitose biosynthesis	2	1	0.0936937	0.027027	0.288462	0	0.288462	0.288462	#DIV/0!	1	1
thyroid hormone metabolism I (via deiodination)	2	1	0.7	0.2	0.285714	0	0	0	#DIV/0!	#DIV/0!	#DIV/0!
eicosapentaenoate biosynthesis II (metazoa)	2	1	0.0288978	0.00806452	0.27907	0.27907	0.27907	0.27907	1	1	1
stearate biosynthesis I (animals)	2	1	0.0288978	0.00806452	0.27907	0.27907	0.27907	0.27907	1	1	1
ergosterol biosynthesis II	2	1	0.0692308	0.0192308	0.277778	0.277778	0.277778	0.277778	1	1	1
GDP-D-perosamine biosynthesis	2	1	0.0984556	0.027027	0.27451	0	0.27451	0.27451	#DIV/0!	1	1
oxidative ethanol degradation III	2	1	0.034434	0.00943396	0.273973	1	1	1	0.273973	0.273973	0.273973
sulfite oxidation III	2	1	0.0503704	0.0133333	0.264706	0.264706	0.264706	0.264706	1	1	1
pyruvate fermentation to acetate VIII	2	1	0.0708134	0.0181818	0.256757	0.256757	0	0	1	#DIV/0!	#DIV/0!
sphingosine and sphingosine-1-phosphate metabolism	2	1	0.444444	0.111111	0.25	0.25	0	0	1	#DIV/0!	#DIV/0!
glycine betaine degradation II (mammalian)	2	1	0.0526582	0.0126582	0.240385	0.240385	0.240385	0.240385	1	1	1
pyrimidine ribonucleosides salvage III	2	1	0.326923	0.0769231	0.235294	0.235294	0.235294	0.235294	1	1	1
homocysteine and cysteine interconversion	2	1	0.0357778	0.008	0.223602	0.223602	1	0.223602	1	0.223602	1
ammonia assimilation cycle III	2	1	0.128571	0.0285714	0.222222	1	0.222222	1	0.222222	1	0.222222
thiamin salvage IV (yeast)	2	1	0.321429	0.0714286	0.222222	0	0.222222	0.222222	#DIV/0!	1	1
methyl indole-3-acetate interconversion	2	1	0.642857	0.142857	0.222222	0	0	0	#DIV/0!	#DIV/0!	#DIV/0!
NADH to cytochrome bo oxidase electron transfer	2	1	0.212121	0.0454545	0.214286	0.214286	0.214286	0.214286	1	1	1
8-amino-7-oxononanoate biosynthesis III	2	1	0.181319	0.0384615	0.212121	0.212121	0.212121	0.212121	1	1	1
citrulline degradation	2	1	0.0547142	0.011236	0.205357	0.205357	0.205357	0.205357	1	1	1
pyrimidine nucleobases salvage II	2	1	0.308824	0.0588235	0.190476	0.190476	0.190476	0.190476	1	1	1
pyruvate fermentation to acetate V	2	1	0.0249953	0.00458716	0.183521	0.183521	0.183521	0.183521	1	1	1
heme degradation	2	1	0.611111	0.111111	0.181818	0.181818	0.181818	0.181818	1	1	1
phytochromobilin biosynthesis	2	1	0.611111	0.111111	0.181818	0.181818	0.181818	0.181818	1	1	1
proline degradation	2	1	0.152778	0.0277778	0.181818	0.181818	0.181818	0	1	1	#DIV/0!
selenate reduction	2	1	0.0758333	0.0133333	0.175824	1	1	1	0.175824	0.175824	0.175824
dimethylsulfoniopropionate biosynthesis I (Wollastonia)	2	1	0.057053	0.00943396	0.165354	0.165354	0.165354	0.165354	1	1	1
dimethylsulfoniopropionate biosynthesis II (Spartina)	2	1	0.057053	0.00943396	0.165354	0.165354	0.165354	0.165354	1	1	1
NADH to cytochrome bd oxidase electron transfer	2	1	0.295455	0.0454545	0.153846	0.153846	0.153846	0.153846	1	1	1
capsiconiate biosynthesis	2	1	0.590909	0.0909091	0.153846	0.153846	0	0	1	#DIV/0!	#DIV/0!
ipsdienol biosynthesis	2	1	0.0346201	0.00520833	0.150442	0.150442	0.150442	0.150442	1	1	1
glycine betaine biosynthesis III (plants)	2	1	0.583333	0.0833333	0.142857	0.142857	0.142857	1	1	1	0.142857
ergothioneine biosynthesis	2	1	0.583333	0.0833333	0.142857	0.142857	0.142857	0.142857	1	1	1
homoglutathione biosynthesis	2	1	0.583333	0.0833333	0.142857	0.142857	0.142857	0.142857	1	1	1
proline to cytochrome bo oxidase electron transfer	2	1	0.194444	0.0277778	0.142857	0.142857	0.142857	0	1	1	#DIV/0!
(R)-acetoin biosynthesis I	2	1	0.0889713	0.0120482	0.135417	0.135417	0.135417	0.135417	1	1	1
(R)-acetoin biosynthesis II	2	1	0.0889713	0.0120482	0.135417	0.135417	0.135417	0.135417	1	1	1
wax esters biosynthesis I	2	1	0.571429	0.0714286	0.125	0.125	0	0.125	1	#DIV/0!	1
mevalonate degradation	2	1	0.571429	0.0714286	0.125	0.125	0	0	1	#DIV/0!	#DIV/0!
juvenile hormone III biosynthesis I	2	1	0.0761006	0.00943396	0.123967	0.123967	0.123967	0.123967	1	1	1
cardenolide biosynthesis	2	1	0.378788	0.0454545	0.12	0.12	0.12	0.12	1	1	1
kojibiose degradation	2	1	0.566667	0.0666667	0.117647	0	0	0	#DIV/0!	#DIV/0!	#DIV/0!
maltose degradation	2	1	0.566667	0.0666667	0.117647	0	0	0	#DIV/0!	#DIV/0!	#DIV/0!
trehalose degradation III	2	1	0.566667	0.0666667	0.117647	0	0	0	#DIV/0!	#DIV/0!	#DIV/0!
tryptophan degradation IV (via indole-3-lactate)	2	1	0.558824	0.0588235	0.105263	0	0	0	#DIV/0!	#DIV/0!	#DIV/0!
(S)-acetoin biosynthesis	2	1	0.123159	0.0120482	0.0978261	0.0978261	0.0978261	0.0978261	1	1	1
polyhydroxybutyrate biosynthesis	2	1	0.0256424	0.00238663	0.0930736	0.0930736	0	0	1	#DIV/0!	#DIV/0!
ecdysone and 20-hydroxyecdysone biosynthesis	2	1	0.156942	0.0140845	0.0897436	0	0	0.0897436	#DIV/0!	#DIV/0!	1
hypotaurine degradation	2	1	0.109434	0.00943396	0.0862069	0.0862069	0.0862069	0.0862069	1	1	1
8-amino-7-oxononanoate biosynthesis II	2	1	0.538462	0.0384615	0.0714286	0.0714286	0.0714286	0.0714286	1	1	1
1,5-anhydrofructose degradation	2	1	0.53125	0.03125	0.0588235	0.0588235	0.0588235	0.0588235	1	1	1
sulfolactate degradation III	2	1	0.115942	0.00483092	0.0416667	0.0416667	1	0.0416667	1	0.0416667	1
succinate to cytochrome bo oxidase electron transfer	2	1	0.173423	0.00675676	0.038961	0.038961	0.038961	0.038961	1	1	1
glutamate degradation II	2	1	0.147688	0.00483092	0.0327103	0.0327103	1	1	1	0.0327103	0.0327103
trehalose biosynthesis III	2	1	0.515873	0.015873	0.0307692	0.0307692	0.0307692	0.0307692	1	1	1
succinate to cytochrome bd oxidase electron transfer	2	1	0.256757	0.00675676	0.0263158	0.0263158	0.0263158	0.0263158	1	1	1
methionine degradation III	2	1	0.171072	0.00440529	0.0257511	0.0257511	0.0257511	0.0257511	1	1	1
linalool biosynthesis I	2	1	0.205208	0.00520833	0.0253807	0.0253807	0.0253807	0.0253807	1	1	1
linalool biosynthesis II	2	1	0.205208	0.00520833	0.0253807	0.0253807	0.0253807	0.0253807	1	1	1
fusicoccins biosynthesis	2	1	0.510526	0.0105263	0.0206186	0.0206186	0.0206186	0.0206186	1	1	1
salicylate biosynthesis I	2	1	0.505102	0.00510204	0.010101	0	0	0.010101	#DIV/0!	#DIV/0!	1
acetoin degradation	2	1	0.504405	0.00440529	0.00873362	0.00873362	0.00873362	0.00873362	1	1	1
4-aminobutyrate degradation III	2	0	0.516393	0	0	0	0.031746	0.031746	#DIV/0!	0	0
D-sorbitol degradation I	2	0	0.18	0	0	0.0740741	0.0740741	0.0740741	0	0	0
GDP-L-fucose biosynthesis II (from L-fucose)	2	0	1	0	0	0	0.5	1	#DIV/0!	0	0
artemisinin biosynthesis	2	0	1	0	0	0	0	0.5	#DIV/0!	#DIV/0!	0
diphthamide biosynthesis	2	0	1	0	0	0.5	0.5	0.5	0	0	0
epoxysqualene biosynthesis	2	0	0.0194248	0	0	1	1	1	0	0	0
glycerol degradation III	2	0	0.238095	0	0	0	0	0.7	#DIV/0!	#DIV/0!	0
isopenicillin N biosynthesis	2	0	0.2	0	0	0	0	0.5	#DIV/0!	#DIV/0!	0
reductive monocarboxylic acid cycle	2	0	0.015983	0	0	0.763006	0.763006	0.763006	0	0	0
spermine biosynthesis	2	0	0.137427	0	0	0.191489	0.191489	0.191489	0	0	0
traumatin and (Z)-3-hexen-1-yl acetate biosynthesis	2	0	0.0900383	0	0	0.382979	0	0.617021	0	#DIV/0!	0
(1,3)-&beta;-D-xylan degradation	2	0	1	0	0	0	0	0	#DIV/0!	#DIV/0!	#DIV/0!
(3E)-4,8-dimethylnona-1,3,7-triene biosynthesis	2	0	0.666667	0	0	0	0	0	#DIV/0!	#DIV/0!	#DIV/0!
1,25-dihydroxyvitamin D3 biosynthesis	2	0	1	0	0	0.5	0	0	0	#DIV/0!	#DIV/0!
1,8-cineole degradation	2	0	1	0	0	0	0	0	#DIV/0!	#DIV/0!	#DIV/0!
3,5-dichlorocatechol degradation	2	0	0.518519	0	0	0	0	0	#DIV/0!	#DIV/0!	#DIV/0!
cholate degradation (bacteria, anaerobic)	2	0	0.258824	0	0	0	0	0	#DIV/0!	#DIV/0!	#DIV/0!
methymycin, neomethymycin and novamethymycin biosynthesis	2	0	0.4	0	0	0	0	0	#DIV/0!	#DIV/0!	#DIV/0!
narbomycin, pikromycin and novapikromycin biosynthesis	2	0	0.4	0	0	0	0	0	#DIV/0!	#DIV/0!	#DIV/0!
&beta;-D-glucuronide and D-glucuronate degradation	2	0	0.0393519	0	0	0	0	0	#DIV/0!	#DIV/0!	#DIV/0!
&beta;-caryophyllene biosynthesis	2	0	0.210145	0	0	0	0	0	#DIV/0!	#DIV/0!	#DIV/0!
(+)-camphor biosynthesis	2	0	0.583333	0	0	0	0	0	#DIV/0!	#DIV/0!	#DIV/0!
(-)-camphor biosynthesis	2	0	0.666667	0	0	0	0	0	#DIV/0!	#DIV/0!	#DIV/0!
(S)-reticuline biosynthesis II	2	0	0.124542	0	0	0.382353	0	0	0	#DIV/0!	#DIV/0!
2-O-&alpha;-mannosyl-D-glycerate degradation	2	0	0.516393	0	0	0	0	0	#DIV/0!	#DIV/0!	#DIV/0!
2-amino-3-carboxymuconate semialdehyde degradation to glutaryl-CoA	2	0	0.0328222	0	0	0	0	0	#DIV/0!	#DIV/0!	#DIV/0!
2-aminoethylphosphonate degradation III	2	0	1	0	0	0	0	0	#DIV/0!	#DIV/0!	#DIV/0!
2-chloroacrylate degradation I	2	0	0.666667	0	0	0	0	0	#DIV/0!	#DIV/0!	#DIV/0!
2-keto-L-gulonate biosynthesis	2	0	0.4	0	0	0	0	0	#DIV/0!	#DIV/0!	#DIV/0!
2-methylisoborneol biosynthesis	2	0	1	0	0	0	0	0	#DIV/0!	#DIV/0!	#DIV/0!
2-oxobutanoate degradation II	2	0	0.503788	0	0	0	0	0	#DIV/0!	#DIV/0!	#DIV/0!
3-amino-5-hydroxybenzoate biosynthesis	2	0	0.222222	0	0	0	0	0	#DIV/0!	#DIV/0!	#DIV/0!
3-chlorocatechol degradation III (meta pathway)	2	0	0.0150723	0	0	0	0	0	#DIV/0!	#DIV/0!	#DIV/0!
3-chlorotoluene degradation II	2	0	0.0243931	0	0	0	0	0	#DIV/0!	#DIV/0!	#DIV/0!
3-dimethylallyl-4-hydroxybenzoate biosynthesis	2	0	0.0623403	0	0	0	0	0	#DIV/0!	#DIV/0!	#DIV/0!
3-oxoadipate degradation	2	0	0.0158385	0	0	0	0	0	#DIV/0!	#DIV/0!	#DIV/0!
4-aminophenol degradation	2	0	0.077342	0	0	0	0	0	#DIV/0!	#DIV/0!	#DIV/0!
4-sulfocatechol degradation	2	0	0.518519	0	0	0	0	0	#DIV/0!	#DIV/0!	#DIV/0!
4-toluenecarboxylate degradation	2	0	0.4	0	0	0	0	0	#DIV/0!	#DIV/0!	#DIV/0!
5-hydroxymethylfurfural degradation	2	0	0.5	0	0	0	0	0	#DIV/0!	#DIV/0!	#DIV/0!
N-acetylglucosamine degradation I	2	0	0.0375439	0	0	0	0	0	#DIV/0!	#DIV/0!	#DIV/0!
S-methyl-5'-thioadenosine degradation I	2	0	0.097619	0	0	0	0	0	#DIV/0!	#DIV/0!	#DIV/0!
S-methyl-5'-thioadenosine degradation III	2	0	1	0	0	0	0	0	#DIV/0!	#DIV/0!	#DIV/0!
ent-kaurene biosynthesis I	2	0	0.122378	0	0	0	0	0	#DIV/0!	#DIV/0!	#DIV/0!
trans-cinnamoyl-CoA biosynthesis	2	0	0.0351038	0	0	0	0	0	#DIV/0!	#DIV/0!	#DIV/0!
trans-zeatin biosynthesis	2	0	0.666667	0	0	0	0	0	#DIV/0!	#DIV/0!	#DIV/0!
CDP-tyvelose biosynthesis	2	0	0.236111	0	0	0	0	0	#DIV/0!	#DIV/0!	#DIV/0!
D-arabinose degradation I	2	0	0.048538	0	0	0	0	0	#DIV/0!	#DIV/0!	#DIV/0!
D-arabinose degradation II	2	0	0.0526316	0	0	0	0	0	#DIV/0!	#DIV/0!	#DIV/0!
DIMBOA-glucoside biosynthesis	2	0	0.2	0	0	0	0	0	#DIV/0!	#DIV/0!	#DIV/0!
L-ascorbate biosynthesis III	2	0	0.4	0	0	0	0	0	#DIV/0!	#DIV/0!	#DIV/0!
L-carnitine degradation I	2	0	0.5	0	0	0	0	0	#DIV/0!	#DIV/0!	#DIV/0!
N-methyl-&Delta;1-pyrrolinium cation biosynthesis	2	0	0.116667	0	0	0.428571	0	0	0	#DIV/0!	#DIV/0!
PRPP biosynthesis II	2	0	0.0381326	0	0	0.429907	0	0	0	#DIV/0!	#DIV/0!
UDP-N-acetyl-&beta;-L-fucosamine biosynthesis	2	0	0.0809524	0	0	0	0	0	#DIV/0!	#DIV/0!	#DIV/0!
acetone degradation II (to acetoacetate)	2	0	0.571429	0	0	0	0	0	#DIV/0!	#DIV/0!	#DIV/0!
acyl carrier protein metabolism I	2	0	0.833333	0	0	0	0	0	#DIV/0!	#DIV/0!	#DIV/0!
aflatoxins B1 and G1 biosynthesis	2	0	0.111111	0	0	0	0	0	#DIV/0!	#DIV/0!	#DIV/0!
agarose degradation	2	0	0.4	0	0	0	0	0	#DIV/0!	#DIV/0!	#DIV/0!
aminopropanol phosphate biosynthesis I	2	0	0.0263158	0	0	0	0	0	#DIV/0!	#DIV/0!	#DIV/0!
aminopropanol phosphate biosynthesis II	2	0	0.545455	0	0	0.0833333	0	0	0	#DIV/0!	#DIV/0!
ammonia oxidation I (aerobic)	2	0	0.190909	0	0	0	0	0	#DIV/0!	#DIV/0!	#DIV/0!
ammonia oxidation II (anaerobic)	2	0	0.392157	0	0	0.15	0	0	0	#DIV/0!	#DIV/0!
anthocyanidin modification (Arabidopsis)	2	0	0.255556	0	0	0	0	0	#DIV/0!	#DIV/0!	#DIV/0!
anthocyanin biosynthesis (cyanidin 3-O-glucoside)	2	0	0.555556	0	0	0	0	0	#DIV/0!	#DIV/0!	#DIV/0!
anthranilate degradation II (aerobic)	2	0	0.52381	0	0	0	0	0	#DIV/0!	#DIV/0!	#DIV/0!
archaeosine biosynthesis	2	0	1	0	0	0	0	0	#DIV/0!	#DIV/0!	#DIV/0!
asterrate biosynthesis	2	0	1	0	0	0	0	0	#DIV/0!	#DIV/0!	#DIV/0!
aurone biosynthesis	2	0	0.666667	0	0	0	0	0	#DIV/0!	#DIV/0!	#DIV/0!
baicalein metabolism	2	0	0.253968	0	0	0	0	0	#DIV/0!	#DIV/0!	#DIV/0!
benzene degradation	2	0	0.513333	0	0	0	0	0	#DIV/0!	#DIV/0!	#DIV/0!
benzoate degradation I (aerobic)	2	0	0.0145985	0	0	0	0	0	#DIV/0!	#DIV/0!	#DIV/0!
biochanin A conjugates interconversion	2	0	0.09	0	0	0	0	0	#DIV/0!	#DIV/0!	#DIV/0!
brassinosteroid biosynthesis II	2	0	0.079693	0	0	0	0	0	#DIV/0!	#DIV/0!	#DIV/0!
caffeoylglucarate biosynthesis	2	0	0.347418	0	0	0	0	0	#DIV/0!	#DIV/0!	#DIV/0!
carbon tetrachloride degradation II	2	0	0.263514	0	0	0	0	0	#DIV/0!	#DIV/0!	#DIV/0!
catechol degradation to 2-oxopent-4-enoate I	2	0	0.0118411	0	0	0	0	0	#DIV/0!	#DIV/0!	#DIV/0!
chitobiose degradation	2	0	1	0	0	0	0	0	#DIV/0!	#DIV/0!	#DIV/0!
chlorate reduction	2	0	0.75	0	0	0	0	0	#DIV/0!	#DIV/0!	#DIV/0!
chlorogenic acid biosynthesis II	2	0	0.105263	0	0	0	0	0	#DIV/0!	#DIV/0!	#DIV/0!
citrate degradation	2	0	0.583333	0	0	0	0	0	#DIV/0!	#DIV/0!	#DIV/0!
coenzyme B/coenzyme M regeneration	2	0	1	0	0	0	0	0	#DIV/0!	#DIV/0!	#DIV/0!
coniferin metabolism	2	0	0.75	0	0	0	0	0	#DIV/0!	#DIV/0!	#DIV/0!
coumestrol biosynthesis	2	0	0.0645161	0	0	0	0	0	#DIV/0!	#DIV/0!	#DIV/0!
creatine biosynthesis	2	0	1	0	0	0	0	0	#DIV/0!	#DIV/0!	#DIV/0!
crocetin biosynthesis	2	0	0.444444	0	0	0	0	0	#DIV/0!	#DIV/0!	#DIV/0!
cyanide detoxification II	2	0	1	0	0	0.5	0	0	0	#DIV/0!	#DIV/0!
cyanidin diglucoside biosynthesis (acyl-glucose dependent)	2	0	0.285714	0	0	0	0	0	#DIV/0!	#DIV/0!	#DIV/0!
cysteine biosynthesis II (RNA-dependent)	2	0	1	0	0	0	0	0	#DIV/0!	#DIV/0!	#DIV/0!
cytokinin-O-glucosides biosynthesis	2	0	0.666667	0	0	0	0	0	#DIV/0!	#DIV/0!	#DIV/0!
daidzein conjugates interconversion	2	0	0.09	0	0	0	0	0	#DIV/0!	#DIV/0!	#DIV/0!
daphnetin modification	2	0	0.161725	0	0	0	0	0	#DIV/0!	#DIV/0!	#DIV/0!
dehydroabietic acid biosynthesis	2	0	0.0933063	0	0	0	0	0	#DIV/0!	#DIV/0!	#DIV/0!
delphinidin diglucoside biosynthesis (acyl-glucose dependent)	2	0	0.285714	0	0	0	0	0	#DIV/0!	#DIV/0!	#DIV/0!
dhurrin biosynthesis	2	0	1	0	0	0	0	0	#DIV/0!	#DIV/0!	#DIV/0!
dimethyl sulfide degradation I	2	0	0.4	0	0	0	0	0	#DIV/0!	#DIV/0!	#DIV/0!
divinyl ether biosynthesis I	2	0	0.0972222	0	0	0.428571	0	0	0	#DIV/0!	#DIV/0!
ephedrine biosynthesis	2	0	0.0351038	0	0	0	0	0	#DIV/0!	#DIV/0!	#DIV/0!
epoxypseudoisoeugenol-2-methylbutyrate biosynthesis	2	0	0.22619	0	0	0	0	0	#DIV/0!	#DIV/0!	#DIV/0!
erythromycin A biosynthesis	2	0	0.0617391	0	0	0	0	0	#DIV/0!	#DIV/0!	#DIV/0!
ethylene glycol degradation	2	0	0.0657005	0	0	0	0	0	#DIV/0!	#DIV/0!	#DIV/0!
farnesylcysteine salvage pathway	2	0	0.316667	0	0	0	0	0	#DIV/0!	#DIV/0!	#DIV/0!
ferulate and sinapate biosynthesis	2	0	0.275	0	0	0	0	0	#DIV/0!	#DIV/0!	#DIV/0!
formaldehyde oxidation V (H4MPT pathway)	2	0	0.0970696	0	0	0	0	0	#DIV/0!	#DIV/0!	#DIV/0!
formate to dimethyl sulfoxide electron transfer	2	0	0.416667	0	0	0	0	0	#DIV/0!	#DIV/0!	#DIV/0!
formate to trimethylamine N-oxide electron transfer	2	0	0.416667	0	0	0	0	0	#DIV/0!	#DIV/0!	#DIV/0!
formononetin conjugates interconversion	2	0	0.09	0	0	0	0	0	#DIV/0!	#DIV/0!	#DIV/0!
furfural degradation	2	0	0.5	0	0	0	0	0	#DIV/0!	#DIV/0!	#DIV/0!
galactitol degradation	2	0	0.0625	0	0	0	0	0	#DIV/0!	#DIV/0!	#DIV/0!
galactose degradation II	2	0	1	0	0	0	0	0	#DIV/0!	#DIV/0!	#DIV/0!
gellan degradation	2	0	0.6	0	0	0	0	0	#DIV/0!	#DIV/0!	#DIV/0!
genistein conjugates interconversion	2	0	0.09	0	0	0	0	0	#DIV/0!	#DIV/0!	#DIV/0!
geodin biosynthesis	2	0	0.4	0	0	0	0	0	#DIV/0!	#DIV/0!	#DIV/0!
geosmin biosynthesis	2	0	1	0	0	0	0	0	#DIV/0!	#DIV/0!	#DIV/0!
geraniol and geranial biosynthesis	2	0	0.576923	0	0	0	0	0	#DIV/0!	#DIV/0!	#DIV/0!
geraniol and nerol degradation	2	0	0.333333	0	0	0	0	0	#DIV/0!	#DIV/0!	#DIV/0!
gibberellin biosynthesis III (early C-13 hydroxylation)	2	0	0.25	0	0	0	0	0	#DIV/0!	#DIV/0!	#DIV/0!
gibberellin inactivation II (methylation)	2	0	0.666667	0	0	0	0	0	#DIV/0!	#DIV/0!	#DIV/0!
ginsenoside degradation I	2	0	0.666667	0	0	0	0	0	#DIV/0!	#DIV/0!	#DIV/0!
glucocorticoid biosynthesis	2	0	0.108824	0	0	0	0	0	#DIV/0!	#DIV/0!	#DIV/0!
glucosinolate biosynthesis from phenylalanine	2	0	0.369048	0	0	0	0	0	#DIV/0!	#DIV/0!	#DIV/0!
glucosylglycerate biosynthesis I	2	0	0.7	0	0	0	0	0	#DIV/0!	#DIV/0!	#DIV/0!
glutathione amide metabolism	2	0	1	0	0	0	0	0	#DIV/0!	#DIV/0!	#DIV/0!
glutathionylspermidine biosynthesis	2	0	0.833333	0	0	0	0	0	#DIV/0!	#DIV/0!	#DIV/0!
glyceollin biosynthesis II	2	0	0.166667	0	0	0	0	0	#DIV/0!	#DIV/0!	#DIV/0!
glycerol degradation II	2	0	0.0809524	0	0	0	0	0	#DIV/0!	#DIV/0!	#DIV/0!
glycerol degradation V	2	0	0.547619	0	0	0	0	0	#DIV/0!	#DIV/0!	#DIV/0!
glycine betaine biosynthesis IV (from glycine)	2	0	0.5	0	0	0	0.5	0	#DIV/0!	0	#DIV/0!
glycine betaine biosynthesis V (from glycine)	2	0	0.5	0	0	0	0.5	0	#DIV/0!	0	#DIV/0!
glycolate and glyoxylate degradation II	2	0	0.0690789	0	0	0.0952381	0	0	0	#DIV/0!	#DIV/0!
gossypetin metabolism	2	0	0.138889	0	0	0	0	0	#DIV/0!	#DIV/0!	#DIV/0!
hesperitin glycoside biosynthesis	2	0	0.209524	0	0	0	0	0	#DIV/0!	#DIV/0!	#DIV/0!
histidine degradation IV	2	0	0.5	0	0	0	0	0	#DIV/0!	#DIV/0!	#DIV/0!
hydrogen production VI	2	0	0.583333	0	0	0	0	0	#DIV/0!	#DIV/0!	#DIV/0!
hydroxycinnamate sugar acid ester biosynthesis	2	0	0.666667	0	0	0	0	0	#DIV/0!	#DIV/0!	#DIV/0!
hydroxycinnamic acid tyramine amides biosynthesis	2	0	0.124542	0	0	0.382353	0	0	0	#DIV/0!	#DIV/0!
hydroxylated mugineic acid phytosiderophore biosynthesis	2	0	1	0	0	0	0	0	#DIV/0!	#DIV/0!	#DIV/0!
imidazole-lactate degradation	2	0	0.5	0	0	0	0	0	#DIV/0!	#DIV/0!	#DIV/0!
isopimaric acid biosynthesis	2	0	0.117816	0	0	0	0	0	#DIV/0!	#DIV/0!	#DIV/0!
lactate biosynthesis (archaea)	2	0	0.0891266	0	0	0	0	0	#DIV/0!	#DIV/0!	#DIV/0!
levopimaric acid biosynthesis	2	0	0.117816	0	0	0	0	0	#DIV/0!	#DIV/0!	#DIV/0!
linear furanocoumarin biosynthesis	2	0	0.666667	0	0	0	0	0	#DIV/0!	#DIV/0!	#DIV/0!
lupanine biosynthesis	2	0	0.514493	0	0	0	0	0	#DIV/0!	#DIV/0!	#DIV/0!
luteolin biosynthesis	2	0	0.0642857	0	0	0	0	0	#DIV/0!	#DIV/0!	#DIV/0!
luteolin glycosides biosynthesis	2	0	0.191667	0	0	0	0	0	#DIV/0!	#DIV/0!	#DIV/0!
maackiain conjugates interconversion	2	0	0.09	0	0	0	0	0	#DIV/0!	#DIV/0!	#DIV/0!
malonate decarboxylase activation	2	0	0.642857	0	0	0	0	0	#DIV/0!	#DIV/0!	#DIV/0!
malonate degradation I (biotin-independent)	2	0	0.47619	0	0	0	0	0	#DIV/0!	#DIV/0!	#DIV/0!
mannosylfructose biosynthesis	2	0	1	0	0	0	0	0	#DIV/0!	#DIV/0!	#DIV/0!
mannosylglucosylglycerate biosynthesis I	2	0	0.533333	0	0	0	0	0	#DIV/0!	#DIV/0!	#DIV/0!
mannosylglycerate biosynthesis I	2	0	1	0	0	0	0	0	#DIV/0!	#DIV/0!	#DIV/0!
medicarpin conjugates interconversion	2	0	0.09	0	0	0	0	0	#DIV/0!	#DIV/0!	#DIV/0!
methanogenesis from dimethylamine	2	0	0.087619	0	0	0	0	0	#DIV/0!	#DIV/0!	#DIV/0!
methanogenesis from methanol	2	0	0.0952381	0	0	0	0	0	#DIV/0!	#DIV/0!	#DIV/0!
methanogenesis from methylamine	2	0	0.087619	0	0	0	0	0	#DIV/0!	#DIV/0!	#DIV/0!
methanogenesis from tetramethylammonium	2	0	1	0	0	0	0	0	#DIV/0!	#DIV/0!	#DIV/0!
methanogenesis from trimethylamine	2	0	0.087619	0	0	0	0	0	#DIV/0!	#DIV/0!	#DIV/0!
methanol and methylamine oxidation to formaldehyde	2	0	0.142857	0	0	0	0	0	#DIV/0!	#DIV/0!	#DIV/0!
methylglyoxal degradation IV	2	0	0.113636	0	0	0	0	0	#DIV/0!	#DIV/0!	#DIV/0!
methylquercetin biosynthesis	2	0	0.0694444	0	0	0	0	0	#DIV/0!	#DIV/0!	#DIV/0!
mineralocorticoid biosynthesis	2	0	0.130252	0	0	0	0	0	#DIV/0!	#DIV/0!	#DIV/0!
momilactone A biosynthesis	2	0	0.416667	0	0	0	0	0	#DIV/0!	#DIV/0!	#DIV/0!
mycocyclosin biosynthesis	2	0	1	0	0	0	0	0	#DIV/0!	#DIV/0!	#DIV/0!
naringenin glycoside biosynthesis	2	0	0.209524	0	0	0	0	0	#DIV/0!	#DIV/0!	#DIV/0!
neoabietic acid biosynthesis	2	0	0.117816	0	0	0	0	0	#DIV/0!	#DIV/0!	#DIV/0!
nitrate reduction III (dissimilatory)	2	0	0.416667	0	0	0	0	0	#DIV/0!	#DIV/0!	#DIV/0!
nitrate reduction IV (dissimilatory)	2	0	1	0	0	0	0	0	#DIV/0!	#DIV/0!	#DIV/0!
orcinol degradation	2	0	1	0	0	0	0	0	#DIV/0!	#DIV/0!	#DIV/0!
oryzalide A biosynthesis	2	0	0.666667	0	0	0	0	0	#DIV/0!	#DIV/0!	#DIV/0!
palmatine biosynthesis	2	0	1	0	0	0	0	0	#DIV/0!	#DIV/0!	#DIV/0!
papaverine biosynthesis	2	0	0.666667	0	0	0	0	0	#DIV/0!	#DIV/0!	#DIV/0!
pectin degradation II	2	0	0.444444	0	0	0	0	0	#DIV/0!	#DIV/0!	#DIV/0!
pelargonidin conjugates biosynthesis	2	0	0.152632	0	0	0	0	0	#DIV/0!	#DIV/0!	#DIV/0!
pelargonidin diglucoside biosynthesis (acyl-glucose dependent)	2	0	0.285714	0	0	0	0	0	#DIV/0!	#DIV/0!	#DIV/0!
pentachlorophenol degradation	2	0	0.518519	0	0	0	0	0	#DIV/0!	#DIV/0!	#DIV/0!
phenazine-1-carboxylate biosynthesis	2	0	0.666667	0	0	0	0	0	#DIV/0!	#DIV/0!	#DIV/0!
phenol degradation II (anaerobic)	2	0	0.0703704	0	0	0	0	0	#DIV/0!	#DIV/0!	#DIV/0!
pinitol biosynthesis II	2	0	0.666667	0	0	0	0	0	#DIV/0!	#DIV/0!	#DIV/0!
pinobanksin biosynthesis	2	0	0.100962	0	0	0	0	0	#DIV/0!	#DIV/0!	#DIV/0!
polymethylated quercetin glucoside biosynthesis I - quercetin series (Chrysosplenium)	2	0	0.135747	0	0	0	0	0	#DIV/0!	#DIV/0!	#DIV/0!
progesterone biosynthesis	2	0	0.0164612	0	0	0	0	0	#DIV/0!	#DIV/0!	#DIV/0!
proline biosynthesis IV	2	0	1	0	0	0	0	0	#DIV/0!	#DIV/0!	#DIV/0!
pseudouridine degradation	2	0	1	0	0	0.5	0	0	0	#DIV/0!	#DIV/0!
pulcherrimin biosynthesis	2	0	1	0	0	0	0	0	#DIV/0!	#DIV/0!	#DIV/0!
putrescine degradation II	2	0	0.0740741	0	0	0	0	0	#DIV/0!	#DIV/0!	#DIV/0!
pyoverdine I biosynthesis	2	0	0.545455	0	0	0	0	0	#DIV/0!	#DIV/0!	#DIV/0!
pyruvate fermentation to acetate III	2	0	0.0323593	0	0	0	0	0	#DIV/0!	#DIV/0!	#DIV/0!
quercetin glucoside biosynthesis (Allium)	2	0	0.0466457	0	0	0	0	0	#DIV/0!	#DIV/0!	#DIV/0!
resorcinol degradation	2	0	0.077342	0	0	0	0	0	#DIV/0!	#DIV/0!	#DIV/0!
rhizobactin 1021 biosynthesis	2	0	0.112121	0	0	0	0	0	#DIV/0!	#DIV/0!	#DIV/0!
ribitol degradation	2	0	0.0540936	0	0	0	0	0	#DIV/0!	#DIV/0!	#DIV/0!
rose anthocyanin biosynthesis II (via cyanidin 3-O-&beta;-D-glucoside)	2	0	0.103175	0	0	0	0	0	#DIV/0!	#DIV/0!	#DIV/0!
salvianin biosynthesis	2	0	0.152632	0	0	0	0	0	#DIV/0!	#DIV/0!	#DIV/0!
shikimate degradation I	2	0	0.0260135	0	0	0	0	0	#DIV/0!	#DIV/0!	#DIV/0!
shikonin biosynthesis	2	0	1	0	0	0	0	0	#DIV/0!	#DIV/0!	#DIV/0!
shisonin biosynthesis	2	0	0.100251	0	0	0	0	0	#DIV/0!	#DIV/0!	#DIV/0!
staphyloxanthin biosynthesis	2	0	0.176923	0	0	0	0	0	#DIV/0!	#DIV/0!	#DIV/0!
sterigmatocystin biosynthesis	2	0	0.122222	0	0	0	0	0	#DIV/0!	#DIV/0!	#DIV/0!
styrene degradation	2	0	0.354167	0	0	0	0	0	#DIV/0!	#DIV/0!	#DIV/0!
sulfite oxidation II	2	0	0.203704	0	0	0	0	0	#DIV/0!	#DIV/0!	#DIV/0!
sulfoacetaldehyde degradation I	2	0	0.0593578	0	0	0.0640569	0	0	0	#DIV/0!	#DIV/0!
superpathway avenacin A biosynthesis	2	0	0.118687	0	0	0	0	0	#DIV/0!	#DIV/0!	#DIV/0!
superpathway of C28 brassinosteroid biosynthesis	2	0	0.079693	0	0	0	0	0	#DIV/0!	#DIV/0!	#DIV/0!
superpathway of gibberellin GA12 biosynthesis	2	0	0.122378	0	0	0	0	0	#DIV/0!	#DIV/0!	#DIV/0!
superpathway of hydrogen production	2	0	0.283333	0	0	0	0	0	#DIV/0!	#DIV/0!	#DIV/0!
superpathway of rifamycin B biosynthesis	2	0	0.222222	0	0	0	0	0	#DIV/0!	#DIV/0!	#DIV/0!
superpathway of sulfide oxidation (Acidithiobacillus ferrooxidans)	2	0	0.208333	0	0	0	0	0	#DIV/0!	#DIV/0!	#DIV/0!
terpentecin biosynthesis	2	0	1	0	0	0	0	0	#DIV/0!	#DIV/0!	#DIV/0!
tetracenomycin C biosynthesis	2	0	0.125	0	0	0	0	0	#DIV/0!	#DIV/0!	#DIV/0!
tetrahydroxyxanthone biosynthesis (from 3-hydroxybenzoate)	2	0	0.333333	0	0	0	0	0	#DIV/0!	#DIV/0!	#DIV/0!
tetrahydroxyxanthone biosynthesis (from benzoate)	2	0	0.11014	0	0	0	0	0	#DIV/0!	#DIV/0!	#DIV/0!
thiamin salvage I	2	0	0.534483	0	0	0	0	0	#DIV/0!	#DIV/0!	#DIV/0!
threonine degradation I	2	0	0.08	0	0	0	0	0	#DIV/0!	#DIV/0!	#DIV/0!
toluene degradation to benzoate	2	0	0.0243931	0	0	0	0	0	#DIV/0!	#DIV/0!	#DIV/0!
trichome monoterpenes biosynthesis	2	0	1	0	0	0	0	0	#DIV/0!	#DIV/0!	#DIV/0!
tuberculosinol biosynthesis	2	0	1	0	0	0	0	0	#DIV/0!	#DIV/0!	#DIV/0!
two-component alkanesulfonate monooxygenase	2	0	1	0	0	0	0	0	#DIV/0!	#DIV/0!	#DIV/0!
uracil degradation III	2	0	0.518182	0	0	0	0	0	#DIV/0!	#DIV/0!	#DIV/0!
urea degradation I	2	0	0.205357	0	0	0	0	0	#DIV/0!	#DIV/0!	#DIV/0!
valencene and 7-epi-&alpha;-selinene biosynthesis	2	0	1	0	0	0	0	0	#DIV/0!	#DIV/0!	#DIV/0!
vanillin and vanillate degradation II	2	0	0.571429	0	0	0	0	0	#DIV/0!	#DIV/0!	#DIV/0!
vicianin bioactivation	2	0	0.7	0	0	0	0	0	#DIV/0!	#DIV/0!	#DIV/0!
vitexin and derivatives biosynthesis	2	0	0.666667	0	0	0	0	0	#DIV/0!	#DIV/0!	#DIV/0!
volatile cinnamoic ester biosynthesis	2	0	0.642857	0	0	0	0	0	#DIV/0!	#DIV/0!	#DIV/0!
volatile esters biosynthesis (during fruit ripening)	2	0	0.308824	0	0	0	0	0	#DIV/0!	#DIV/0!	#DIV/0!
wogonin metabolism	2	0	0.253968	0	0	0	0	0	#DIV/0!	#DIV/0!	#DIV/0!
xanthine and xanthosine salvage	2	0	0.511494	0	0	0	0	0	#DIV/0!	#DIV/0!	#DIV/0!
xyloglucan biosynthesis	2	0	0.666667	0	0	0	0	0	#DIV/0!	#DIV/0!	#DIV/0!
zealexin biosynthesis	2	0	0.410256	0	0	0	0	0	#DIV/0!	#DIV/0!	#DIV/0!
2,4-dinitrotoluene degradation	1	1	0.111111	0.111111	1	1	0	0	1	#DIV/0!	#DIV/0!
26,27-dehydrozymosterol metabolism	1	1	1	1	1	1	1	1	1	1	1
3,5-dimethoxytoluene biosynthesis	1	1	0.0434783	0.0434783	1	1	1	1	1	1	1
fatty acid &beta;-oxidation III (unsaturated, odd number)	1	1	0.0526316	0.0526316	1	1	1	1	1	1	1
lipoate biosynthesis and incorporation (pyruvate dehydrogenase and oxoglutarate dehydrogenase, yeast)	1	1	0.0666667	0.0666667	1	1	1	1	1	1	1
oleate &beta;-oxidation (reductase-dependent, yeast)	1	1	0.0434783	0.0434783	1	1	0	0	1	#DIV/0!	#DIV/0!
&alpha;-tocopherol degradation	1	1	1	1	1	1	0	0	1	#DIV/0!	#DIV/0!
&beta;-alanine biosynthesis III	1	1	0.1	0.1	1	0	0	1	#DIV/0!	#DIV/0!	1
&beta;-carotene biosynthesis	1	1	0.0909091	0.0909091	1	1	1	1	1	1	1
&beta;-carotene biosynthesis (engineered)	1	1	0.0909091	0.0909091	1	1	1	1	1	1	1
(Z)-9-tricosene biosynthesis	1	1	0.00806452	0.00806452	1	1	1	1	1	1	1
2-aminoethylphosphonate degradation II	1	1	0.2	0.2	1	0	0	0	#DIV/0!	#DIV/0!	#DIV/0!
cis-zeatin biosynthesis	1	1	1	1	1	1	1	1	1	1	1
D-malate degradation	1	1	1	1	1	0	0	0	#DIV/0!	#DIV/0!	#DIV/0!
D-mannose degradation	1	1	0.02	0.02	1	1	1	1	1	1	1
D-serine degradation	1	1	0.333333	0.333333	1	1	0	1	1	#DIV/0!	1
FR-900098 and FR-33289 antibiotics biosynthesis	1	1	0.0333333	0.0333333	1	0	0	0	#DIV/0!	#DIV/0!	#DIV/0!
GDP-L-galactose biosynthesis	1	1	0.0769231	0.0769231	1	1	1	1	1	1	1
L-ascorbate degradation III	1	1	0.142857	0.142857	1	1	1	1	1	1	1
L-ascorbate degradation V	1	1	0.142857	0.142857	1	1	1	1	1	1	1
L-carnitine degradation III	1	1	0.125	0.125	1	0	0	1	#DIV/0!	#DIV/0!	1
L-dopa degradation	1	1	0.0434783	0.0434783	1	1	1	1	1	1	1
L-dopachrome biosynthesis	1	1	0.0833333	0.0833333	1	0	0	0	#DIV/0!	#DIV/0!	#DIV/0!
L-glutamine biosynthesis II (tRNA-dependent)	1	1	1	1	1	1	1	1	1	1	1
PRPP biosynthesis I	1	1	0.0147059	0.0147059	1	1	1	1	1	1	1
S-adenosyl-L-methionine biosynthesis	1	1	0.0119048	0.0119048	1	1	1	1	1	1	1
UDP-&alpha;-D-glucuronate biosynthesis (from UDP-glucose)	1	1	0.0222222	0.0222222	1	1	1	1	1	1	1
UDP-D-galactose biosynthesis	1	1	0.0113636	0.0113636	1	1	1	1	1	1	1
UDP-D-galacturonate biosynthesis I (from UDP-D-glucuronate)	1	1	0.0434783	0.0434783	1	1	1	1	1	1	1
UDP-D-galacturonate biosynthesis II (from D-galacturonate)	1	1	1	1	1	0	0	1	#DIV/0!	#DIV/0!	1
UDP-L-arabinose biosynthesis I (from UDP-xylose)	1	1	0.125	0.125	1	1	1	1	1	1	1
VTC2 cycle	1	1	0.0769231	0.0769231	1	1	1	1	1	1	1
[2Fe-2S] iron-sulfur cluster biosynthesis	1	1	0.0238095	0.0238095	1	1	1	1	1	1	1
acetaldehyde biosynthesis II	1	1	0.0181818	0.0181818	1	1	0	0	1	#DIV/0!	#DIV/0!
acetoacetate degradation (to acetyl CoA)	1	1	0.00238663	0.00238663	1	1	0	0	1	#DIV/0!	#DIV/0!
acetoin biosynthesis III	1	1	0.0181818	0.0181818	1	1	0	0	1	#DIV/0!	#DIV/0!
acetyl-CoA biosynthesis III (from citrate)	1	1	0.0666667	0.0666667	1	1	0	0	1	#DIV/0!	#DIV/0!
acyl-ACP thioesterase pathway	1	1	0.00980392	0.00980392	1	1	1	1	1	1	1
adenosylcobalamin salvage from cobalamin	1	1	0.011236	0.011236	1	1	0	1	1	#DIV/0!	1
alanine biosynthesis II	1	1	0.00952381	0.00952381	1	1	0	1	1	#DIV/0!	1
alanine biosynthesis III	1	1	0.0238095	0.0238095	1	1	1	1	1	1	1
alanine degradation III	1	1	0.00952381	0.00952381	1	1	0	1	1	#DIV/0!	1
alkane biosynthesis II	1	1	0.00806452	0.00806452	1	1	1	1	1	1	1
alkane oxidation	1	1	0.00943396	0.00943396	1	1	1	1	1	1	1
arginine dependent acid resistance	1	1	0.0147059	0.0147059	1	1	0	1	1	#DIV/0!	1
aromatic polyketides biosynthesis	1	1	0.047619	0.047619	1	0	0	0	#DIV/0!	#DIV/0!	#DIV/0!
ascorbate glutathione cycle	1	1	0.2	0.2	1	1	0	1	1	#DIV/0!	1
asparagine biosynthesis I	1	1	0.333333	0.333333	1	1	1	1	1	1	1
aspartate biosynthesis	1	1	0.00483092	0.00483092	1	1	1	1	1	1	1
aspartate degradation I	1	1	0.00483092	0.00483092	1	1	1	1	1	1	1
betacyanin biosynthesis	1	1	0.0833333	0.0833333	1	0	0	0	#DIV/0!	#DIV/0!	#DIV/0!
betanidin degradation	1	1	0.166667	0.166667	1	0	0	0	#DIV/0!	#DIV/0!	#DIV/0!
bupropion degradation	1	1	0.03125	0.03125	1	1	1	1	1	1	1
callose biosynthesis	1	1	1	1	1	1	1	0	1	1	#DIV/0!
cellulose biosynthesis	1	1	1	1	1	0	0	0	#DIV/0!	#DIV/0!	#DIV/0!
ceramide degradation	1	1	0.111111	0.111111	1	1	0	0	1	#DIV/0!	#DIV/0!
chlorophyll a biosynthesis I	1	1	0.2	0.2	1	1	0	1	1	#DIV/0!	1
choline degradation IV	1	1	0.0833333	0.0833333	1	1	1	1	1	1	1
cyclopropane fatty acid (CFA) biosynthesis	1	1	0.025	0.025	1	1	1	1	1	1	1
demethylmenaquinol-6 biosynthesis I	1	1	0.00591716	0.00591716	1	1	1	1	1	1	1
demethylmenaquinol-8 biosynthesis I	1	1	0.00591716	0.00591716	1	1	1	1	1	1	1
demethylmenaquinol-9 biosynthesis	1	1	0.00591716	0.00591716	1	1	1	1	1	1	1
detoxification of reactive carbonyls in chloroplasts	1	1	0.333333	0.333333	1	0	0	0	#DIV/0!	#DIV/0!	#DIV/0!
diethylphosphate degradation	1	1	0.5	0.5	1	0	0	1	#DIV/0!	#DIV/0!	1
dimethylsulfoniopropionate degradation I (cleavage)	1	1	0.166667	0.166667	1	0	0	0	#DIV/0!	#DIV/0!	#DIV/0!
estradiol biosynthesis I (via estrone)	1	1	0.0833333	0.0833333	1	0	0	0	#DIV/0!	#DIV/0!	#DIV/0!
eumelanin biosynthesis	1	1	1	1	1	1	1	1	1	1	1
extended VTC2 cycle	1	1	0.0769231	0.0769231	1	1	1	1	1	1	1
fatty acid &alpha;-oxidation I	1	1	0.00943396	0.00943396	1	1	1	1	1	1	1
fatty acid activation	1	1	0.00806452	0.00806452	1	1	1	1	1	1	1
formate oxidation to CO2	1	1	0.0222222	0.0222222	1	0	0	0	#DIV/0!	#DIV/0!	#DIV/0!
gallate biosynthesis	1	1	0.00490196	0.00490196	1	1	1	1	1	1	1
geranyl diphosphate biosynthesis	1	1	0.00520833	0.00520833	1	1	1	1	1	1	1
geranylgeranyl diphosphate biosynthesis	1	1	0.0105263	0.0105263	1	1	1	1	1	1	1
glutamate biosynthesis III	1	1	0.04	0.04	1	0	0	0	#DIV/0!	#DIV/0!	#DIV/0!
glutamate biosynthesis IV	1	1	0.0833333	0.0833333	1	0	0	0	#DIV/0!	#DIV/0!	#DIV/0!
glutamate biosynthesis V	1	1	0.05	0.05	1	1	1	1	1	1	1
glutamate degradation I	1	1	0.0212766	0.0212766	1	0	0	0	#DIV/0!	#DIV/0!	#DIV/0!
glutamate dependent acid resistance	1	1	0.0769231	0.0769231	1	0	0	0	#DIV/0!	#DIV/0!	#DIV/0!
glutamate removal from folates	1	1	0.0555556	0.0555556	1	1	0	0	1	#DIV/0!	#DIV/0!
glutamine biosynthesis I	1	1	0.0285714	0.0285714	1	1	1	1	1	1	1
glutathione redox reactions II	1	1	0.2	0.2	1	1	1	1	1	1	1
glycine betaine biosynthesis II (Gram-positive bacteria)	1	1	0.0833333	0.0833333	1	1	1	1	1	1	1
glycine biosynthesis I	1	1	0.0126582	0.0126582	1	1	1	1	1	1	1
glycine biosynthesis III	1	1	1	1	1	1	0	0	1	#DIV/0!	#DIV/0!
hypoglycin biosynthesis	1	1	0.0588235	0.0588235	1	0	0	1	#DIV/0!	#DIV/0!	1
hypusine biosynthesis	1	1	1	1	1	1	1	1	1	1	1
iron reduction and absorption	1	1	0.25	0.25	1	1	0	0	1	#DIV/0!	#DIV/0!
isoleucine biosynthesis V	1	1	0.00952381	0.00952381	1	1	1	1	1	1	1
jadomycin biosynthesis	1	1	0.00675676	0.00675676	1	1	1	1	1	1	1
lactose degradation III	1	1	0.125	0.125	1	1	1	1	1	1	1
lipoate biosynthesis and incorporation II	1	1	0.0666667	0.0666667	1	1	1	1	1	1	1
lipoate salvage I	1	1	0.25	0.25	1	0	0	0	#DIV/0!	#DIV/0!	#DIV/0!
lipoxin biosynthesis	1	1	0.5	0.5	1	0	0	0	#DIV/0!	#DIV/0!	#DIV/0!
lysine degradation VI	1	1	0.030303	0.030303	1	0	0	0	#DIV/0!	#DIV/0!	#DIV/0!
melatonin degradation II	1	1	0.0208333	0.0208333	1	0	0	0	#DIV/0!	#DIV/0!	#DIV/0!
melibiose degradation	1	1	0.125	0.125	1	1	0	0	1	#DIV/0!	#DIV/0!
menaquinol-6 biosynthesis	1	1	0.00689655	0.00689655	1	1	1	1	1	1	1
menaquinol-8 biosynthesis	1	1	0.00689655	0.00689655	1	1	1	1	1	1	1
menaquinol-9 biosynthesis	1	1	0.00689655	0.00689655	1	1	1	1	1	1	1
nitric oxide biosynthesis (plants)	1	1	0.0625	0.0625	1	1	1	1	1	1	1
nonaprenyl diphosphate biosynthesis II	1	1	1	1	1	0	0	1	#DIV/0!	#DIV/0!	1
oleandomycin biosynthesis	1	1	0.25	0.25	1	0	0	0	#DIV/0!	#DIV/0!	#DIV/0!
ornithine degradation I (proline biosynthesis)	1	1	0.0714286	0.0714286	1	0	0	1	#DIV/0!	#DIV/0!	1
oxalate degradation V	1	1	1	1	1	0	0	0	#DIV/0!	#DIV/0!	#DIV/0!
oxidized GTP and dGTP detoxification	1	1	0.5	0.5	1	1	1	1	1	1	1
palmitoleate biosynthesis II	1	1	0.00980392	0.00980392	1	1	1	1	1	1	1
paspaline biosynthesis	1	1	0.0105263	0.0105263	1	1	1	1	1	1	1
phaseic acid biosynthesis	1	1	0.5	0.5	1	1	0	0	1	#DIV/0!	#DIV/0!
phosphate acquisition	1	1	0.0714286	0.0714286	1	1	1	1	1	1	1
phosphate utilization in cell wall regeneration	1	1	0.0714286	0.0714286	1	1	1	1	1	1	1
phosphatidylcholine biosynthesis VII	1	1	0.0714286	0.0714286	1	1	1	1	1	1	1
phytochelatins biosynthesis	1	1	1	1	1	1	0	1	1	#DIV/0!	1
phytol salvage pathway	1	1	0.5	0.5	1	1	1	1	1	1	1
polyhydroxydecanoate biosynthesis	1	1	0.025641	0.025641	1	1	0	0	1	#DIV/0!	#DIV/0!
puromycin biosynthesis	1	1	1	1	1	0	0	0	#DIV/0!	#DIV/0!	#DIV/0!
putrescine biosynthesis III	1	1	0.02	0.02	1	1	1	0	1	1	#DIV/0!
pyrimidine nucleobases salvage I	1	1	0.0588235	0.0588235	1	1	1	1	1	1	1
ribose degradation	1	1	0.5	0.5	1	1	1	1	1	1	1
rutin degradation	1	1	0.333333	0.333333	1	1	1	1	1	1	1
seed germination protein turnover	1	1	0.5	0.5	1	1	1	1	1	1	1
sulfite oxidation IV	1	1	0.0625	0.0625	1	1	0	0	1	#DIV/0!	#DIV/0!
sulfolipid biosynthesis	1	1	1	1	1	1	1	1	1	1	1
sulfur volatiles biosynthesis	1	1	0.1	0.1	1	1	0	1	1	#DIV/0!	1
taurine degradation IV	1	1	0.142857	0.142857	1	0	0	0	#DIV/0!	#DIV/0!	#DIV/0!
taxiphyllin bioactivation	1	1	0.0588235	0.0588235	1	1	1	0	1	1	#DIV/0!
thio-molybdenum cofactor biosynthesis	1	1	1	1	1	1	0	0	1	#DIV/0!	#DIV/0!
thioredoxin pathway	1	1	1	1	1	1	1	1	1	1	1
thiosulfate disproportionation III (rhodanese)	1	1	1	1	1	1	1	1	1	1	1
threonine degradation	1	1	1	1	1	1	1	1	1	1	1
trehalose biosynthesis II	1	1	0.015873	0.015873	1	1	1	1	1	1	1
triclosan resistance	1	1	0.00689655	0.00689655	1	1	1	1	1	1	1
tryptophan degradation II (via pyruvate)	1	1	1	1	1	0	0	0	#DIV/0!	#DIV/0!	#DIV/0!
vanillin biosynthesis I	1	1	0.03125	0.03125	1	1	1	1	1	1	1
wound-induced proteolysis I	1	1	0.5	0.5	1	1	1	1	1	1	1
xylogalacturonan biosynthesis	1	1	1	1	1	0	0	0	#DIV/0!	#DIV/0!	#DIV/0!
(E,E)-4,8,12-trimethyltrideca-1,3,7,11-tetraene biosynthesis	1	0	1	0	0	0	0	0	#DIV/0!	#DIV/0!	#DIV/0!
(R,R)-butanediol biosynthesis	1	0	0.0769231	0	0	0	0	0	#DIV/0!	#DIV/0!	#DIV/0!
(S,S)-butanediol biosynthesis	1	0	0.111111	0	0	0	0	0	#DIV/0!	#DIV/0!	#DIV/0!
(R,R)-butanediol degradation	1	0	0.0769231	0	0	0	0	0	#DIV/0!	#DIV/0!	#DIV/0!
(S,S)-butanediol degradation	1	0	0.111111	0	0	0	0	0	#DIV/0!	#DIV/0!	#DIV/0!
1,4-dichlorobenzene degradation	1	0	0.0185185	0	0	0	0	0	#DIV/0!	#DIV/0!	#DIV/0!
2&alpha;,7&beta;-dihydroxylation of taxusin	1	0	0.5	0	0	0	0	0	#DIV/0!	#DIV/0!	#DIV/0!
2,3-cis-flavanols biosynthesis	1	0	0.5	0	0	0	0	0	#DIV/0!	#DIV/0!	#DIV/0!
2,3-trans-flavanols biosynthesis	1	0	1	0	0	0	0	0	#DIV/0!	#DIV/0!	#DIV/0!
2,3-dihydroxypropane-1-sulfonate degradation	1	0	0.5	0	0	0	0	0	#DIV/0!	#DIV/0!	#DIV/0!
2,4,6-trichlorophenol degradation	1	0	0.0185185	0	0	0	0	0	#DIV/0!	#DIV/0!	#DIV/0!
2,4-dichlorophenoxyacetate degradation	1	0	0.25	0	0	0	0	0	#DIV/0!	#DIV/0!	#DIV/0!
2,4-dichlorotoluene degradation	1	0	0.0555556	0	0	0	0	0	#DIV/0!	#DIV/0!	#DIV/0!
3,3'-dithiodipropionate degradation	1	0	0.125	0	0	0	0	0	#DIV/0!	#DIV/0!	#DIV/0!
3,3'-thiodipropionate degradation	1	0	0.125	0	0	0	0	0	#DIV/0!	#DIV/0!	#DIV/0!
3,4,6-trichlorocatechol degradation	1	0	0.0185185	0	0	0	0	0	#DIV/0!	#DIV/0!	#DIV/0!
3,4-dichlorobenzoate degradation	1	0	0.0454545	0	0	0	0	0	#DIV/0!	#DIV/0!	#DIV/0!
3,4-dihydroxymandelonitrile &beta;-D-glucose biosynthesis	1	0	0.333333	0	0	0	0	0	#DIV/0!	#DIV/0!	#DIV/0!
4,5-dichlorocatechol degradation	1	0	0.0185185	0	0	0	0	0	#DIV/0!	#DIV/0!	#DIV/0!
aurachin A, B, C and D biosynthesis	1	0	0.0238095	0	0	0	0	0	#DIV/0!	#DIV/0!	#DIV/0!
caffeine degradation V (bacteria, via trimethylurate)	1	0	0.25	0	0	0	0	0	#DIV/0!	#DIV/0!	#DIV/0!
dammara-20,24-diene biosynthesis	1	0	1	0	0	0	0	0	#DIV/0!	#DIV/0!	#DIV/0!
di-trans,poly-cis-undecaprenyl phosphate biosynthesis	1	0	0.166667	0	0	0	1	0	#DIV/0!	0	#DIV/0!
hydrogen oxidation II (aerobic, NAD)	1	0	0.25	0	0	0	0	0	#DIV/0!	#DIV/0!	#DIV/0!
hydrogen oxidation III (anaerobic, NADP)	1	0	0.5	0	0	1	0	0	0	#DIV/0!	#DIV/0!
phytocassanes biosynthesis, shared reactions	1	0	0.5	0	0	0	0	0	#DIV/0!	#DIV/0!	#DIV/0!
&alpha;-amyrin biosynthesis	1	0	0.0588235	0	0	0	0	0	#DIV/0!	#DIV/0!	#DIV/0!
&beta;-alanine betaine biosynthesis	1	0	0.111111	0	0	0	0	0	#DIV/0!	#DIV/0!	#DIV/0!
&beta;-alanine biosynthesis I	1	0	0.05	0	0	1	0	0	0	#DIV/0!	#DIV/0!
&beta;-alanine degradation I	1	0	0.0163934	0	0	0	1	1	#DIV/0!	0	0
&beta;-alanine degradation II	1	0	0.0454545	0	0	0	0	0	#DIV/0!	#DIV/0!	#DIV/0!
&beta;-cubebene biosynthesis	1	0	1	0	0	0	0	0	#DIV/0!	#DIV/0!	#DIV/0!
&beta;-pyrazole-1-ylalanine biosynthesis	1	0	1	0	0	0	0	0	#DIV/0!	#DIV/0!	#DIV/0!
&delta;-carotene biosynthesis	1	0	0.111111	0	0	1	1	0	0	0	#DIV/0!
&delta;-guaiene biosynthesis	1	0	0.1	0	0	0	0	0	#DIV/0!	#DIV/0!	#DIV/0!
&iota;-carrageenan degradation	1	0	1	0	0	0	0	0	#DIV/0!	#DIV/0!	#DIV/0!
&kappa;-carrageenan degradation	1	0	0.333333	0	0	0	0	0	#DIV/0!	#DIV/0!	#DIV/0!
&lambda;-carrageenan degradation	1	0	1	0	0	0	0	0	#DIV/0!	#DIV/0!	#DIV/0!
&omega;-hydroxylation of caprate and laurate	1	0	0.0208333	0	0	0	0	0	#DIV/0!	#DIV/0!	#DIV/0!
11-cis-3-hydroxyretinal biosynthesis	1	0	0.25	0	0	0	0	0	#DIV/0!	#DIV/0!	#DIV/0!
2-chlorobenzoate degradation	1	0	1	0	0	0	0	0	#DIV/0!	#DIV/0!	#DIV/0!
2-methylketone biosynthesis	1	0	0.5	0	0	0	0	0	#DIV/0!	#DIV/0!	#DIV/0!
2-nitrobenzoate degradation II	1	0	0.0135135	0	0	0	0	0	#DIV/0!	#DIV/0!	#DIV/0!
2-nitrophenol degradation	1	0	1	0	0	0	0	0	#DIV/0!	#DIV/0!	#DIV/0!
2-nitrotoluene degradation	1	0	0.00534759	0	0	0	0	0	#DIV/0!	#DIV/0!	#DIV/0!
3-amino-3-phenylpropanoyl-CoA biosynthesis	1	0	0.5	0	0	0	0	0	#DIV/0!	#DIV/0!	#DIV/0!
3-carene biosynthesis	1	0	0.0434783	0	0	0	0	0	#DIV/0!	#DIV/0!	#DIV/0!
3-chlorobenzoate degradation II (via protocatechuate)	1	0	0.0454545	0	0	0	0	0	#DIV/0!	#DIV/0!	#DIV/0!
3-chlorobenzoate degradation III (via gentisate)	1	0	0.166667	0	0	0	0	0	#DIV/0!	#DIV/0!	#DIV/0!
3-methylarginine biosynthesis	1	0	0.5	0	0	0	0	0	#DIV/0!	#DIV/0!	#DIV/0!
4-chloro-2-methylphenoxyacetate degradation	1	0	0.25	0	0	0	0	0	#DIV/0!	#DIV/0!	#DIV/0!
4-chloronitrobenzene degradation	1	0	0.5	0	0	0	0	0	#DIV/0!	#DIV/0!	#DIV/0!
4-ethylphenol degradation (anaerobic)	1	0	0.0333333	0	0	0	0	0	#DIV/0!	#DIV/0!	#DIV/0!
4-hydroxybenzoate biosynthesis II (bacteria and fungi)	1	0	0.0140845	0	0	0	0	0	#DIV/0!	#DIV/0!	#DIV/0!
4-hydroxybenzoate biosynthesis IV	1	0	0.00862069	0	0	0	0	0	#DIV/0!	#DIV/0!	#DIV/0!
4-hydroxycoumarin and dicoumarol biosynthesis	1	0	1	0	0	0	0	0	#DIV/0!	#DIV/0!	#DIV/0!
4-nitrotoluene degradation I	1	0	0.0625	0	0	0	0	0	#DIV/0!	#DIV/0!	#DIV/0!
4-nitrotoluene degradation II	1	0	0.0125	0	0	0	0	0	#DIV/0!	#DIV/0!	#DIV/0!
6-methoxymellein biosynthesis	1	0	1	0	0	0	0	0	#DIV/0!	#DIV/0!	#DIV/0!
9-lipoxygenase and 9-allene oxide synthase pathway	1	0	0.0416667	0	0	1	0	0	0	#DIV/0!	#DIV/0!
9-lipoxygenase and 9-hydroperoxide lyase pathway	1	0	0.0416667	0	0	1	0	0	0	#DIV/0!	#DIV/0!
myo-inositol degradation II	1	0	0.030303	0	0	0	0	0	#DIV/0!	#DIV/0!	#DIV/0!
p-cumate degradation to 2-oxopent-4-enoate	1	0	0.047619	0	0	0	0	0	#DIV/0!	#DIV/0!	#DIV/0!
p-cymene degradation to p-cumate	1	0	0.0625	0	0	0	0	0	#DIV/0!	#DIV/0!	#DIV/0!
N-methylanthraniloyl-&beta;-D-glucopyranose biosynthesis	1	0	0.0909091	0	0	0	0	0	#DIV/0!	#DIV/0!	#DIV/0!
S-methyl-5'-thioadenosine degradation II	1	0	1	0	0	0	0	0	#DIV/0!	#DIV/0!	#DIV/0!
S-methyl-5'-thioadenosine degradation IV	1	0	0.047619	0	0	0	0	0	#DIV/0!	#DIV/0!	#DIV/0!
m-xylene degradation to m-toluate	1	0	0.0178571	0	0	0	0	0	#DIV/0!	#DIV/0!	#DIV/0!
o-diquinones biosynthesis	1	0	0.25	0	0	0	0	0	#DIV/0!	#DIV/0!	#DIV/0!
p-xylene degradation to p-toluate	1	0	0.0178571	0	0	0	0	0	#DIV/0!	#DIV/0!	#DIV/0!
t-anethole biosynthesis	1	0	0.142857	0	0	0	0	0	#DIV/0!	#DIV/0!	#DIV/0!
CDP-abequose biosynthesis	1	0	0.142857	0	0	0	0	0	#DIV/0!	#DIV/0!	#DIV/0!
CDP-paratose biosynthesis	1	0	0.111111	0	0	0	0	0	#DIV/0!	#DIV/0!	#DIV/0!
CMP-2-keto-3-deoxy-D-glycero-D-galacto-nononate biosynthesis	1	0	0.0833333	0	0	0	0	0	#DIV/0!	#DIV/0!	#DIV/0!
CMP-N-glycoloylneuraminate biosynthesis	1	0	0.111111	0	0	0	1	0	#DIV/0!	0	#DIV/0!
D-allose degradation	1	0	0.333333	0	0	0	0	0	#DIV/0!	#DIV/0!	#DIV/0!
D-carnitine degradation I	1	0	1	0	0	0	0	0	#DIV/0!	#DIV/0!	#DIV/0!
D-carnitine degradation II	1	0	0.2	0	0	0	0	0	#DIV/0!	#DIV/0!	#DIV/0!
D-galacturonate degradation II	1	0	0.0384615	0	0	0	0	0	#DIV/0!	#DIV/0!	#DIV/0!
D-gluconate degradation	1	0	0.0714286	0	0	1	0	1	0	#DIV/0!	0
D-sorbitol degradation II	1	0	0.0263158	0	0	0	0	0	#DIV/0!	#DIV/0!	#DIV/0!
DIMBOA-glucoside activation	1	0	1	0	0	0	0	0	#DIV/0!	#DIV/0!	#DIV/0!
L-ascorbate degradation IV	1	0	0.5	0	0	0	0	0	#DIV/0!	#DIV/0!	#DIV/0!
L-carnitine degradation II	1	0	0.2	0	0	0	0	0	#DIV/0!	#DIV/0!	#DIV/0!
L-cysteine biosynthesis V	1	0	0.25	0	0	0	0	0	#DIV/0!	#DIV/0!	#DIV/0!
L-cysteine degradation I	1	0	0.0454545	0	0	1	0	0	0	#DIV/0!	#DIV/0!
L-cysteine degradation II	1	0	0.0434783	0	0	0	0	0	#DIV/0!	#DIV/0!	#DIV/0!
L-homophenylalanine biosynthesis	1	0	0.0769231	0	0	0	0	0	#DIV/0!	#DIV/0!	#DIV/0!
L-lactaldehyde degradation (aerobic)	1	0	0.030303	0	0	0	0	0	#DIV/0!	#DIV/0!	#DIV/0!
L-lactaldehyde degradation (anaerobic)	1	0	0.0434783	0	0	0	0	0	#DIV/0!	#DIV/0!	#DIV/0!
L-serine degradation	1	0	0.0434783	0	0	0	0	0	#DIV/0!	#DIV/0!	#DIV/0!
L-sorbose degradation	1	0	0.0263158	0	0	0	0	0	#DIV/0!	#DIV/0!	#DIV/0!
N-glucosylnicotinate metabolism	1	0	1	0	0	0	0	0	#DIV/0!	#DIV/0!	#DIV/0!
NADH to dimethyl sulfoxide electron transfer	1	0	0.25	0	0	0	0	0	#DIV/0!	#DIV/0!	#DIV/0!
NADH to fumarate electron transfer	1	0	0.00617284	0	0	0	0	0	#DIV/0!	#DIV/0!	#DIV/0!
NADH to trimethylamine N-oxide electron transfer	1	0	0.25	0	0	0	0	0	#DIV/0!	#DIV/0!	#DIV/0!
UDP-N-acetyl-&alpha;-D-fucosamine biosynthesis	1	0	0.0344828	0	0	0	0	0	#DIV/0!	#DIV/0!	#DIV/0!
UDP-N-acetyl-&alpha;-D-galactosaminuronate biosynthesis	1	0	0.0344828	0	0	0	0	0	#DIV/0!	#DIV/0!	#DIV/0!
UDP-N-acetyl-&alpha;-D-quinovosamine biosynthesis	1	0	0.0344828	0	0	0	0	0	#DIV/0!	#DIV/0!	#DIV/0!
UDP-N-acetyl-&beta;-L-quinovosamine biosynthesis	1	0	0.0333333	0	0	0	0	0	#DIV/0!	#DIV/0!	#DIV/0!
UDP-N-acetyl-D-galactosamine biosynthesis I	1	0	0.0344828	0	0	0	0	0	#DIV/0!	#DIV/0!	#DIV/0!
UDP-L-rhamnose biosynthesis	1	0	0.125	0	0	0	0	0	#DIV/0!	#DIV/0!	#DIV/0!
abscisic acid glucose ester biosynthesis	1	0	1	0	0	0	0	0	#DIV/0!	#DIV/0!	#DIV/0!
acacetin biosynthesis	1	0	1	0	0	0	0	0	#DIV/0!	#DIV/0!	#DIV/0!
acetate conversion to acetyl-CoA	1	0	0.025	0	0	1	1	1	0	0	0
acetate formation from acetyl-CoA II	1	0	0.0285714	0	0	0	0	0	#DIV/0!	#DIV/0!	#DIV/0!
acetate formation from acetyl-CoA III (succinate)	1	0	0.0204082	0	0	0	0	0	#DIV/0!	#DIV/0!	#DIV/0!
acetyl-CoA biosynthesis II (NADP-dependent pyruvate dehydrogenase)	1	0	1	0	0	0	0	0	#DIV/0!	#DIV/0!	#DIV/0!
acrylonitrile degradation II	1	0	0.25	0	0	0	0	0	#DIV/0!	#DIV/0!	#DIV/0!
acyl carrier protein metabolism II	1	0	0.333333	0	0	0	0	0	#DIV/0!	#DIV/0!	#DIV/0!
acyl-CoA hydrolysis	1	0	0.0208333	0	0	0	0	0	#DIV/0!	#DIV/0!	#DIV/0!
adenosine 5'-phosphoramidate biosynthesis	1	0	1	0	0	0	0	0	#DIV/0!	#DIV/0!	#DIV/0!
adenosine nucleotides degradation III	1	0	1	0	0	0	0	0	#DIV/0!	#DIV/0!	#DIV/0!
alanine degradation I	1	0	0.030303	0	0	0	0	0	#DIV/0!	#DIV/0!	#DIV/0!
alanine degradation IV	1	0	1	0	0	0	0	0	#DIV/0!	#DIV/0!	#DIV/0!
albaflavenone biosynthesis	1	0	1	0	0	0	0	0	#DIV/0!	#DIV/0!	#DIV/0!
all-trans-decaprenyl diphosphate biosynthesis	1	0	0.0909091	0	0	0	0	0	#DIV/0!	#DIV/0!	#DIV/0!
alliin degradation	1	0	0.111111	0	0	0	0	0	#DIV/0!	#DIV/0!	#DIV/0!
aminopropylcadaverine biosynthesis	1	0	0.0144928	0	0	0	0	0	#DIV/0!	#DIV/0!	#DIV/0!
ammonia oxidation III	1	0	0.0909091	0	0	0	0	0	#DIV/0!	#DIV/0!	#DIV/0!
anandamide degradation	1	0	1	0	0	0	0	0	#DIV/0!	#DIV/0!	#DIV/0!
aniline degradation	1	0	0.333333	0	0	0	0	0	#DIV/0!	#DIV/0!	#DIV/0!
anthocyanin biosynthesis (delphinidin 3-O-glucoside)	1	0	0.0555556	0	0	0	0	0	#DIV/0!	#DIV/0!	#DIV/0!
anthocyanin biosynthesis (pelargonidin 3-O-glucoside)	1	0	0.0555556	0	0	0	0	0	#DIV/0!	#DIV/0!	#DIV/0!
anthranilate degradation I (aerobic)	1	0	0.0135135	0	0	0	0	0	#DIV/0!	#DIV/0!	#DIV/0!
anthranilate degradation III (anaerobic)	1	0	0.0238095	0	0	0	0	0	#DIV/0!	#DIV/0!	#DIV/0!
anthranilate degradation IV (aerobic)	1	0	0.0416667	0	0	0	0	0	#DIV/0!	#DIV/0!	#DIV/0!
apigeninidin 5-O-glucoside biosynthesis	1	0	0.166667	0	0	0	0	0	#DIV/0!	#DIV/0!	#DIV/0!
arabidiol biosynthesis	1	0	1	0	0	0	0	0	#DIV/0!	#DIV/0!	#DIV/0!
arsenate detoxification II (glutaredoxin)	1	0	0.2	0	0	0	0	0	#DIV/0!	#DIV/0!	#DIV/0!
arsenate reduction (respiratory)	1	0	0.333333	0	0	0	0	0	#DIV/0!	#DIV/0!	#DIV/0!
arsenite oxidation I (respiratory)	1	0	0.333333	0	0	0	0	0	#DIV/0!	#DIV/0!	#DIV/0!
arsenite oxidation II (respiratory)	1	0	1	0	0	0	0	0	#DIV/0!	#DIV/0!	#DIV/0!
arsonoacetate degradation	1	0	0.333333	0	0	0	0	0	#DIV/0!	#DIV/0!	#DIV/0!
asparagine biosynthesis II	1	0	0.125	0	0	0	0	0	#DIV/0!	#DIV/0!	#DIV/0!
asparagine degradation II	1	0	0.5	0	0	0	0	0	#DIV/0!	#DIV/0!	#DIV/0!
atrazine degradation III	1	0	0.1	0	0	0	0	0	#DIV/0!	#DIV/0!	#DIV/0!
aurachin RE biosynthesis	1	0	0.0238095	0	0	0	0	0	#DIV/0!	#DIV/0!	#DIV/0!
autoinducer AI-1 biosynthesis	1	0	1	0	0	0	0	0	#DIV/0!	#DIV/0!	#DIV/0!
bacteriochlorophyll a biosynthesis	1	0	0.0666667	0	0	0	0	0	#DIV/0!	#DIV/0!	#DIV/0!
bactoprenyl-diphospho-acetamido-4-amino-6-deoxygalactopyranose biosynthesis	1	0	0.0344828	0	0	0	0	0	#DIV/0!	#DIV/0!	#DIV/0!
baruol biosynthesis	1	0	1	0	0	0	0	0	#DIV/0!	#DIV/0!	#DIV/0!
base-degraded thiamin salvage	1	0	0.25	0	0	0	0	0	#DIV/0!	#DIV/0!	#DIV/0!
benzoate degradation II (aerobic and anaerobic)	1	0	0.0192308	0	0	0	0	0	#DIV/0!	#DIV/0!	#DIV/0!
benzoylanthranilate biosynthesis	1	0	1	0	0	0	0	0	#DIV/0!	#DIV/0!	#DIV/0!
bergamotene biosynthesis I	1	0	0.2	0	0	0	0	0	#DIV/0!	#DIV/0!	#DIV/0!
beta-carboline biosynthesis	1	0	0.015873	0	0	0	0	0	#DIV/0!	#DIV/0!	#DIV/0!
betaxanthin biosynthesis (via dopamine)	1	0	0.015873	0	0	0	0	0	#DIV/0!	#DIV/0!	#DIV/0!
bisbenzylisoquinoline alkaloid biosynthesis	1	0	0.5	0	0	0	0	0	#DIV/0!	#DIV/0!	#DIV/0!
bisucaberin biosynthesis	1	0	0.0144928	0	0	0	0	0	#DIV/0!	#DIV/0!	#DIV/0!
bitter acids biosynthesis	1	0	0.125	0	0	0	0	0	#DIV/0!	#DIV/0!	#DIV/0!
bombykol biosynthesis	1	0	0.333333	0	0	0	0	0	#DIV/0!	#DIV/0!	#DIV/0!
bornyl diphosphate biosynthesis	1	0	0.25	0	0	0	0	0	#DIV/0!	#DIV/0!	#DIV/0!
botrydial biosynthesis	1	0	1	0	0	0	0	0	#DIV/0!	#DIV/0!	#DIV/0!
brassinosteroid biosynthesis I	1	0	0.00826446	0	0	0	0	0	#DIV/0!	#DIV/0!	#DIV/0!
calystegine biosynthesis	1	0	1	0	0	0	0	1	#DIV/0!	#DIV/0!	0
camalexin biosynthesis	1	0	0.111111	0	0	0	0	0	#DIV/0!	#DIV/0!	#DIV/0!
canavanine degradation	1	0	0.0232558	0	0	0	0	1	#DIV/0!	#DIV/0!	0
capsanthin and capsorubin biosynthesis	1	0	1	0	0	0	0	0	#DIV/0!	#DIV/0!	#DIV/0!
capsidiol biosynthesis	1	0	1	0	0	0	0	0	#DIV/0!	#DIV/0!	#DIV/0!
carnosine biosynthesis	1	0	1	0	0	1	0	0	0	#DIV/0!	#DIV/0!
casbene biosynthesis	1	0	1	0	0	0	0	0	#DIV/0!	#DIV/0!	#DIV/0!
cephalosporin C biosynthesis	1	0	0.111111	0	0	0	0	0	#DIV/0!	#DIV/0!	#DIV/0!
cephamycin C biosynthesis	1	0	0.111111	0	0	0	0	0	#DIV/0!	#DIV/0!	#DIV/0!
chlorogenic acid degradation	1	0	1	0	0	0	0	0	#DIV/0!	#DIV/0!	#DIV/0!
chlorophyll a degradation III	1	0	0.125	0	0	0	0	0	#DIV/0!	#DIV/0!	#DIV/0!
choline degradation III	1	0	1	0	0	0	0	0	#DIV/0!	#DIV/0!	#DIV/0!
chrysin biosynthesis	1	0	0.0357143	0	0	0	0	0	#DIV/0!	#DIV/0!	#DIV/0!
chrysoeriol biosynthesis	1	0	0.0277778	0	0	0	0	0	#DIV/0!	#DIV/0!	#DIV/0!
cichoriin interconversion	1	0	0.25	0	0	0	0	0	#DIV/0!	#DIV/0!	#DIV/0!
cinnamate esters biosynthesis	1	0	1	0	0	0	0	0	#DIV/0!	#DIV/0!	#DIV/0!
cis-calamenene related sesquiterpenoids biosynthesis	1	0	1	0	0	0	0	0	#DIV/0!	#DIV/0!	#DIV/0!
cocaine biosynthesis	1	0	1	0	0	0	0	0	#DIV/0!	#DIV/0!	#DIV/0!
cohumulone biosynthesis	1	0	0.125	0	0	0	0	0	#DIV/0!	#DIV/0!	#DIV/0!
coumarin metabolism (to melilotic acid)	1	0	0.5	0	0	0	0	0	#DIV/0!	#DIV/0!	#DIV/0!
creatine-phosphate biosynthesis	1	0	1	0	0	0	0	0	#DIV/0!	#DIV/0!	#DIV/0!
creatinine degradation III	1	0	1	0	0	0	0	0	#DIV/0!	#DIV/0!	#DIV/0!
crepenynate biosynthesis	1	0	1	0	0	0	0	0	#DIV/0!	#DIV/0!	#DIV/0!
crocetin esters biosynthesis	1	0	0.5	0	0	0	0	0	#DIV/0!	#DIV/0!	#DIV/0!
curcumene biosynthesis	1	0	0.5	0	0	0	0	0	#DIV/0!	#DIV/0!	#DIV/0!
cyanide degradation	1	0	0.25	0	0	0	0	0	#DIV/0!	#DIV/0!	#DIV/0!
cyanidin dimalonylglucoside biosynthesis	1	0	0.0526316	0	0	0	0	0	#DIV/0!	#DIV/0!	#DIV/0!
cyclohexane-1-carboxylate degradation (anaerobic)	1	0	0.0322581	0	0	0	0	0	#DIV/0!	#DIV/0!	#DIV/0!
cyclooctatin biosynthesis	1	0	0.5	0	0	0	0	0	#DIV/0!	#DIV/0!	#DIV/0!
cysteine biosynthesis/homocysteine degradation	1	0	0.0277778	0	0	0	1	0	#DIV/0!	0	#DIV/0!
cytidylyl molybdenum cofactor biosynthesis	1	0	1	0	0	0	0	0	#DIV/0!	#DIV/0!	#DIV/0!
dalpatein and dalnigrein biosynthesis	1	0	0.5	0	0	0	0	0	#DIV/0!	#DIV/0!	#DIV/0!
daphnin interconversion	1	0	0.25	0	0	0	0	0	#DIV/0!	#DIV/0!	#DIV/0!
dehydroscoulerine biosynthesis	1	0	0.0555556	0	0	0	0	0	#DIV/0!	#DIV/0!	#DIV/0!
desferrioxamine B biosynthesis	1	0	0.0144928	0	0	0	0	0	#DIV/0!	#DIV/0!	#DIV/0!
desferrioxamine E biosynthesis	1	0	0.0144928	0	0	0	0	0	#DIV/0!	#DIV/0!	#DIV/0!
dhurrin degradation	1	0	0.5	0	0	0	0	0	#DIV/0!	#DIV/0!	#DIV/0!
diacylglycerol biosynthesis (PUFA enrichment in oilseed)	1	0	0.0196078	0	0	1	1	0	0	0	#DIV/0!
dibenzofuran degradation	1	0	0.0666667	0	0	0	0	0	#DIV/0!	#DIV/0!	#DIV/0!
dibenzothiophene desulfurization	1	0	0.333333	0	0	0	0	0	#DIV/0!	#DIV/0!	#DIV/0!
dimethyl sulfide degradation II (oxidation)	1	0	0.25	0	0	0	0	0	#DIV/0!	#DIV/0!	#DIV/0!
dimethyl sulfide degradation III (oxidation)	1	0	1	0	0	0	0	0	#DIV/0!	#DIV/0!	#DIV/0!
dimethyl sulfone degradation	1	0	0.25	0	0	0	0	0	#DIV/0!	#DIV/0!	#DIV/0!
dimethylsulfoniopropionate biosynthesis III (algae)	1	0	0.030303	0	0	0	0	0	#DIV/0!	#DIV/0!	#DIV/0!
dimethylsulfoniopropionate degradation III (demethylation)	1	0	0.166667	0	0	0	0	0	#DIV/0!	#DIV/0!	#DIV/0!
divinyl ether biosynthesis II	1	0	0.0344828	0	0	1	0	0	0	#DIV/0!	#DIV/0!
doxorubicin biosynthesis	1	0	0.0833333	0	0	0	0	0	#DIV/0!	#DIV/0!	#DIV/0!
ecdysteroid metabolism (arthropods)	1	0	0.2	0	0	0	0	0	#DIV/0!	#DIV/0!	#DIV/0!
emetine biosynthesis	1	0	0.333333	0	0	0	0	0	#DIV/0!	#DIV/0!	#DIV/0!
epoxy fatty acid biosynthesis	1	0	0.0416667	0	0	1	0	0	0	#DIV/0!	#DIV/0!
ergotamine biosynthesis	1	0	0.111111	0	0	0	0	0	#DIV/0!	#DIV/0!	#DIV/0!
esculetin biosynthesis	1	0	0.25	0	0	0	0	0	#DIV/0!	#DIV/0!	#DIV/0!
esculetin modification	1	0	0.142857	0	0	0	0	0	#DIV/0!	#DIV/0!	#DIV/0!
esterified suberin biosynthesis	1	0	1	0	0	0	0	0	#DIV/0!	#DIV/0!	#DIV/0!
ethanolamine utilization	1	0	1	0	0	0	0	0	#DIV/0!	#DIV/0!	#DIV/0!
ethiin degradation	1	0	0.111111	0	0	0	0	0	#DIV/0!	#DIV/0!	#DIV/0!
eupatolitin 3-O-glucoside biosynthesis	1	0	0.0277778	0	0	0	0	0	#DIV/0!	#DIV/0!	#DIV/0!
fatty acids biosynthesis (yeast)	1	0	0.00645161	0	0	0	0	0	#DIV/0!	#DIV/0!	#DIV/0!
fenchol biosynthesis I	1	0	0.2	0	0	0	0	0	#DIV/0!	#DIV/0!	#DIV/0!
fenchone biosynthesis	1	0	0.2	0	0	0	0	0	#DIV/0!	#DIV/0!	#DIV/0!
flavonol acylglucoside biosynthesis I - kaempferol derivatives	1	0	0.0188679	0	0	0	0	0	#DIV/0!	#DIV/0!	#DIV/0!
flavonol acylglucoside biosynthesis III - quercetin derivatives	1	0	0.0188679	0	0	0	0	0	#DIV/0!	#DIV/0!	#DIV/0!
fluorene degradation I	1	0	0.5	0	0	0	0	0	#DIV/0!	#DIV/0!	#DIV/0!
fluoroacetate degradation	1	0	0.2	0	0	0	0	0	#DIV/0!	#DIV/0!	#DIV/0!
formaldehyde oxidation III (mycothiol-dependent)	1	0	1	0	0	0	0	0	#DIV/0!	#DIV/0!	#DIV/0!
[truncated: 570 more rows]
